# Supplementary material for: cGAS–STING drives ageing-related inflammation and neurodegeneration
Source: Nature. 2023 Aug 2;620(7973):374–80. doi: 10.1038/s41586-023-06373-1 (PMC10412454; doi:10.1038/s41586-023-06373-1)
Supplement: Supplementary file 3 — A list of qPCR primers and sgRNA sequences used in the study. [file 41586_2023_6373_MOESM3_ESM.xlsx]

## Sheet: Table S1. RT-QPCR Primers
Table S1. qPCR primers and sgRNA sequences used in the study
Name	Sequence 5' to 3'
mouse RNAs
Cdkn2a_mRNA_F	GATTCAGGTGATGATGATGGGC
Cdkn2a_mRNA_R	TGCACCGTAGTTGAGCAGAAG
Gapdh_mRNA_F	GTCATCCCAGAGCTGAACG
Gapdh_mRNA_R	TCATACTTGGCAGGTTTCTCC
Actb_mRNA_F	AGCCATGTACGTAGCCATCC
Actb_mRNA_R	CTCTCAGCTGTGGTGGTGAA
Rplp0_mRNA_F	TGACATCGTCTTTAAACCCCG
Rplp0_mRNA_R	TGTCTGCTCCCACAATGAAG
Ifi44_mRNA_F	TGCACTCTTCTGAGCTGGTG
Ifi44_mRNA_R	CCAGCTTGGACTTCACAGGA
Ccl2_mRNA_F	CCTGCTGCTACTCATTCACCA
Ccl2_mRNA_R	ATTCCTTCTTGGGGTCAGCA
Cxcl10_mRNA_F	AAGTGCTGCCGTCATTTTCT
Cxcl10_mRNA_R	GTGGCAATGATCTCAACACG
Ccl5_mRNA_F	GTGCCCACGTCAAGGAGTAT
Ccl5_mRNA_R	CTCTGGGTTGGCACACACTT
Il6_mRNA_F	AGTTGCCTTCTTGGGACTGA
Il6_mRNA_R	TCCACGATTTCCCAGAGAAC
Isg15_mRNA_F	AAGAAGCAGATTGCCCAGAA
Isg15_mRNA_R	TCTGCGTCAGAAAGACCTCA
Cxcl9_mRNA_F	CGAGGCCACGATCCACTACAA
Cxcl9_mRNA_R	AGGCAGGTTTGATCTCCGTT
Gbp2_mRNA_F	CACACCAAGGGCATCTGGAT
Gbp2_mRNA_R	CACATAGTGCAGCTGGTCCA
Ccl4_mRNA_F	TGTCTGCCCTCTCTCTCCTC
Ccl4_mRNA_R	TACTCAGTGACCCAGGGCTC
Il1b_mRNA_F	CTGCAGCTGGAGAGTGTGG
Il1b_mRNA_R	GGGGAACTCTGCAGACTCAA
Il1a_mRNA_F	GAGAGCCGGGTGACAGTATC
Il1a_mRNA_R	TGACAAACTTCTGCCTGACG
Lmnb1_mRNA_F	AAGGCTCTCTACGAGACCGA
Lmnb1_mRNA_R	TGATCTGGGCTCCACTGAGA
Irf7_mRNA_F	GTTCTTACTGCTGGGGCCAT
Irf7_mRNA_R	TGCTTTCTAGTGATGCCGGG
Ifnb_mRNA_F	CTCCAGCTCCAAGAAAGGAC
Ifnb_mRNA_R	TGGCAAAGGCAGTGTAACTC
Tnf_mRNA_F	ACTGAACTTCGGGGTGATCG
Tnf_mRNA_R	GGTGGTTTGTGAGTGTGAGG
Ifit2_mRNA_F	GCTCTGGAAAAGGACCCGAA
Ifit2_mRNA_R	GCTTCAGTGCCAAGAGGACT
Il10_mRNA_F	TGACTGGCATGAGGATCAGC
Il10_mRNA_R	CTAGGAGCATGTGGCTCTGG
Nos2_mRNA_F	TGGTGGTGACAAGCACATTT
Nos2_mRNA_R	AACGCCAAACACAGCATACC
B2m_mRNA_F	CATGGCTCGCTCGGTGAC
B2m_mRNA_R	CAGTTCAGTATGTTCGGCTTCC
Clec7a_mRNA_F	GGAAATTCCTGGTATGGAAGTAAG
Clec7a_mRNA_R	GACGATGTTTGGCTTTCAATG
Trem2_mRNA_F	GACCTCTCCACCAGTTTCTCC
Trem2_mRNA_R	TACATGACACCCTCAAGGACTG
Itgax_mRNA_F	AGACGAGTTGCAGAAGGCCAAGTA
Itgax_mRNA_R	AGACCATCACTGTCCACACAGCTT
Stat1_mRNA_F	GGCCTCTCATTGTCACCGAA
Stat1_mRNA_R	TACCACAGGATAGACGCCCA
Oasl2_mRNA_F	CCGCGACATCTGCATCTACT
Oasl2_mRNA_R	CGGTCTCCCTTCAGCTGTTT
Lgals3_mRNA_F	GATCACAATCATGGGCACAG
Lgals3_mRNA_R	ATTGAACGGGGGTTAAAG
Cd68_mRNA_F	GGGGCTCTTGGGAACTACAC
Cd68_mRNA_R	GTACCGTCACAACCTCCC
Tyropb_mRNA_F	CGTACAGGCCCAGAGTGAC
Tyropb_mRNA_R	CACCAAGTCACCCAGAACAA
Ifitm3_mRNA_F	TATGAGGTGGCTGAGATGGG
Ifitm3_mRNA_R	TCACCCACCATCTTCCGATC
Ifi204_mRNA_F	TGCAACCCAGGAAGAGACTT
Ifi204_mRNA_R	TTCACAACAGGGAGGCTGAT
Ifit1_mRNA_F	TCTGCTCTGCTGAAAACCCA
Ifiit1_mRNA_R	CACCATCAGCATTCTCTCCCAT
Name	Sequence 5' to 3'
human RNAs
GAPDH_mRNA_F	GAGTCAACGGATTTGGTCGT
GAPDH_mRNA_R	GACAAGCTTCCCGTTCTCAG
18rRNA_mRNA_F	GTAACCCGTTGAACCCCATT
18rRNA_mRNA_R	CCATCCAATCGGTAGTAGCG
CDKN2A_mRNA_F	TCCCTCAGACATCCCCGATTG
CDKN2A_mRNA_R	AAATGAAAACTACGAAAGCGG
IL6_mRNA_F	ATTTGCCGAAGAGCCCTCAG
IL6_mRNA_R	CCCCTGACCCAACCACAAAT
IL8_mRNA_F	TGCAGCTCTGTGTGAAGGTGC
IL8_mRNA_R	GTCCACTCTCAATCACTCTCAGT
CCL2_mRNA_F	AGCTCGCACTCTCGCCTCCAG
CCL2_mRNA_R	GGCATTGATTGCATCTGGCTG
LMNB1_mRNA_F	GCATCTCTCATTCCGCCT
LMNB1_mRNA_R	CCAGCCTCCCATTGGTTG
CXCL10_mRNA_F	AGTGGCATTCAAGGAGTACC
CXCL10_mRNA_R	TGATGGCCTTCGATTCTGGA
CXCL1_mRNA_F	GGAACAGAAGAGGAAAGAGAGAC
CXCL1_mRNA_R	TAGGACAGTGTGCAGGTAGA
IFI44_mRNA_F	GATGTGAGCCTGTGAGGTCC
IFI44_mRNA_R	CTTTACAGGGTCCAGCTCCC
ADIPOQ_mRNA_F	CAGGCCGTGATGGCAGAGATG
ADIPOQ_mRNA_R	GGTTTCACCGATGTCTCCCTTAG
CEBPA_mRNA_F	AGCCTTGTTTGTACTGTATG
CEBPA_mRNA_R	AAAATGGTGGTTTAGCAGAG
Name	Sequence 5' to 3'
sgRNAs
mouse cGAS	ATATTCTTGTAGCTCAATCC
Name	Sequence 5' to 3'
mouse DNA
Mito_DNA_F	CTAGAAACCCCGAAACCAAA
Mito_DNA_R	CCAGCTATCACCAAGCTCGT
B2M_DNA_F	ATGGGAAGCCGAACATACTG
B2M_DNA_R	CAGTCTCAGTGGGGGTGAAT
COI_DNA_F	GCCCCAGATATAGCATTCCC
COI_DNA_R	GTTCATCCTGTTCCTGCTCC
