# Supplementary material for: cGAS–STING drives ageing-related inflammation and neurodegeneration
Source: Nature. 2023 Aug 2;620(7973):374–80. doi: 10.1038/s41586-023-06373-1 (PMC10412454; doi:10.1038/s41586-023-06373-1)
Supplement: Supplementary file 4 — A list of antibodies used in the study. [file 41586_2023_6373_MOESM4_ESM.xlsx]

## Sheet: Table S1. Antibodies
Table S2. Antibodies used in the study
Primary Antibodies for Immunoblotting	Clone	Source	Reference	Dilution	Species Validation	Application Validation
Beta-actin HRP	C4	Santacruz	sc-47778	5000	H, M, R, Rb	W, IHC, ICC/IF
GAPDH	14C10	Cell Signalling	2118	5000	H, M,R	W, IHC, ICC/IF, F
Vinculin	hVIN-1	Santacruz	V9264	1000	H, M, R, B, Dg, C	W, IHC, ICC/IF, E
pRB (S807/811)	D20B12	Cell Signalling	8516	1000	H, M,R, Mk	W, IHC, ICC/IF, F
LMNB1	D4Q4Z	Cell Signalling	12586	1000	H, M,R	W
pTBK/NAK (S172)	D52C2	Cell Signalling	5483	1000	H, M	W, ICC/IF, F
p-hSTING (S366)	D8K6H	Cell Signalling	40818	1000	H	ICC/IF, F
p-mSTING (S365)	D1C4T	Cell Signalling	62912	1000	M	ICC/IF
STING	D2P2F	Cell Signalling	13647	1000	H, M	W, IHC
p21	12D1	Cell Signalling	2947	1000	H, Mk	W, IHC, ICC/IF, F
p21/CIP1/CDKN1A	polyclonal	Novus Biologicals	NB-100-92599	1000	H	W, IHC
uPAR	polyclonal	R&D Systems	AF534	1000	M	W, IHC, ICC/IF
Primary Antibodies for IF and IHC staining	Clone	Source	Reference	Dilution	Species Validation	Application Validation
Rabbit anti-IBA1	EPR16588	Abcam	ab178846	1000	H, M, R	WB, IHC, IF, F
Goat anti-IBA1	polyclonal	Abcam	ab5076	300	H, R	W, IHC
Mouse anti-NeuN	A60	Merck	MAB377	100	M, R	IHC, IF
Rabbit anti-Mac3	M3/84	Becton Dickinson	553322	100	M	IHC, ICC/IF, F
Rabbit anti-GFAP	polyclonal	Agilent	Z033429-2	100	M	IHC, IF
Rabbit anti-MAP2	HM-2	Sigma	M4403	250	H, M, R, B	W, IHC, ICC/IF
Rabbit anti-synaptophysin	D8F6H	Cell Signalling	36406	100	H, M, R	W, IHC, ICC/IF
Rat anti-F4/80	CI:A3-1	Thermo Fischer	MA1-91124	100	H, M	WB, IHC, IF, F
Rabbit anti-mouse Phospho-STING (Ser365)	D1C4T	Cell Signalling	62912	100	M	IHC, IF
Mouse anti-dsDNA	AE-2	Merck	MAB1293	500		ICC, IHC
Rabbit anti-TOMM20	EPR15581-54	Abcam	ab232589	500	H, R, M	W, IHC, ICC/IF, F
Rabbit anti-B2M	EP2978Y	Abcam	ab75853	100	H, R, M	W, ICC/IF, F
Antibodies for FACS sorting of nuclei	Clone	Source	Reference	Dilution	Species Validation	Application Validation
RBFOX3/NeuN-647	1B7	Novus Biologicals	NBP1-92693A	100	H, M, R, B	WB, IHC, IF, F
Olig2-488	211F1.1	Merck	MABN50A4	100	H, M, R	IHC, F
Neutralizing Antibodies	Clone	Source	Reference	Dilution	Species Validation	Application Validation
IFNAR1	MARI-5A3	Sigma	04-151	1000	M	F, N
TNFa	XT3.11	Bio X Cell	BE0058	250	M	W, N
Secondary Antibodies IF stainings	Clone	Source	Reference	Dilution	Species Validation	Application Validation
Donkey anti-rabbit IgG (H+L) AF568	polyclonal	Invitrogen	A10042	300	Rb	IHC, ICC/IF
Donkey anti-Rabbit IgG (H+L) AF488	polyclonal	Invitrogen	A21206	300	Rb	IHC, ICC/IF
Donkey anti-goat IgG (H+L) AF488	polyclonal	Invitrogen	A11055	300	G	IHC, ICC/IF, F
Goat anti-mouse IgG (H+L) AF488	polyclonal	Invitrogen	A11029	300	M	IHC, ICC/IF, F
Goat anti-rat IgG (H+L) AF568	polyclonal	Invitrogen	A11077	300	R	IHC, ICC/IF
Donkey anti-mouse IgG (H+L) AF568	polyclonal	Invitrogen	A10037	300	M	IHC, ICC/IF
Secondary Antibodies for Immunblotting	Clone	Source	Reference	Dilution	Species Validation	Application Validation
Donkey anti-rabbit-HRP	polyclonal	Jackson ImmunoResearch	711035152	2500	Rb	W, IHC, E
Donkey anti-mouse-HRP	polyclonal	Jackson ImmunoResearch	715035150	2500	M	W, IHC, E
WB (Western Blot), IP (Immunoprecipitation), IHC (Immunohistochemistry), IF (Immunofluorescence), F (Flow Cytometry), E (ELISA), ICC (Immunocytochemistry), N (Neutralizing)
H (Human), M (Mouse), R (Rat), Mk (Monkey), Rb (Rabbit), G (Goat), B (bovie), C (Chicken)
