# Supplementary material for: cGAS–STING drives ageing-related inflammation and neurodegeneration
Source: Nature. 2023 Aug 2;620(7973):374–80. doi: 10.1038/s41586-023-06373-1 (PMC10412454; doi:10.1038/s41586-023-06373-1)
Supplement: Supplementary file 5 — DEGs in the annotated Seurat cell clusters from single-nucleus microglia. Statistical analysis: differential expression was calculated using the MAST statistical framework. [file 41586_2023_6373_MOESM5_ESM.xlsx]

## Sheet: IFN
	p_val	avg_log2FC	pct.1	pct.2	p_val_adj
Ifi204	6.91037e-139	3.04603	0.769	0.13	1.53355e-134
Herc6	3.51841e-131	2.53899	0.754	0.192	7.80807e-127
Rnf213	5.63702e-122	2.38703	0.769	0.206	1.25097e-117
Parp14	2.44404e-113	2.29004	0.804	0.23	5.42381e-109
Ifit3	3.22411e-109	2.31142	0.528	0.017	7.15494e-105
Usp18	3.03765e-108	2.68431	0.623	0.064	6.74115e-104
Stat1	6.93604e-108	2.37215	0.809	0.211	1.53925e-103
A930037H05Rik	7.8523e-106	2.43311	0.764	0.16	1.74258e-101
Oasl2	4.2213e-105	2.43405	0.613	0.053	9.3679e-101
Trim30a	2.29991e-104	2.03866	0.849	0.329	5.10395e-100
Ifi207	2.02261e-101	2.50236	0.543	0.034	4.48857e-97
Stat2	9.61093e-100	2.23227	0.724	0.134	2.13286e-95
Gm4951	4.15094e-95	2.48135	0.643	0.107	9.21177e-91
Sp100	4.42484e-92	2.15222	0.714	0.127	9.8196e-88
Ifit2	9.35682e-92	2.08201	0.432	0.012	2.07647e-87
Slfn5	1.7806e-89	1.88548	0.497	0.025	3.9515e-85
Gm44148	5.04566e-85	2.37347	0.668	0.171	1.11973e-80
Ifi213	5.97141e-84	2.38131	0.487	0.036	1.32517e-79
Clec2d	4.70085e-81	2.05919	0.673	0.12	1.04321e-76
Nlrc5	6.17689e-80	2.08927	0.618	0.101	1.37077e-75
Ddx60	5.98846e-79	2.07191	0.633	0.141	1.32896e-74
Ifi209	2.94208e-78	2.10432	0.533	0.067	6.52907e-74
Ifi206	1.89383e-77	2.02713	0.457	0.03	4.20278e-73
Ccl12	1.76592e-76	2.93616	0.462	0.037	3.91892e-72
Isg15	1.61602e-74	1.80312	0.372	0.011	3.58628e-70
Ifi211	1.82503e-73	1.43858	0.317	0.004	4.05012e-69
Irf7	1.08213e-71	1.60623	0.407	0.019	2.40147e-67
Oas2	1.09415e-69	2.02502	0.518	0.061	2.42813e-65
Oasl1	2.26812e-68	1.58333	0.296	0.004	5.0334e-64
Iigp1	1.8948e-66	2.3812	0.312	0.008	4.20494e-62
Epsti1	3.3449e-65	1.72407	0.819	0.36	7.42301e-61
Ifit1	4.40637e-64	1.45625	0.291	0.005	9.77861e-60
Oas1a	6.60221e-62	1.52614	0.452	0.044	1.46516e-57
Trim34a	1.56869e-61	1.67525	0.714	0.232	3.48123e-57
Pml	6.25751e-54	1.60634	0.513	0.084	1.38867e-49
Rsad2	6.40447e-53	1.8134	0.241	0.005	1.42128e-48
Samd9l	9.84089e-53	1.70454	0.367	0.035	2.18389e-48
Eif2ak2	3.52808e-52	1.53345	0.598	0.149	7.82953e-48
Cxcl10	9.00077e-52	2.57234	0.216	0.002	1.99745e-47
Parp12	2.36935e-51	1.59975	0.623	0.183	5.25806e-47
Bst2	1.08093e-50	1.42726	0.422	0.051	2.39879e-46
Pik3ap1	2.20178e-50	1.29401	0.814	0.558	4.88619e-46
Ddx58	2.64656e-50	1.53327	0.513	0.105	5.87324e-46
Znfx1	4.7832e-49	1.50021	0.573	0.143	1.06149e-44
Ifih1	8.11815e-49	1.6216	0.427	0.072	1.80158e-44
Trim30c	1.52253e-46	1.65872	0.392	0.048	3.37881e-42
Zup1	4.37046e-46	1.23364	0.839	0.51	9.69893e-42
Cybb	1.01861e-44	1.36935	0.241	0.009	2.2605e-40
Gm20559	4.64263e-44	1.58509	0.347	0.039	1.03029e-39
Trim30d	4.68667e-44	1.30024	0.683	0.255	1.04007e-39
Oas1g	5.52115e-44	1.03495	0.261	0.012	1.22525e-39
Ifit3b	8.09541e-44	1.04206	0.226	0.006	1.79653e-39
Zc3hav1	2.77286e-43	1.44532	0.628	0.239	6.15353e-39
H2-D1	3.6127e-43	1.48559	0.673	0.235	8.0173e-39
Slfn8	5.91239e-43	1.42104	0.633	0.211	1.31208e-38
Phf11d	9.80082e-43	1.304	0.362	0.044	2.175e-38
Parp9	1.08758e-42	1.34085	0.598	0.16	2.41356e-38
Casp4	2.21786e-42	1.45551	0.508	0.117	4.92188e-38
Phf11a	4.74468e-41	1.06909	0.241	0.011	1.05294e-36
Samhd1	2.6726e-40	1.51842	0.628	0.257	5.93103e-36
Axl	5.31803e-40	1.25231	0.317	0.032	1.18018e-35
Zbp1	9.29132e-40	0.999998	0.241	0.012	2.06193e-35
Gm47243	8.74225e-39	1.03884	0.186	0.004	1.94008e-34
Tor3a	3.02635e-38	1.31404	0.417	0.079	6.71607e-34
Oas3	2.93794e-37	0.67947	0.161	0.002	6.51987e-33
Phf11b	1.70477e-36	1.11077	0.337	0.042	3.78324e-32
Gm17268	2.24581e-36	1.47453	0.196	0.007	4.9839e-32
Ifi208	1.05361e-35	0.854002	0.166	0.003	2.33818e-31
Slfn9	7.14902e-35	0.89139	0.216	0.011	1.58651e-30
Cd40	9.60186e-35	0.955121	0.146	0.001	2.13085e-30
Fmnl2	2.28037e-34	1.51924	0.623	0.317	5.0606e-30
Rtp4	5.36294e-34	1.1727	0.362	0.059	1.19014e-29
Ms4a4c	9.56817e-34	0.972841	0.181	0.006	2.12337e-29
Etnk1	1.22058e-33	1.21282	0.663	0.345	2.70871e-29
Usp25	5.60263e-33	1.17396	0.628	0.304	1.24334e-28
Irgm1	5.96761e-33	1.30242	0.427	0.101	1.32433e-28
Slfn2	7.78667e-33	1.19424	0.357	0.062	1.72802e-28
Gm4070	1.2171e-32	1.10457	0.437	0.097	2.70099e-28
Xaf1	3.72712e-32	1.02455	0.417	0.087	8.27122e-28
A330040F15Rik	4.95336e-32	1.44401	0.633	0.305	1.09925e-27
Ifitm3	7.4247e-32	1.23768	0.216	0.016	1.64769e-27
Ifi214	7.34158e-31	1.10942	0.221	0.016	1.62924e-26
Gbp6	7.36608e-31	0.771159	0.181	0.008	1.63468e-26
H2-K1	1.95154e-30	1.29851	0.593	0.23	4.33086e-26
Trim30b	2.11261e-30	1.05804	0.286	0.036	4.6883e-26
H2-T22	6.22418e-30	1.07718	0.362	0.069	1.38127e-25
Gm13822	1.23673e-29	0.820334	0.161	0.005	2.74455e-25
Lgals3bp	1.62696e-29	0.880147	0.266	0.031	3.61056e-25
Fbxw17	2.3759e-29	1.0537	0.251	0.028	5.2726e-25
H2-Q7	1.35652e-28	0.966799	0.362	0.071	3.01039e-24
Fam241a	3.41784e-28	1.01261	0.261	0.032	7.58487e-24
AW011738	1.00377e-27	0.743919	0.211	0.017	2.22756e-23
Ly6e	1.20136e-27	1.11808	0.613	0.247	2.66607e-23
Arid5b	7.69989e-26	1.313	0.598	0.314	1.70876e-21
Tgtp2	1.99315e-25	0.853706	0.191	0.016	4.42319e-21
H2-Q6	2.95215e-25	1.06203	0.307	0.059	6.55141e-21
Ascc3	4.78774e-25	1.02429	0.794	0.548	1.0625e-20
BC147527	1.38904e-24	0.728632	0.171	0.012	3.08256e-20
Trafd1	5.58556e-24	1.12161	0.548	0.263	1.23955e-19
Tnf	9.98745e-24	0.900468	0.146	0.007	2.21642e-19
Gm20663	1.0351e-23	1.03118	0.322	0.069	2.2971e-19
March5	1.21566e-23	1.07248	0.447	0.151	2.69778e-19
Chic1	3.1305e-23	1.01478	0.191	0.019	6.94721e-19
Gbp4	4.59564e-23	0.758239	0.156	0.01	1.01987e-18
Abtb2	5.55849e-23	0.862861	0.136	0.006	1.23354e-18
Ifi44	7.6195e-23	0.858185	0.136	0.006	1.69092e-18
Sppl2a	7.77695e-23	0.996688	0.583	0.255	1.72586e-18
Ivns1abp	1.00944e-22	-0.523627	0.92	0.979	2.24015e-18
Nampt	1.08913e-22	1.03714	0.332	0.082	2.417e-18
Lilrb4a	2.17737e-22	1.96573	0.171	0.029	4.83201e-18
Sp110	8.60808e-22	0.979542	0.462	0.162	1.9103e-17
Helz2	1.40742e-21	0.562828	0.131	0.006	3.12335e-17
Ccl5	2.23502e-21	1.43257	0.161	0.016	4.95995e-17
Plxdc2	2.31841e-21	-0.438203	0.975	0.995	5.14501e-17
Gm46224	2.39698e-21	0.980934	0.638	0.312	5.31938e-17
Ifi35	4.39683e-21	0.858648	0.367	0.101	9.75744e-17
Cmpk2	5.82773e-21	0.639691	0.101	0.002	1.29329e-16
Tank	8.99627e-21	1.16457	0.477	0.244	1.99645e-16
Ctss	1.3974e-20	0.781699	0.884	0.713	3.1011e-16
Apobec3	2.11889e-20	0.979115	0.588	0.297	4.70225e-16
Dtx3l	3.42473e-20	0.941479	0.372	0.11	7.60015e-16
C4b	3.81861e-20	0.691093	0.141	0.01	8.47425e-16
Cd52	4.31788e-20	0.920051	0.286	0.063	9.58224e-16
Ifi27l2a	4.94527e-20	0.785123	0.206	0.029	1.09746e-15
Lrch3	6.98947e-20	0.902337	0.673	0.435	1.5511e-15
Gm5431	7.93615e-20	0.623008	0.166	0.016	1.76119e-15
Olfr56	9.9793e-20	0.947612	0.472	0.184	2.21461e-15
Sass6	1.46933e-19	1.00883	0.342	0.107	3.26074e-15
Trim12a	1.80998e-19	0.861879	0.653	0.344	4.01671e-15
Map3k8	1.82462e-19	0.9154	0.352	0.103	4.0492e-15
Trim14	2.33787e-19	0.90633	0.538	0.244	5.18821e-15
Mthfr	2.39716e-19	0.814289	0.241	0.046	5.31978e-15
Atp10a	4.16471e-19	0.692961	0.161	0.016	9.24232e-15
Peli1	6.2187e-19	0.986714	0.663	0.468	1.38005e-14
D530033B14Rik	6.92491e-19	0.820688	0.417	0.142	1.53678e-14
Ccl2	9.61021e-19	0.734608	0.101	0.003	2.1327e-14
Tdrd7	9.8003e-19	0.789451	0.432	0.153	2.17488e-14
Apobec1	1.20905e-18	0.920817	0.658	0.38	2.68313e-14
Csmd3	1.24366e-18	-0.596776	0.884	0.967	2.75994e-14
Fgl2	2.30236e-18	0.540523	0.116	0.006	5.1094e-14
Fcrls	3.41555e-18	-1.06785	0.251	0.557	7.57978e-14
Gvin1	3.61628e-18	0.718755	0.236	0.045	8.02526e-14
Mov10	3.95818e-18	0.756402	0.281	0.067	8.78399e-14
Prr5l	5.02094e-18	0.873099	0.221	0.041	1.11425e-13
B430306N03Rik	7.08865e-18	0.591901	0.156	0.017	1.57311e-13
Tap1	8.3719e-18	0.725392	0.286	0.07	1.85789e-13
9930111J21Rik2	1.03248e-17	0.894761	0.593	0.337	2.29127e-13
B2m	1.07112e-17	1.00264	0.523	0.266	2.37704e-13
Gm12185	1.26004e-17	0.908503	0.513	0.248	2.79629e-13
Parp10	2.07294e-17	0.784929	0.231	0.047	4.60027e-13
Gm46367	2.68367e-17	-0.726318	0.724	0.865	5.9556e-13
Trim25	3.2699e-17	0.697162	0.251	0.056	7.25657e-13
Gbp5	3.99803e-17	1.03228	0.201	0.038	8.87242e-13
Cd47	4.28328e-17	0.946702	0.482	0.219	9.50545e-13
Scimp	4.4197e-17	0.614897	0.141	0.013	9.8082e-13
Irgm2	4.54583e-17	1.01588	0.442	0.197	1.00881e-12
Itpr1	8.62792e-17	1.02603	0.337	0.121	1.91471e-12
Trim12c	9.45027e-17	0.844433	0.462	0.19	2.0972e-12
H2-Q4	1.06065e-16	0.883552	0.276	0.072	2.3538e-12
Bank1	1.12047e-16	-0.957881	0.166	0.458	2.48655e-12
Dip2b	1.54715e-16	-0.597956	0.819	0.903	3.43344e-12
H2-T23	2.0137e-16	0.868845	0.307	0.091	4.46881e-12
Zfhx3	2.12386e-16	-0.492091	0.899	0.95	4.71326e-12
Adar	2.37897e-16	0.831101	0.327	0.101	5.27941e-12
Fcgr1	2.82151e-16	0.79412	0.397	0.145	6.2615e-12
Creb5	4.0892e-16	0.926819	0.201	0.044	9.07476e-12
Numb	4.7111e-16	-0.568761	0.814	0.917	1.04549e-11
Tent4a	7.34837e-16	0.758159	0.211	0.042	1.63075e-11
Gm4841	8.72965e-16	0.590354	0.151	0.019	1.93728e-11
Parp11	8.96409e-16	1.01981	0.241	0.073	1.98931e-11
Igtp	1.86838e-15	0.533278	0.166	0.025	4.14632e-11
Gm12216	2.04892e-15	0.752217	0.236	0.055	4.54696e-11
4930599N23Rik	2.25533e-15	0.872961	0.558	0.292	5.00502e-11
Tnfsf10	2.48131e-15	0.590535	0.141	0.016	5.50653e-11
Hck	2.88299e-15	0.699696	0.784	0.551	6.39793e-11
F830016B08Rik	5.57473e-15	0.424782	0.126	0.013	1.23714e-10
Lgals9	8.07487e-15	0.818077	0.528	0.269	1.79198e-10
Psme1	9.76863e-15	0.879885	0.472	0.222	2.16785e-10
Cd274	1.28025e-14	0.839956	0.191	0.039	2.84112e-10
Gbp8	1.45373e-14	0.624077	0.196	0.039	3.22611e-10
Cd300lf	1.55054e-14	0.684051	0.171	0.029	3.44096e-10
Qk	1.57791e-14	-0.421269	0.955	0.973	3.5017e-10
P3h2	2.27441e-14	-0.91514	0.427	0.64	5.04738e-10
Nod1	2.32944e-14	0.617782	0.256	0.07	5.1695e-10
Arhgap45	2.42776e-14	-0.609718	0.779	0.87	5.38769e-10
Tanc2	3.08725e-14	-0.349638	0.975	0.994	6.85122e-10
Tiam1	3.26198e-14	0.913894	0.362	0.152	7.23899e-10
Gm26797	3.56693e-14	0.502391	0.101	0.007	7.91573e-10
Tpst1	4.45054e-14	0.714982	0.176	0.033	9.87664e-10
Sdc3	4.53339e-14	0.530206	0.146	0.02	1.00605e-09
Golm1	1.10712e-13	-0.824515	0.437	0.619	2.45693e-09
Synj1	1.96914e-13	0.735145	0.618	0.373	4.36992e-09
Dck	2.57483e-13	0.527068	0.151	0.024	5.71407e-09
Aoah	2.99492e-13	0.664108	0.106	0.009	6.64632e-09
Mef2a	3.2538e-13	-0.388988	0.965	0.977	7.22082e-09
Irf1	3.81985e-13	0.684478	0.266	0.08	8.47702e-09
Lrmda	4.15349e-13	0.513525	0.95	0.908	9.21743e-09
Pnpt1	4.3048e-13	0.82976	0.412	0.183	9.55321e-09
Lysmd4	4.80789e-13	-0.474896	0.96	0.984	1.06697e-08
H2-T24	7.18667e-13	0.766902	0.342	0.134	1.59487e-08
Etv6	8.03178e-13	0.593431	0.889	0.731	1.78241e-08
Nsmaf	1.10042e-12	0.772396	0.608	0.398	2.44206e-08
Pcgf5	1.61383e-12	0.764224	0.261	0.083	3.58142e-08
Plac8	1.68046e-12	0.545907	0.121	0.015	3.72928e-08
Tnfsf8	1.81672e-12	0.552478	0.221	0.061	4.03167e-08
Gm10790	1.94698e-12	-0.605195	0.698	0.82	4.32074e-08
Maml3	2.2013e-12	-0.512428	0.844	0.898	4.88512e-08
Mllt3	4.21742e-12	0.876076	0.302	0.112	9.35929e-08
Setdb2	5.14346e-12	0.648079	0.191	0.045	1.14144e-07
Gm17106	7.05578e-12	0.645965	0.688	0.44	1.56582e-07
Gbp7	7.19465e-12	0.713595	0.236	0.07	1.59664e-07
Ifitm10	7.88218e-12	-0.864478	0.312	0.542	1.74921e-07
Dhx58	1.0247e-11	0.490129	0.151	0.028	2.27402e-07
1600014C10Rik	1.29738e-11	0.56688	0.246	0.077	2.87914e-07
Nsd3	1.35658e-11	0.666156	0.719	0.523	3.01053e-07
Mitd1	1.37908e-11	0.78117	0.261	0.089	3.06045e-07
Slamf8	1.5576e-11	0.427314	0.156	0.033	3.45663e-07
Snx29	1.89709e-11	-0.494457	0.739	0.801	4.21003e-07
Sp140	2.14404e-11	0.600032	0.291	0.105	4.75805e-07
Rab37	2.1602e-11	0.383653	0.106	0.013	4.79392e-07
Irf9	2.81367e-11	0.538997	0.352	0.15	6.24409e-07
Tspo	2.90129e-11	0.433922	0.166	0.04	6.43855e-07
C130026I21Rik	3.08715e-11	0.383094	0.106	0.013	6.85101e-07
Daxx	3.20295e-11	0.483329	0.146	0.028	7.10799e-07
Nfkbia	3.35264e-11	0.607689	0.211	0.059	7.44019e-07
Gbp3	3.36625e-11	0.504239	0.116	0.016	7.47039e-07
Il15	3.94636e-11	0.713968	0.482	0.267	8.75776e-07
Ctnnal1	4.22066e-11	0.842497	0.271	0.108	9.36648e-07
Lacc1	4.98949e-11	0.692906	0.603	0.381	1.10727e-06
Cxcl16	5.1515e-11	0.768931	0.186	0.052	1.14322e-06
Hpgds	5.83239e-11	-0.505053	0.784	0.876	1.29432e-06
Gm35188	6.53955e-11	-0.451218	0.93	0.98	1.45126e-06
Cmtr1	7.07658e-11	0.612139	0.317	0.125	1.57044e-06
E130102H24Rik	7.67088e-11	0.731724	0.312	0.126	1.70232e-06
9330175E14Rik	9.2906e-11	0.33748	0.101	0.012	2.06177e-06
Gpr34	1.3388e-10	-0.649244	0.623	0.793	2.97106e-06
St8sia1	1.42796e-10	0.572402	0.176	0.044	3.16892e-06
Chmp4b	1.47621e-10	0.595553	0.347	0.149	3.276e-06
Il15ra	1.54592e-10	0.646571	0.302	0.118	3.43072e-06
Cfh	1.58827e-10	-0.52816	0.739	0.848	3.52469e-06
Pde3b	1.5983e-10	-0.488513	0.804	0.894	3.54696e-06
Picalm	1.71542e-10	-0.51224	0.769	0.819	3.80687e-06
Csf1	1.7484e-10	0.40235	0.116	0.018	3.88004e-06
Akt3	1.87861e-10	0.831452	0.558	0.344	4.16901e-06
Gm31243	2.52394e-10	-0.793751	0.176	0.399	5.60113e-06
Bbx	2.57788e-10	0.765526	0.397	0.22	5.72084e-06
Tmcc3	3.04593e-10	0.444607	0.97	0.93	6.75952e-06
Icosl	3.25775e-10	0.618019	0.302	0.12	7.2296e-06
Srgap2	3.97699e-10	-0.271637	0.98	0.984	8.82574e-06
Crybg1	6.60488e-10	0.489969	0.101	0.014	1.46576e-05
Tor1aip1	6.66955e-10	0.672635	0.568	0.362	1.48011e-05
C1qa	7.13524e-10	0.74274	0.628	0.483	1.58345e-05
Uba7	1.05905e-09	0.451106	0.261	0.101	2.35025e-05
4930479D17Rik	1.1578e-09	0.741405	0.226	0.076	2.56939e-05
P4ha1	1.18199e-09	0.604328	0.663	0.452	2.62308e-05
Ccl4	1.53575e-09	1.01674	0.121	0.027	3.40813e-05
C1qb	1.67337e-09	0.677217	0.704	0.55	3.71355e-05
G530011O06Rik	1.76424e-09	0.470922	0.216	0.072	3.91519e-05
Rcbtb1	2.12095e-09	0.501723	0.261	0.101	4.70681e-05
Oas1c	2.36492e-09	0.52251	0.126	0.025	5.24824e-05
Tbc1d1	2.57335e-09	0.788047	0.296	0.132	5.71078e-05
Aim2	2.73421e-09	0.540466	0.734	0.531	6.06776e-05
Fchsd2	2.83407e-09	-0.458799	0.724	0.855	6.28937e-05
Xrn1	3.44914e-09	0.575651	0.633	0.423	7.65432e-05
Tmem106a	3.6651e-09	0.423932	0.136	0.03	8.13359e-05
Ranbp2	3.67938e-09	0.585763	0.482	0.274	8.16529e-05
Rasa4	3.79106e-09	0.649033	0.477	0.278	8.41311e-05
Elmo1	4.15043e-09	-0.315906	0.985	0.982	9.21064e-05
Rapgef5	4.95827e-09	-0.488142	0.744	0.876	0.000110034
Agrn	5.88069e-09	0.509658	0.161	0.043	0.000130504
Birc3	6.05913e-09	0.699095	0.307	0.139	0.000134464
Siglech	6.41697e-09	-0.43812	0.774	0.876	0.000142405
Ms4a6c	8.43942e-09	0.629351	0.161	0.044	0.000187288
Myo1d	8.62575e-09	-0.840945	0.131	0.311	0.000191423
BE692007	8.94765e-09	0.639215	0.141	0.036	0.000198566
Cgas	8.96329e-09	0.522296	0.342	0.161	0.000198913
Clic4	9.11992e-09	0.363708	0.116	0.023	0.000202389
Gm32036	1.00331e-08	-0.539496	0.688	0.75	0.000222654
Cacnb2	1.1241e-08	0.627341	0.844	0.693	0.000249461
Gm17435	1.20052e-08	0.471315	0.151	0.039	0.00026642
Itm2b	1.34517e-08	0.487714	0.809	0.623	0.00029852
Gfm2	1.36951e-08	-0.483964	0.583	0.65	0.000303922
Tm6sf1	1.45587e-08	-0.732505	0.271	0.462	0.000323088
Minpp1	1.47304e-08	0.552217	0.211	0.073	0.000326898
Psmb8	1.4733e-08	0.590415	0.266	0.109	0.000326954
Lyn	1.4875e-08	0.369819	0.98	0.912	0.000330105
Gm40841	1.5366e-08	-0.802878	0.146	0.301	0.000341002
Nmi	1.58481e-08	0.463557	0.261	0.108	0.000351701
Dlc1	1.63244e-08	-0.929078	0.131	0.296	0.000362272
Ctsc	1.89643e-08	0.663122	0.518	0.323	0.000420856
Rufy3	2.43527e-08	0.613892	0.397	0.212	0.000540436
Morc3	3.06997e-08	0.524822	0.618	0.414	0.000681288
Dyrk4	3.25056e-08	0.317596	0.166	0.054	0.000721364
Ms4a6b	3.45937e-08	0.583089	0.276	0.118	0.000767704
Cd83	3.79287e-08	0.636103	0.161	0.056	0.000841713
Nav2	4.0789e-08	-0.335177	0.925	0.965	0.00090519
Sipa1	4.88956e-08	-0.483501	0.452	0.484	0.00108509
Slc12a6	4.96682e-08	-0.4668	0.658	0.757	0.00110224
Vps54	5.20577e-08	0.521844	0.643	0.443	0.00115526
Ccnl1	5.2879e-08	0.602473	0.618	0.44	0.00117349
Gm50035	5.81994e-08	-0.490633	0.568	0.725	0.00129156
Trmt13	5.83436e-08	0.540775	0.427	0.237	0.00129476
Cask	6.13914e-08	-0.52654	0.648	0.727	0.0013624
Gbp9	6.5927e-08	0.382094	0.121	0.027	0.00146305
Rnf114	6.6062e-08	0.42049	0.362	0.186	0.00146605
Tbc1d8	8.97802e-08	0.638241	0.387	0.215	0.0019924
Carmil1	9.29035e-08	0.608902	0.186	0.064	0.00206171
Gm3739	1.03011e-07	-0.761274	0.116	0.274	0.00228603
Bin1	1.04875e-07	-0.50939	0.573	0.721	0.00232738
Relb	1.06139e-07	0.475222	0.206	0.076	0.00235544
Hltf	1.08133e-07	0.372369	0.653	0.45	0.0023997
Tomm70a	1.2075e-07	0.335776	0.256	0.118	0.00267969
Dcp2	1.34863e-07	0.419012	0.221	0.088	0.00299288
Keap1	1.3691e-07	0.416545	0.191	0.069	0.00303831
H2-M3	1.39437e-07	0.45692	0.161	0.05	0.00309438
4933406I18Rik	1.42042e-07	-0.463179	0.804	0.859	0.0031522
Gsap	1.4253e-07	0.544135	0.618	0.439	0.00316303
Cd86	1.47006e-07	0.58727	0.643	0.464	0.00326237
Lyst	1.49383e-07	0.553989	0.558	0.382	0.0033151
Asap1	1.91647e-07	-0.410424	0.719	0.758	0.00425303
Chn2	2.01979e-07	-0.522476	0.558	0.704	0.00448231
Hivep2	2.08524e-07	0.813068	0.231	0.111	0.00462756
Capza2	2.19724e-07	0.546993	0.628	0.486	0.00487612
Rpl13	2.20367e-07	0.623544	0.342	0.178	0.00489039
Ogfrl1	2.31361e-07	0.568845	0.387	0.211	0.00513436
Gpr84	2.35057e-07	0.55131	0.121	0.033	0.00521637
Gm50237	2.41841e-07	0.362751	0.101	0.021	0.00536693
Tor1aip2	2.45095e-07	0.572101	0.392	0.222	0.00543914
Spata13	2.49835e-07	0.437556	0.447	0.264	0.00554434
Tnfsf13b	2.59812e-07	0.521326	0.231	0.095	0.00576574
Acer3	2.63967e-07	0.553223	0.769	0.654	0.00585797
Gm2629	2.66178e-07	-0.423055	0.769	0.827	0.00590702
Selenow	2.78288e-07	0.476624	0.226	0.092	0.00617577
Ltc4s	2.97936e-07	-0.683509	0.291	0.435	0.00661179
Fnbp4	3.00788e-07	0.557385	0.472	0.327	0.00667508
C1qc	3.31556e-07	0.49348	0.779	0.656	0.00735789
Nfkbiz	3.46615e-07	0.541763	0.196	0.074	0.00769208
0610040J01Rik	3.66772e-07	-0.50949	0.588	0.696	0.00813941
Scoc	3.81967e-07	-0.625278	0.427	0.575	0.00847662
Elf1	4.17695e-07	0.491121	0.583	0.391	0.00926949
Atp2c1	4.46896e-07	-0.582938	0.457	0.566	0.00991752
Ppfia4	4.64552e-07	0.417523	0.508	0.32	0.0103093
Slco2b1	5.04447e-07	-0.469038	0.633	0.743	0.0111947
Gm3164	5.34888e-07	-0.73496	0.09	0.238	0.0118702
Prkca	6.10716e-07	-0.603724	0.492	0.649	0.013553
Fli1	6.22765e-07	-0.387558	0.789	0.81	0.0138204
Socs6	6.35055e-07	0.383387	0.266	0.125	0.0140931
Inpp5d	6.49998e-07	-0.302248	0.945	0.956	0.0144248
Larp1	6.88702e-07	0.529391	0.558	0.384	0.0152837
Khdrbs3	7.28731e-07	-0.694272	0.075	0.193	0.016172
Pde4d	8.1049e-07	-0.554266	0.317	0.5	0.0179864
Fat3	8.70236e-07	-0.717189	0.322	0.482	0.0193123
Zc3h12c	9.4156e-07	0.508906	0.241	0.106	0.0208951
Mef2c	9.76028e-07	-0.305552	0.945	0.949	0.02166
2610203C22Rik	1.00074e-06	-0.621319	0.367	0.496	0.0222084
Ppm1l	1.04904e-06	0.710939	0.312	0.271	0.0232803
Stab1	1.12016e-06	-0.658935	0.191	0.345	0.0248586
Gm42917	1.22315e-06	0.578196	0.322	0.168	0.0271441
Maf	1.25479e-06	-0.449041	0.693	0.757	0.0278463
Ly86	1.30394e-06	0.388581	0.92	0.864	0.028937
B3gnt2	1.30571e-06	0.547869	0.266	0.127	0.0289762
Smchd1	1.32966e-06	0.316748	0.553	0.373	0.0295079
Cpd	1.4152e-06	0.54031	0.191	0.074	0.0314062
Tmem67	1.46215e-06	0.382585	0.126	0.036	0.0324481
Gm10848	1.47863e-06	0.60363	0.503	0.328	0.0328138
Dync1h1	1.48931e-06	0.250354	0.407	0.255	0.0330508
Sdcbp	1.59051e-06	0.537696	0.548	0.383	0.0352966
Klhl2	1.59381e-06	0.314106	0.261	0.132	0.0353698
Utp3	1.70506e-06	0.371617	0.241	0.113	0.0378388
Asb13	1.71261e-06	0.486039	0.231	0.101	0.0380063
Psmb9	1.94114e-06	0.535026	0.216	0.093	0.0430778
Chd9	2.01424e-06	-0.258129	0.925	0.927	0.0446999
Diaph2	2.15506e-06	0.357802	0.915	0.883	0.0478252
Cebpb	2.32214e-06	0.451142	0.276	0.136	0.0515329
AC113595.1	2.5726e-06	0.351977	0.116	0.032	0.0570912
Cd74	2.60697e-06	0.679771	0.101	0.025	0.0578539
Apbb1ip	2.70024e-06	-0.285454	0.894	0.917	0.0599238
Zswim6	2.83185e-06	-0.483329	0.578	0.707	0.0628444
Zc3h12a	2.93867e-06	0.277596	0.126	0.041	0.0652149
Tmem184b	2.99701e-06	0.475871	0.317	0.167	0.0665097
Tut7	3.09056e-06	0.457221	0.613	0.442	0.0685857
Gm26936	3.11469e-06	-0.650418	0.266	0.405	0.0691213
Shisa5	3.17357e-06	0.306062	0.141	0.049	0.0704278
Plcl1	3.19371e-06	-0.399265	0.784	0.88	0.0708749
Naip2	3.2018e-06	0.426874	0.442	0.272	0.0710542
Cyba	3.22765e-06	0.552837	0.291	0.154	0.0716281
Gm20429	3.36324e-06	0.283593	0.106	0.028	0.074637
Otulinl	3.36922e-06	-0.366974	0.794	0.859	0.0747698
Tlr2	3.46663e-06	0.3175	0.121	0.036	0.0769315
Tlr3	3.46777e-06	0.644269	0.327	0.184	0.0769567
AY036118	3.77071e-06	0.309855	0.94	0.874	0.0836795
Adamts16	3.8056e-06	-0.668391	0.08	0.21	0.0844539
Aida	4.00523e-06	0.389379	0.186	0.075	0.0888841
Ankle2	4.43148e-06	0.454274	0.362	0.205	0.0983434
Abl2	4.45408e-06	0.398304	0.462	0.292	0.098845
Cited2	4.46069e-06	0.37201	0.126	0.039	0.0989917
Ctsz	4.55745e-06	0.493869	0.497	0.324	0.101139
Mctp1	4.70652e-06	-0.496008	0.578	0.687	0.104447
1700066B19Rik	4.99084e-06	-0.642744	0.085	0.203	0.110757
Xylt1	4.99786e-06	0.419752	0.131	0.041	0.110912
Zdhhc14	5.09126e-06	-0.578134	0.291	0.4	0.112985
Atrnl1	5.09852e-06	0.39084	0.191	0.079	0.113146
Sgk3	5.35156e-06	0.465333	0.533	0.36	0.118762
Nadk	5.74112e-06	0.625767	0.312	0.186	0.127407
Npc2	6.12278e-06	0.500977	0.377	0.221	0.135877
Kctd12	6.25752e-06	-0.51638	0.407	0.502	0.138867
Atp6v0a2	6.53769e-06	0.450473	0.387	0.229	0.145084
Gm15564	7.89568e-06	0.357929	0.126	0.039	0.175221
Lrp1	8.64539e-06	-0.504993	0.422	0.561	0.191859
Pitpnc1	8.96068e-06	-0.496044	0.503	0.587	0.198855
BC005537	9.29137e-06	0.479452	0.327	0.181	0.206194
Ppip5k2	9.92512e-06	0.282263	0.402	0.253	0.220258
Lamp1	1.02901e-05	0.44103	0.367	0.215	0.228357
Naip5	1.12431e-05	0.464244	0.553	0.385	0.249508
AU020206	1.21103e-05	0.286314	0.663	0.493	0.268752
8030442B05Rik	1.24492e-05	-0.48858	0.513	0.643	0.276272
Calm2	1.26631e-05	-0.489219	0.492	0.608	0.28102
Ints6l	1.27016e-05	-0.345205	0.719	0.742	0.281875
Nrip1	1.27715e-05	-0.410993	0.583	0.687	0.283424
Clec5a	1.30201e-05	0.444175	0.206	0.092	0.288943
Dock4	1.31122e-05	-0.275743	0.95	0.974	0.290985
Tapbp	1.31527e-05	0.417852	0.181	0.076	0.291885
Grn	1.33974e-05	0.427013	0.352	0.203	0.297314
Bin2	1.35494e-05	-0.268516	0.598	0.579	0.300689
Mthfd2	1.43112e-05	0.390647	0.161	0.062	0.317593
Fam111a	1.46742e-05	0.475855	0.312	0.171	0.32565
Gm42418	1.59238e-05	0.346147	0.975	0.915	0.353381
Susd6	1.6078e-05	0.499256	0.518	0.372	0.356802
Rnf216	1.67115e-05	-0.313391	0.794	0.832	0.370862
Abcc3	1.6954e-05	-0.556593	0.131	0.255	0.376243
Hsp90ab1	1.74385e-05	0.251914	0.372	0.238	0.386996
N4bp1	1.76016e-05	0.497071	0.372	0.225	0.390616
Gm4258	1.84759e-05	-0.565991	0.352	0.495	0.410017
Mtss1	1.85491e-05	-0.587691	0.131	0.249	0.411641
Tent5a	1.86056e-05	0.580616	0.256	0.145	0.412895
E330020D12Rik	1.86399e-05	-0.444595	0.518	0.604	0.413657
Prpsap2	1.88852e-05	-0.574147	0.151	0.284	0.4191
Zfp710	1.93928e-05	-0.347396	0.714	0.761	0.430364
Hpn	1.99297e-05	0.373482	0.121	0.039	0.442279
Cables1	2.01738e-05	-0.450701	0.211	0.264	0.447697
Bcl2a1a	2.02636e-05	0.426959	0.121	0.041	0.44969
Mertk	2.07097e-05	-0.279022	0.94	0.957	0.45959
Tmem135	2.08233e-05	-0.305318	0.663	0.677	0.462111
Itga6	2.08786e-05	-0.520329	0.412	0.525	0.463339
Rnf19b	2.11947e-05	0.542759	0.286	0.158	0.470352
Nono	2.20125e-05	0.427359	0.367	0.219	0.488502
Gls	2.26607e-05	0.335652	0.598	0.431	0.502885
1700126G02Rik	2.30746e-05	0.382769	0.161	0.065	0.512071
Msn	2.43707e-05	0.446448	0.492	0.337	0.540834
Gng2	2.65244e-05	-0.448893	0.387	0.491	0.58863
Hpgd	2.72109e-05	-0.523525	0.462	0.614	0.603865
Fermt3	2.86725e-05	-0.492653	0.402	0.498	0.6363
Plin2	2.87952e-05	0.376427	0.116	0.037	0.639023
Gm12758	3.03182e-05	0.314733	0.116	0.038	0.67282
Slc40a1	3.05112e-05	-0.583446	0.211	0.332	0.677104
Tnrc6b	3.09399e-05	-0.340685	0.623	0.639	0.686617
Cx3cr1	3.11159e-05	-0.272162	0.849	0.885	0.690524
Celf1	3.18687e-05	-0.339116	0.563	0.574	0.70723
Dpy19l1	3.22283e-05	0.45464	0.286	0.155	0.71521
Map4k4	3.37565e-05	-0.387479	0.583	0.645	0.749123
Traf3	3.54053e-05	0.427405	0.417	0.265	0.785714
Psmb10	3.55515e-05	0.337801	0.121	0.041	0.788958
Med21	3.56062e-05	0.43986	0.201	0.092	0.790173
Dleu2	3.83867e-05	-0.290178	0.899	0.935	0.851877
Fam129a	3.95743e-05	0.337088	0.281	0.158	0.878234
Itga9	4.04597e-05	-0.544272	0.352	0.471	0.897881
LTO1	4.12819e-05	0.283422	0.126	0.046	0.916128
Vsir	4.32818e-05	-0.479492	0.387	0.528	0.960509
Cd81	4.32826e-05	0.457981	0.462	0.307	0.960528
Rnf31	4.42341e-05	0.282377	0.121	0.042	0.981642
Fam102b	4.42632e-05	-0.42062	0.568	0.631	0.98229
Themis2	4.45176e-05	0.396357	0.261	0.138	0.987936
Selenop	4.52013e-05	-0.508544	0.236	0.382	1
Abca9	4.52618e-05	-0.41186	0.578	0.671	1
Gart	4.61936e-05	0.448094	0.281	0.154	1
Wnk1	4.70881e-05	-0.293741	0.824	0.843	1
Tmpo	4.83117e-05	0.503942	0.296	0.17	1
Lpcat2	4.93726e-05	0.337978	0.905	0.819	1
Camk2d	5.07595e-05	0.353657	0.819	0.752	1
Zfp532	5.31776e-05	-0.567988	0.151	0.264	1
3830406C13Rik	5.32594e-05	0.275944	0.256	0.143	1
Arglu1	5.62626e-05	-0.348715	0.864	0.894	1
Atp8a1	5.95259e-05	0.336255	0.799	0.719	1
Zcchc2	6.30271e-05	0.408795	0.276	0.151	1
Nfia	6.34108e-05	-0.368454	0.688	0.746	1
Fnbp1l	6.40103e-05	0.456471	0.216	0.106	1
Icam1	6.40203e-05	0.548263	0.241	0.145	1
Tmem131	6.44231e-05	0.369754	0.437	0.287	1
Dek	6.64407e-05	0.400447	0.271	0.148	1
Cmip	6.68103e-05	0.412922	0.568	0.413	1
9130019P16Rik	6.69625e-05	-0.625763	0.241	0.345	1
Stx7	6.751e-05	0.292783	0.518	0.366	1
Nfxl1	6.84957e-05	0.323175	0.296	0.171	1
Atp6v0c	6.87292e-05	0.335802	0.276	0.157	1
Mat2a	6.91123e-05	0.383878	0.432	0.283	1
Ptma	6.93989e-05	0.433555	0.377	0.235	1
Resf1	7.10057e-05	0.492292	0.538	0.392	1
Hsd17b12	7.25896e-05	0.395184	0.191	0.088	1
Cd180	7.28488e-05	0.413539	0.568	0.411	1
Rpl11	7.28506e-05	0.496871	0.236	0.122	1
Stx16	7.3222e-05	0.389996	0.583	0.436	1
Plxna4	7.32601e-05	-0.282686	0.608	0.591	1
Otud5	7.53737e-05	0.43113	0.332	0.197	1
Il18	7.59464e-05	0.432186	0.377	0.236	1
Tmsb10	7.62186e-05	0.28764	0.196	0.1	1
Mid1	7.66429e-05	0.49128	0.352	0.215	1
Dgkd	7.78207e-05	-0.407794	0.543	0.645	1
Ilrun	8.03295e-05	0.429493	0.236	0.122	1
Tlr7	8.15235e-05	0.38599	0.492	0.339	1
Tap2	8.25467e-05	0.37405	0.201	0.097	1
Agmo	8.27469e-05	-0.377121	0.724	0.779	1
Cerk	8.46659e-05	-0.439037	0.452	0.526	1
Sh2d6	8.53037e-05	0.426326	0.136	0.054	1
Ifi30	8.62427e-05	0.40553	0.146	0.058	1
Specc1	8.86127e-05	-0.343858	0.663	0.72	1
Csf2ra	9.0665e-05	0.355457	0.467	0.317	1
Ulk2	9.40185e-05	-0.460287	0.497	0.618	1
Zfp652	9.47516e-05	-0.349593	0.623	0.707	1
Lamp2	9.77783e-05	0.373498	0.568	0.413	1
Prkcd	9.9063e-05	0.310801	0.789	0.658	1
Snx2	0.0001033	0.435806	0.503	0.355	1
Efhd2	0.00010622	0.347643	0.342	0.21	1
Cct4	0.000107145	0.409456	0.211	0.104	1
Slc15a3	0.000113809	0.359663	0.211	0.105	1
4933432I03Rik	0.000115127	0.282163	0.116	0.041	1
Lcor	0.000116778	0.391021	0.643	0.492	1
Gna13	0.000118277	0.36309	0.407	0.264	1
Rpl37	0.000118864	0.559146	0.307	0.189	1
Luc7l3	0.000122736	0.405146	0.558	0.409	1
Sbf2	0.000122739	-0.371508	0.583	0.629	1
Tbc1d23	0.000124315	-0.342926	0.422	0.446	1
Zfp608	0.000127057	-0.456537	0.317	0.389	1
Nup153	0.000128275	0.352896	0.332	0.202	1
Pttg1	0.000131795	0.266675	0.151	0.066	1
Rab8b	0.000133143	0.355414	0.628	0.476	1
Slc29a3	0.000137996	0.363412	0.447	0.302	1
Rassf4	0.00014575	0.411688	0.281	0.161	1
Arl5c	0.00014605	0.478501	0.131	0.052	1
Ssh2	0.000156181	-0.256796	0.92	0.943	1
Arhgap5	0.00015645	-0.304252	0.834	0.889	1
Gm43221	0.000161783	-0.479011	0.407	0.514	1
5330438D12Rik	0.000163279	-0.368319	0.854	0.903	1
Pde4dip	0.00016541	0.500094	0.402	0.269	1
Naa35	0.000166321	-0.338724	0.317	0.345	1
Gm3488	0.000167215	-0.523925	0.111	0.219	1
Zfas1	0.000168027	0.287314	0.156	0.069	1
Bcl6	0.000171191	0.336213	0.126	0.048	1
Rnpep	0.000174549	0.359594	0.477	0.332	1
Zscan26	0.000176393	-0.269619	0.377	0.372	1
Slc39a10	0.000178406	-0.437753	0.07	0.146	1
Gm26827	0.000185578	-0.468005	0.442	0.516	1
Stard3	0.000185881	0.34018	0.352	0.221	1
Igf1r	0.000193732	-0.520847	0.186	0.314	1
Rpl26	0.000197935	0.271298	0.236	0.135	1
Rps20	0.000207611	0.263681	0.221	0.121	1
Rbl1	0.00021085	0.420808	0.166	0.076	1
Gm17231	0.000218961	-0.53563	0.432	0.521	1
Mcl1	0.000221509	0.406416	0.422	0.283	1
Insyn2a	0.000227071	-0.51858	0.085	0.17	1
St7	0.000228823	0.315394	0.156	0.071	1
Rps8	0.000229425	0.399463	0.357	0.226	1
Rtraf	0.000237202	0.347421	0.191	0.094	1
Arhgap24	0.00023968	0.502436	0.457	0.32	1
4930444A19Rik	0.000254951	-0.315519	0.658	0.673	1
Actr3	0.000261572	0.314526	0.497	0.353	1
Gabbr1	0.000264098	-0.493826	0.121	0.23	1
mt-Atp6	0.000265416	0.429058	0.146	0.063	1
4931406P16Rik	0.000268336	0.293464	0.291	0.176	1
Mycbp2	0.00027257	0.297434	0.94	0.884	1
Tasor2	0.000279622	0.279246	0.427	0.296	1
Ckb	0.000286565	-0.429638	0.266	0.332	1
Atg16l2	0.000292179	-0.450067	0.432	0.562	1
Helz	0.000294293	-0.366227	0.312	0.356	1
Mob1a	0.000296859	0.361453	0.352	0.223	1
Plxna4os1	0.00030153	0.337288	0.126	0.051	1
Mtmr14	0.00030734	0.355877	0.206	0.106	1
Myo5a	0.000311182	0.366389	0.196	0.099	1
Tmem209	0.000315777	0.49566	0.156	0.077	1
Nktr	0.000320387	0.376512	0.593	0.452	1
Lgals8	0.000324036	0.271285	0.417	0.288	1
Gm30881	0.000331342	0.265027	0.101	0.035	1
Gal3st4	0.000339772	-0.450233	0.226	0.295	1
Smarca5	0.000340774	0.354064	0.322	0.2	1
Elf4	0.000343241	0.36498	0.447	0.31	1
Haao	0.000350137	0.28596	0.116	0.044	1
Pwwp2a	0.000353868	-0.297456	0.613	0.628	1
Cdc42se2	0.000358089	-0.474221	0.186	0.269	1
Rps5	0.000365202	0.314	0.146	0.065	1
2610035D17Rik	0.000373767	-0.428883	0.05	0.134	1
Sh3bp2	0.000386173	0.470567	0.281	0.178	1
Hnrnpl	0.000389962	-0.262002	0.256	0.258	1
Arhgap15	0.000394203	0.402486	0.261	0.151	1
Ccr5	0.000405425	-0.455148	0.447	0.529	1
Lrrk1	0.00041369	0.291538	0.658	0.519	1
Tgif1	0.000414106	0.416259	0.206	0.11	1
1700084C06Rik	0.000423485	0.363168	0.487	0.35	1
Mfsd12	0.000426857	0.386027	0.121	0.05	1
Pld4	0.000432211	0.283358	0.799	0.684	1
Lyzl4	0.000435027	-0.520613	0.156	0.247	1
Hyal5	0.000436608	0.252585	0.101	0.042	1
Retreg1	0.000437061	-0.290766	0.467	0.473	1
Rcbtb2	0.000450545	-0.422972	0.397	0.482	1
Iqsec2	0.000456932	0.37347	0.367	0.239	1
Rsf1	0.000457378	-0.261422	0.387	0.404	1
Syngr1	0.000458954	-0.453576	0.337	0.453	1
Dop1b	0.000463597	0.430057	0.216	0.118	1
Mast4	0.000492208	0.456733	0.518	0.393	1
Strbp	0.000495358	-0.370813	0.548	0.558	1
Pros1	0.000496554	-0.263781	0.538	0.558	1
Naa25	0.000500874	0.335618	0.161	0.075	1
Rpl15	0.000508152	0.402341	0.226	0.124	1
Atp5g3	0.000509698	0.264108	0.171	0.087	1
Kansl2	0.000528775	-0.259654	0.136	0.149	1
Psme2	0.000532496	0.325116	0.146	0.065	1
Slc24a3	0.000539823	-0.431141	0.482	0.587	1
D5Ertd579e	0.000559806	0.266558	0.307	0.197	1
Evi5	0.000560597	-0.428559	0.281	0.362	1
Mfsd4a	0.000603162	0.262036	0.291	0.185	1
Scamp5	0.000617252	-0.461386	0.166	0.265	1
Ttc3	0.000620082	-0.314923	0.281	0.287	1
Med26	0.000627986	0.29767	0.166	0.081	1
Vcpip1	0.000631114	0.314383	0.307	0.191	1
Scpep1os	0.000638975	0.314012	0.121	0.05	1
Nr6a1	0.000644419	-0.433912	0.698	0.762	1
Sirpa	0.000653748	-0.285661	0.643	0.661	1
Pign	0.000664571	0.293403	0.422	0.293	1
Nipbl	0.000693289	-0.265902	0.714	0.722	1
Rad51b	0.000717667	0.473436	0.261	0.154	1
Daam1	0.000746746	0.302735	0.246	0.143	1
Tmod3	0.000754939	0.351054	0.342	0.222	1
Il6ra	0.000757193	-0.294702	0.538	0.57	1
Gm34589	0.000758781	-0.455123	0.211	0.286	1
Gm28085	0.00075995	0.269709	0.106	0.04	1
Slc16a6	0.000760431	-0.386629	0.407	0.479	1
Olfr111	0.000772564	0.576628	0.196	0.113	1
Pid1	0.000773297	-0.418008	0.528	0.615	1
Tmed5	0.000784475	0.273142	0.236	0.14	1
Snrnp70	0.000796077	-0.275837	0.859	0.874	1
Map2k6	0.000801485	-0.473957	0.191	0.28	1
Prdx5	0.000804846	0.267024	0.161	0.08	1
Rps11	0.000811991	0.393756	0.236	0.136	1
Entpd1	0.00082468	-0.267666	0.729	0.79	1
Arel1	0.000825722	0.379441	0.261	0.154	1
2610020C07Rik	0.000847033	-0.408674	0.397	0.452	1
Pcsk7	0.000853492	0.395781	0.266	0.159	1
Prag1	0.000867815	-0.445941	0.085	0.171	1
Ptpn2	0.00087411	0.267051	0.251	0.152	1
Gpr183	0.000875286	-0.433817	0.312	0.388	1
Smg7	0.000880592	0.394131	0.302	0.194	1
Glul	0.00088392	-0.477371	0.201	0.281	1
Mgat1	0.000886896	0.418864	0.236	0.144	1
Rpl23	0.000902225	0.267126	0.206	0.116	1
Eya4	0.000920799	0.293679	0.291	0.184	1
Dtx4	0.000921574	-0.42403	0.226	0.3	1
Lag3	0.000924836	0.328156	0.166	0.082	1
D7Ertd443e	0.000927639	-0.342827	0.045	0.122	1
Zfand6	0.000934495	-0.345193	0.427	0.464	1
Cdc42bpa	0.000948605	-0.39839	0.075	0.134	1
Lcp1	0.000953925	0.255705	0.528	0.395	1
1700011L22Rik	0.000972676	-0.489896	0.116	0.21	1
Cul5	0.0010027	-0.313252	0.211	0.234	1
Nos1ap	0.00100493	-0.455061	0.241	0.354	1
Vasp	0.00102641	0.336964	0.211	0.116	1
Gm20528	0.0010384	-0.472998	0.312	0.436	1
Zfp516	0.00104412	0.261462	0.171	0.087	1
Gab1	0.00113771	-0.453949	0.246	0.334	1
Psma5	0.00113923	0.276082	0.126	0.056	1
Abcd1	0.00115046	-0.356541	0.035	0.104	1
Gm3636	0.00115978	-0.473215	0.126	0.205	1
Coro2a	0.00116165	0.401131	0.251	0.149	1
Atp6v0a1	0.00117086	-0.40952	0.382	0.485	1
Zmym2	0.00120302	-0.385857	0.327	0.394	1
Filip1l	0.00121336	0.30207	0.497	0.367	1
Mapkapk2	0.0012138	0.323211	0.186	0.098	1
Gm33370	0.00122222	0.390302	0.151	0.074	1
Atm	0.00124737	0.34467	0.251	0.149	1
Map3k3	0.00125866	-0.257829	0.578	0.585	1
Gm3468	0.00126152	-0.474451	0.101	0.19	1
Ecscr	0.00126302	-0.444968	0.116	0.208	1
Mpp6	0.00128276	-0.31572	0.226	0.249	1
U2af2	0.0012923	-0.42261	0.186	0.269	1
Spire1	0.00130271	-0.371255	0.427	0.499	1
Tln2	0.00131008	-0.360875	0.216	0.262	1
Clcn7	0.00132803	0.279861	0.156	0.078	1
Atp13a3	0.00133218	-0.429906	0.281	0.365	1
Hps3	0.00135982	0.275352	0.668	0.545	1
Hivep1	0.00136897	0.422693	0.216	0.132	1
Rps6ka3	0.00138613	-0.361456	0.427	0.479	1
Galnt11	0.00139064	-0.373983	0.231	0.285	1
Kcnk12	0.00139466	-0.367623	0.05	0.127	1
Cttnbp2nl	0.0014158	-0.349299	0.503	0.603	1
Gapdh	0.00142749	0.261722	0.231	0.136	1
Tmem273	0.00144152	-0.436817	0.221	0.32	1
Fth1	0.00144648	0.352296	0.528	0.398	1
Gtf2i	0.00145029	-0.445073	0.221	0.329	1
Tent5c	0.00148158	0.345816	0.211	0.119	1
Gpr155	0.0014943	-0.444104	0.156	0.26	1
Rapgef6	0.00149974	-0.410375	0.417	0.519	1
Gm26542	0.00151426	-0.398335	0.533	0.61	1
Rap1a	0.00152055	-0.339082	0.447	0.51	1
5430405H02Rik	0.00152406	0.254318	0.407	0.29	1
Rpl10	0.00152985	0.294588	0.216	0.125	1
Ctsb	0.00153411	0.304568	0.372	0.254	1
Slc36a1	0.00163159	-0.412838	0.221	0.32	1
Gpr108	0.00164352	0.332161	0.191	0.103	1
Slc25a25	0.00167721	0.260851	0.156	0.081	1
Rps29	0.00168163	0.368706	0.367	0.25	1
Mbp	0.00170043	0.307826	0.216	0.123	1
Nab1	0.00170703	0.323514	0.176	0.092	1
Atp2b1	0.00171114	-0.365775	0.402	0.473	1
Baz1a	0.00174755	0.324788	0.422	0.3	1
Lap3	0.00175005	0.314952	0.166	0.085	1
Ccnl2	0.00178132	0.250751	0.447	0.327	1
Map4	0.00179865	0.39349	0.698	0.605	1
Rps6ka1	0.00181696	-0.380552	0.342	0.417	1
Hebp1	0.00182595	0.257015	0.136	0.065	1
Nr2c2	0.00184017	-0.258141	0.392	0.39	1
Zfp280d	0.00184433	-0.289799	0.392	0.403	1
Gm43305	0.00186006	0.303135	0.131	0.06	1
Hjurp	0.00191318	-0.414591	0.111	0.183	1
Tnip1	0.00194023	0.352869	0.101	0.055	1
Actr2	0.00199199	0.273058	0.668	0.543	1
Rps13	0.00206376	0.368846	0.211	0.12	1
Prkn	0.00207544	-0.326274	0.578	0.663	1
Rap1gap2	0.00216048	0.261855	0.256	0.159	1
Khsrp	0.0022303	-0.379806	0.075	0.127	1
Ist1	0.00225023	0.325687	0.276	0.174	1
Parvg	0.00234316	-0.317777	0.09	0.139	1
Bmp2k	0.00234442	-0.294673	0.628	0.689	1
Gm16124	0.00239626	-0.434422	0.09	0.169	1
Wsb1	0.00240198	-0.347192	0.432	0.496	1
Cep85	0.00240918	0.330688	0.221	0.129	1
Wars	0.00244126	0.301128	0.121	0.055	1
0610043K17Rik	0.00246417	0.35951	0.111	0.053	1
Fgf13	0.00246595	-0.449015	0.422	0.486	1
3222401L13Rik	0.00247099	-0.452576	0.211	0.272	1
Cbfa2t3	0.00250779	-0.337091	0.04	0.107	1
Sesn1	0.00254317	-0.321089	0.412	0.462	1
Il27	0.00257143	0.267164	0.101	0.041	1
Pik3r6	0.00261285	0.307167	0.312	0.205	1
Azi2	0.00263893	0.276846	0.251	0.156	1
Gm11713	0.00268532	-0.362307	0.05	0.123	1
Rtn3	0.00272244	-0.313477	0.487	0.543	1
Rasgrp3	0.00275441	-0.293937	0.568	0.62	1
Adhfe1	0.00275956	-0.468255	0.201	0.295	1
Stx5a	0.00279334	-0.345103	0.146	0.247	1
Gm2237	0.00280006	-0.410585	0.236	0.319	1
Slc46a3	0.00281212	-0.384117	0.121	0.203	1
Heatr6	0.00288118	0.268322	0.176	0.096	1
Kdm7a	0.00290012	0.260133	0.548	0.425	1
P2rx4	0.00290791	0.360994	0.352	0.254	1
Usp15	0.00314043	0.257461	0.533	0.412	1
Morf4l2	0.00314143	0.281897	0.171	0.092	1
Anapc5	0.0031487	0.257416	0.251	0.157	1
Spata5	0.00322366	0.250043	0.367	0.261	1
Cmtm8	0.00322777	-0.258134	0.095	0.109	1
Rnf214	0.00324985	0.323423	0.256	0.16	1
Paip2	0.00325275	-0.39974	0.181	0.261	1
Kcnrg	0.00329077	-0.336699	0.362	0.401	1
Sat1	0.00336425	0.306226	0.819	0.739	1
Eef2k	0.00338646	-0.363984	0.337	0.4	1
Wdr26	0.00340097	-0.258871	0.422	0.452	1
Hinfp	0.00340922	0.309127	0.131	0.063	1
Gm10248	0.00347411	0.356786	0.111	0.049	1
Pard3b	0.0034864	-0.338409	0.497	0.525	1
Rbpj	0.00353469	0.275787	0.347	0.239	1
Man1c1	0.00353724	-0.370049	0.286	0.343	1
Cryl1	0.0035805	-0.392421	0.276	0.342	1
Fam45a	0.00360024	-0.316814	0.201	0.234	1
Tcf12	0.0036069	-0.268821	0.583	0.605	1
Rplp2	0.00374461	0.275206	0.171	0.094	1
Slc4a7	0.0037838	-0.301555	0.357	0.397	1
Slc2a5	0.0038466	-0.402928	0.116	0.187	1
Nup214	0.00387378	0.28212	0.256	0.162	1
Mical3	0.00389283	-0.373542	0.07	0.144	1
Plekha2	0.00391766	-0.266447	0.176	0.192	1
Skil	0.00402545	0.323591	0.568	0.45	1
Comt	0.00404875	-0.374213	0.417	0.497	1
Tal1	0.00407162	-0.380047	0.141	0.203	1
Lclat1	0.00417031	0.282195	0.126	0.06	1
Ggta1	0.00418045	-0.368362	0.146	0.198	1
Lpar6	0.00419911	-0.365024	0.472	0.545	1
Mapk8	0.00421719	-0.374901	0.136	0.185	1
Fhit	0.0042567	-0.4502	0.477	0.56	1
Cpq	0.00429334	0.392122	0.166	0.09	1
Ets1	0.00440258	-0.410453	0.206	0.275	1
Galnt3	0.00441454	0.264354	0.151	0.08	1
Snx10	0.00444794	0.34117	0.317	0.214	1
Rnf139	0.00447066	0.29648	0.151	0.079	1
Cdh23	0.00454893	-0.346809	0.462	0.539	1
Tia1	0.004632	-0.347853	0.266	0.335	1
Gm21057	0.00465012	-0.416864	0.231	0.319	1
Crlf3	0.00466467	0.295538	0.714	0.616	1
Mpeg1	0.00481236	0.303967	0.261	0.167	1
Vxn	0.00484001	-0.37106	0.246	0.293	1
Ptpra	0.00486886	-0.299807	0.447	0.5	1
Xpo7	0.00491797	-0.365184	0.266	0.349	1
Cep170	0.00501049	-0.362762	0.407	0.482	1
Nudc	0.00502636	0.322095	0.111	0.052	1
Stxbp3	0.0051008	0.272418	0.382	0.275	1
Mknk1	0.00512318	-0.316823	0.417	0.458	1
Gm6277	0.00520279	-0.421249	0.106	0.189	1
Abcb4	0.00521733	-0.389973	0.161	0.254	1
Gm3252	0.00535449	-0.322584	0.07	0.111	1
Rasa1	0.00553861	-0.259503	0.482	0.501	1
Camk1	0.00561464	-0.287689	0.427	0.462	1
Gm26917	0.0056945	0.34946	0.231	0.143	1
Orc3	0.00570104	-0.270944	0.427	0.474	1
2610008E11Rik	0.00574701	-0.365821	0.075	0.137	1
Mon2	0.00574844	-0.358686	0.322	0.401	1
Mylip	0.00581187	-0.338619	0.523	0.574	1
Lnpep	0.00587092	0.317094	0.568	0.459	1
Twf2	0.00588073	-0.272006	0.221	0.233	1
Ncoa1	0.00598614	0.250102	0.432	0.322	1
Ccdc192	0.00600137	-0.534935	0.09	0.151	1
Npl	0.00604958	-0.365889	0.085	0.145	1
Rnpepl1	0.0060677	0.263289	0.201	0.12	1
Fscn1	0.00607989	-0.388791	0.08	0.147	1
Whrn	0.00611336	-0.394648	0.271	0.359	1
Nr6a1os	0.00624627	-0.352611	0.332	0.381	1
Aup1	0.00628033	-0.289775	0.136	0.167	1
Taf15	0.0063143	0.253246	0.598	0.485	1
Rgl2	0.00644575	-0.384972	0.186	0.264	1
Fbxl20	0.00649177	-0.371463	0.307	0.396	1
Rapgef2	0.00651168	0.254569	0.472	0.36	1
Lrmp	0.00662576	-0.28929	0.186	0.225	1
Cisd2	0.00677439	0.310075	0.332	0.231	1
Hpcal1	0.00701303	0.28799	0.166	0.093	1
Abhd6	0.00705857	-0.277222	0.156	0.175	1
Rnf150	0.00706701	-0.327805	0.116	0.2	1
Slc16a7	0.00707774	-0.419876	0.241	0.321	1
Nsun5	0.0073218	0.29574	0.156	0.086	1
Hmg20a	0.0073761	-0.263679	0.307	0.344	1
Ak2	0.00742159	0.337261	0.156	0.088	1
Shld2	0.00747699	-0.374729	0.121	0.166	1
Rpl23a	0.00748119	0.255637	0.126	0.063	1
Oxct1	0.00757854	-0.291061	0.397	0.441	1
Snx14	0.00769554	-0.308869	0.085	0.129	1
Rps27a	0.00775809	0.378831	0.261	0.176	1
Ppm1b	0.00777519	-0.30027	0.196	0.242	1
Slc12a2	0.00786364	-0.341987	0.251	0.306	1
Snx25	0.00790022	-0.390838	0.131	0.198	1
Sec14l1	0.00794429	-0.264983	0.266	0.295	1
Cdc14a	0.00796368	0.350861	0.256	0.169	1
Gatad2a	0.00799112	0.289619	0.256	0.169	1
Ncoa3	0.00813033	-0.253188	0.472	0.496	1
Irak2	0.00825958	0.322708	0.643	0.544	1
Stx2	0.00828886	-0.29815	0.226	0.254	1
Lcp2	0.00837471	0.333603	0.543	0.437	1
Ptpre	0.00855791	-0.279817	0.447	0.488	1
Dpy19l4	0.00868802	0.308368	0.457	0.353	1
4930557K07Rik	0.00882114	-0.262094	0.256	0.271	1
Lifr	0.0088623	-0.374352	0.146	0.235	1
Cdc42se1	0.0089904	0.29863	0.116	0.058	1
Hace1	0.00903887	-0.368815	0.136	0.182	1
Slc43a2	0.00908958	-0.349841	0.095	0.161	1
Gm20650	0.00914171	0.29715	0.141	0.075	1
Ppp4r3a	0.00918539	-0.257269	0.342	0.352	1
Arap3	0.00924683	-0.399016	0.241	0.315	1
Fam193b	0.00935665	-0.364256	0.121	0.198	1
Ubash3b	0.00948335	-0.255991	0.653	0.717	1
Pstk	0.00950453	-0.312596	0.09	0.132	1
Aif1	0.00964915	0.286081	0.291	0.199	1
Ttc39b	0.00985666	0.27594	0.337	0.239	1
Ifngr1	0.0100411	-0.322054	0.312	0.354	1
Lrrc39	0.0100449	-0.384379	0.161	0.227	1
Rsf1os2	0.0101263	-0.351579	0.176	0.215	1
Phtf2	0.0102328	-0.283954	0.206	0.219	1
Rtn4rl1	0.0102834	-0.363336	0.246	0.34	1
Ccdc93	0.0102894	-0.33346	0.281	0.339	1
Fam91a1	0.0104956	-0.254166	0.397	0.433	1
Max	0.0105796	0.290618	0.226	0.145	1
Tmc7	0.0106156	-0.344794	0.07	0.128	1
Gdpd3	0.0106309	-0.344502	0.095	0.141	1
Dennd1b	0.0106396	0.292226	0.467	0.368	1
Sft2d1	0.0107336	-0.262778	0.563	0.603	1
Gm10974	0.0108154	0.25928	0.352	0.254	1
Gm30329	0.0108263	-0.283808	0.055	0.107	1
Klhl7	0.010885	-0.388519	0.211	0.285	1
Gspt1	0.0111025	-0.293837	0.236	0.269	1
Glis3	0.011176	-0.353379	0.111	0.142	1
Ypel2	0.011214	-0.331843	0.101	0.158	1
Dclre1c	0.0112196	0.286697	0.377	0.277	1
Clip2	0.0112788	0.255996	0.206	0.128	1
Ndst2	0.0113308	0.319615	0.226	0.149	1
Maml2	0.0114	0.255778	0.819	0.746	1
Laptm4a	0.0114131	0.262354	0.322	0.227	1
Eif4h	0.0114966	-0.325844	0.141	0.186	1
Cebpg	0.0115174	-0.319853	0.271	0.328	1
Scarb2	0.0115179	0.256063	0.437	0.333	1
Ksr1	0.0117167	-0.282056	0.06	0.124	1
Fndc3a	0.0117994	0.300761	0.492	0.387	1
Cxxc5	0.0118924	-0.358629	0.181	0.242	1
1700012D14Rik	0.0119128	-0.290783	0.166	0.188	1
Dcaf1	0.0120688	-0.33626	0.085	0.132	1
9130015G15Rik	0.0121228	-0.299337	0.407	0.458	1
Rmnd5a	0.0121391	-0.360893	0.176	0.235	1
Gm34408	0.0122124	-0.324964	0.437	0.51	1
Bbs9	0.0122218	-0.304779	0.583	0.625	1
Neurl1a	0.0122274	-0.281774	0.065	0.131	1
Pycard	0.0122504	0.326113	0.417	0.32	1
Lst1	0.0123003	0.282263	0.312	0.219	1
Rpl39	0.0123544	0.340913	0.176	0.105	1
Ptgs1	0.0123774	-0.302961	0.442	0.515	1
Rreb1	0.0123862	-0.251858	0.794	0.828	1
Pus10	0.0125975	0.303564	0.241	0.158	1
Pdk1	0.0127738	-0.268024	0.307	0.323	1
Gm3264	0.0128678	-0.370084	0.08	0.141	1
Crot	0.012922	-0.279448	0.186	0.207	1
Ctnnb1	0.0129294	0.255052	0.241	0.159	1
Zfp934	0.0129967	-0.356512	0.131	0.202	1
Dbi	0.0131421	0.29668	0.136	0.074	1
Npepps	0.0134156	0.314743	0.407	0.307	1
Upk1b	0.0134817	-0.38502	0.116	0.168	1
Zfp697	0.0135172	-0.366476	0.121	0.186	1
Klhl24	0.0135409	-0.304884	0.231	0.293	1
Fopnl	0.0137909	-0.29032	0.065	0.13	1
Atxn3	0.0139023	-0.311107	0.07	0.136	1
Rab31	0.0139833	-0.257127	0.467	0.515	1
Tbc1d4	0.0141911	-0.299455	0.09	0.159	1
Ubr4	0.0142999	0.265081	0.191	0.118	1
Peak1	0.0143282	-0.325502	0.241	0.304	1
Rbm4b	0.0145446	-0.303552	0.161	0.191	1
Gm13269	0.014695	0.415374	0.372	0.286	1
Fam117b	0.0147381	-0.265455	0.367	0.404	1
Samd8	0.0147548	-0.294659	0.085	0.133	1
Gm16541	0.0150803	-0.360291	0.246	0.27	1
Slc25a37	0.0153118	-0.35266	0.246	0.325	1
Rlim	0.0155657	0.255154	0.261	0.177	1
Insr	0.0155659	-0.298375	0.276	0.357	1
Arl5a	0.0157397	0.257131	0.266	0.182	1
Cbl	0.015977	-0.274979	0.452	0.498	1
Fbrsl1	0.0160737	0.288509	0.538	0.438	1
Fam168a	0.0162085	-0.275715	0.317	0.386	1
Osbpl11	0.0162102	-0.276496	0.392	0.421	1
St5	0.0164329	0.327197	0.276	0.194	1
2210408F21Rik	0.0164772	-0.334703	0.06	0.112	1
Pkib	0.0166458	0.296417	0.176	0.107	1
Pptc7	0.0168461	-0.283198	0.085	0.129	1
Mgll	0.0169659	-0.329449	0.126	0.204	1
Nlk	0.0169973	-0.367585	0.327	0.415	1
M6pr	0.0170499	0.347285	0.186	0.124	1
Armc8	0.0170758	0.260473	0.276	0.191	1
Gm15635	0.0170868	-0.36901	0.161	0.221	1
Dock1	0.017209	-0.279008	0.216	0.308	1
Xrn2	0.0172665	0.296133	0.472	0.378	1
Madd	0.0173927	-0.363686	0.201	0.269	1
Arfgef1	0.0175311	0.25634	0.442	0.342	1
Tubgcp5	0.0179333	-0.298795	0.472	0.526	1
Tmx4	0.0179446	-0.295558	0.106	0.145	1
Pacsin2	0.0180985	-0.259927	0.342	0.368	1
Tg	0.01813	-0.316954	0.387	0.439	1
Phf3	0.0184354	-0.32571	0.322	0.412	1
Col4a3bp	0.0185627	-0.313385	0.201	0.254	1
Creb3l2	0.018757	-0.31012	0.136	0.205	1
Mtif3	0.0189244	-0.260978	0.075	0.11	1
St6gal1	0.0190691	-0.353108	0.261	0.323	1
Mast3	0.0190702	-0.310274	0.372	0.406	1
Ikbkg	0.0192081	-0.306904	0.116	0.154	1
Batf3	0.0192083	0.301696	0.181	0.112	1
Ddx24	0.0192985	0.266789	0.352	0.259	1
Snx5	0.0193707	-0.251326	0.382	0.401	1
Fer	0.0196093	-0.339989	0.307	0.383	1
Tpcn1	0.0196291	-0.32507	0.111	0.181	1
Kdm5b	0.0196574	-0.275199	0.121	0.153	1
Rassf8	0.0196951	-0.309191	0.106	0.145	1
Pi4k2a	0.0202252	0.266009	0.196	0.125	1
Rnf166	0.0203798	-0.32962	0.101	0.164	1
Zfp740	0.0204993	-0.253414	0.206	0.231	1
Gm34280	0.0207526	-0.324344	0.131	0.201	1
Csnk2a1	0.0210165	-0.25844	0.271	0.299	1
Hprt	0.0210442	-0.329257	0.201	0.258	1
Tmem65	0.0211396	-0.284653	0.126	0.2	1
Esr1	0.0215112	0.338967	0.161	0.099	1
Pias2	0.0215158	-0.32241	0.276	0.363	1
Dhx30	0.0218196	-0.267837	0.201	0.224	1
Ctnnd2	0.0220563	-0.363582	0.106	0.16	1
Camk2g	0.0221563	-0.293636	0.101	0.143	1
Primpol	0.0222995	-0.338419	0.141	0.2	1
Pknox1	0.0224949	-0.250564	0.146	0.166	1
Fcer1g	0.022798	0.306495	0.503	0.405	1
Arsb	0.0229835	-0.281019	0.487	0.539	1
Eef1g	0.0232182	0.270023	0.176	0.111	1
Ccnh	0.0233773	-0.26204	0.296	0.314	1
Wdr61	0.0236163	0.256814	0.141	0.081	1
Maml1	0.0239986	-0.35002	0.246	0.329	1
Efr3a	0.024038	0.271321	0.296	0.212	1
Gm15655	0.0240571	-0.32863	0.116	0.17	1
Gm42962	0.0240603	-0.280587	0.286	0.315	1
Acin1	0.0241347	-0.28681	0.397	0.45	1
Mpp5	0.0242404	-0.297441	0.131	0.161	1
Zfp866	0.0245146	-0.257739	0.141	0.169	1
Taf4	0.0245583	-0.253521	0.075	0.112	1
Ints2	0.0251926	0.252321	0.206	0.137	1
Phip	0.0253725	0.276664	0.563	0.473	1
Rabgef1	0.0256288	0.258267	0.146	0.086	1
Mtf2	0.0257934	-0.298173	0.146	0.184	1
Sowahc	0.0258215	0.294527	0.121	0.067	1
Gatm	0.0259197	0.266798	0.221	0.147	1
Mxd4	0.0259899	-0.317402	0.075	0.123	1
Rhobtb1	0.0260384	-0.294771	0.392	0.478	1
Plcg1	0.0262151	-0.283994	0.09	0.129	1
Mtif2	0.0264144	-0.258704	0.276	0.29	1
Magi3	0.026711	-0.374571	0.111	0.172	1
Cd200r1	0.026738	-0.341943	0.106	0.167	1
Hnmt	0.0268343	-0.30869	0.085	0.149	1
Hist1h1c	0.0268669	-0.367975	0.075	0.123	1
Xpr1	0.0268727	-0.290821	0.271	0.307	1
Manf	0.0270918	-0.263729	0.181	0.2	1
Thap3	0.0272151	-0.272312	0.251	0.298	1
Fbxw7	0.0278645	0.258763	0.382	0.291	1
Ykt6	0.0283462	-0.320609	0.095	0.153	1
Sort1	0.0286732	-0.252641	0.276	0.295	1
Ctps2	0.0291798	-0.3359	0.156	0.226	1
Fam114a2	0.0292649	-0.263946	0.196	0.224	1
Rab40c	0.0293098	-0.287971	0.161	0.204	1
Slc49a4	0.0295617	-0.299685	0.09	0.153	1
Gm38948	0.0310361	-0.309106	0.06	0.103	1
Rab39	0.0310818	-0.318992	0.226	0.285	1
Frrs1	0.0317643	-0.253129	0.382	0.428	1
Slf1	0.0318361	-0.280132	0.121	0.149	1
Itpk1	0.0323166	0.258746	0.161	0.099	1
Gm26782	0.032528	-0.280527	0.075	0.135	1
Atxn1	0.032619	-0.254727	0.357	0.446	1
Cul2	0.0327239	0.250104	0.201	0.132	1
Adgrl2	0.0329311	-0.342987	0.101	0.159	1
Fubp3	0.0331043	-0.293946	0.07	0.123	1
Rbpms	0.0337892	0.298628	0.251	0.176	1
Rnf2	0.033804	-0.264017	0.201	0.234	1
Pald1	0.0340461	-0.269093	0.211	0.244	1
Mttp	0.034089	-0.300319	0.075	0.11	1
Dennd2c	0.0341846	-0.318628	0.106	0.16	1
Zfp329	0.0349613	-0.30931	0.136	0.202	1
Lpcat3	0.0352857	-0.310988	0.181	0.249	1
Dapp1	0.0355253	-0.252473	0.573	0.615	1
4930473A02Rik	0.0355958	-0.269231	0.126	0.169	1
Junb	0.0357265	0.403142	0.286	0.211	1
Usp24	0.035787	-0.271512	0.417	0.479	1
Morc2a	0.0359351	-0.285478	0.121	0.157	1
Apoe	0.0359856	0.326921	0.251	0.176	1
Slc35a3	0.036333	-0.255758	0.075	0.134	1
Arhgap4	0.0369558	-0.288849	0.357	0.4	1
Il13ra1	0.0369885	0.26074	0.327	0.244	1
Mib1	0.0371383	-0.307602	0.246	0.297	1
Pfkfb3	0.0373128	0.269928	0.302	0.225	1
Tmigd3	0.0374829	-0.250052	0.241	0.257	1
Kpna1	0.0375868	-0.251613	0.136	0.167	1
Gm15489	0.0376829	-0.289064	0.176	0.199	1
Nbr1	0.0379464	-0.305798	0.201	0.257	1
Itpkb	0.0380155	0.295919	0.342	0.276	1
Dcakd	0.038872	-0.321602	0.332	0.402	1
Aopep	0.0391846	0.296142	0.367	0.295	1
Neurl3	0.0394481	0.265998	0.171	0.113	1
Ap1s2	0.0396143	-0.267516	0.161	0.19	1
Tnpo1	0.0420492	-0.256009	0.337	0.374	1
Smim14	0.0428997	-0.308503	0.186	0.245	1
Cyp4f13	0.0435584	-0.286679	0.136	0.185	1
Poc1b	0.0435644	-0.270417	0.161	0.197	1
Prkg1	0.0443149	-0.454446	0.09	0.15	1
Il1rl2	0.04439	-0.286042	0.126	0.19	1
Mpp7	0.0449676	-0.306059	0.08	0.136	1
5031439G07Rik	0.0452479	-0.29183	0.121	0.16	1
Sik3	0.0457094	0.268108	0.372	0.29	1
Tbc1d14	0.0459883	-0.25085	0.281	0.313	1
Zfp157	0.0483999	-0.277479	0.141	0.181	1
Accs	0.0489331	-0.316562	0.211	0.266	1
Ywhah	0.0494501	-0.320853	0.266	0.336	1
Cdk12	0.0495938	0.322523	0.568	0.481	1
Zeb2os	0.0496287	-0.250243	0.271	0.297	1
Svil	0.0498049	-0.286486	0.196	0.253	1
Ctsl	0.049896	0.258211	0.271	0.198	1
Kcnk13	0.0500945	-0.29275	0.357	0.437	1
Myo18b	0.050179	-0.324247	0.116	0.174	1
Kif13a	0.0509023	-0.251015	0.261	0.34	1
Chd6	0.051307	-0.282545	0.302	0.346	1
Sgip1	0.0513385	0.250358	0.101	0.056	1
Htr2b	0.0514879	-0.316964	0.075	0.124	1
Gabarapl2	0.0515761	-0.298667	0.09	0.132	1
Arhgef6	0.0520256	-0.267249	0.357	0.394	1
Atp2a2	0.0522555	-0.255623	0.221	0.254	1
Lpp	0.0522785	0.271288	0.452	0.374	1
Hat1	0.0526233	0.274624	0.151	0.096	1
Tspan33	0.0527305	0.261951	0.111	0.064	1
Crybb1	0.0530194	-0.260428	0.156	0.223	1
Ripor2	0.0533278	0.261784	0.136	0.083	1
Abr	0.0548663	0.285429	0.447	0.364	1
Dhrs7b	0.0551326	0.275142	0.136	0.086	1
Rnf135	0.0552217	-0.280986	0.09	0.14	1
3110082I17Rik	0.0556419	-0.260661	0.281	0.319	1
Vwa8	0.0558212	-0.266521	0.146	0.185	1
Pdcd2l	0.056159	-0.251363	0.095	0.122	1
Sqor	0.0563608	-0.269998	0.101	0.14	1
Cacul1	0.0564378	0.251554	0.302	0.226	1
Ptpa	0.0572307	-0.282658	0.111	0.162	1
Hif1a	0.0589359	0.256349	0.236	0.169	1
Flnb	0.059198	0.254309	0.151	0.096	1
Pdcd4	0.0594466	-0.289008	0.201	0.25	1
Psmd9	0.0597938	0.251027	0.116	0.07	1
Gnpda1	0.0601178	-0.272313	0.07	0.116	1
Mlph	0.0611656	-0.286688	0.171	0.221	1
Gclc	0.0614381	-0.264745	0.146	0.185	1
2900093K20Rik	0.0628046	-0.303736	0.106	0.147	1
Zmym5	0.0633259	-0.277654	0.151	0.208	1
Cdk5rap3	0.0649033	-0.268173	0.08	0.132	1
Ino80dos	0.0656286	-0.281721	0.111	0.149	1
Rnase4	0.0656767	-0.257051	0.176	0.21	1
Asb3	0.0681182	-0.257847	0.402	0.452	1
Ggt5	0.068851	-0.261676	0.07	0.116	1
Asb2	0.0691132	-0.301632	0.422	0.473	1
Gm14023	0.0696811	0.298506	0.206	0.151	1
Prr14	0.0704234	-0.297055	0.131	0.19	1
Dnaja3	0.0743021	0.264467	0.146	0.095	1
Abhd18	0.0760251	-0.257387	0.116	0.171	1
Bckdha	0.0760793	-0.261188	0.126	0.158	1
Traf3ip3	0.0783687	-0.277067	0.312	0.358	1
Zfp36l2	0.0788371	-0.263824	0.302	0.352	1
Slc7a6os	0.0798716	-0.274421	0.09	0.132	1
Sdk1	0.0805826	-0.289068	0.251	0.312	1
Odr4	0.0819158	-0.251534	0.095	0.137	1
Gm15563	0.0819354	-0.313971	0.296	0.364	1
Gm16759	0.083129	-0.261038	0.085	0.116	1
Bcor	0.0836722	-0.255354	0.156	0.188	1
Aste1	0.0841583	-0.258971	0.141	0.165	1
Plek	0.0850723	0.269134	0.462	0.39	1
Mysm1	0.0870382	-0.272288	0.256	0.297	1
Gm12353	0.0874153	-0.301927	0.347	0.4	1
Gm42477	0.0885989	-0.294147	0.236	0.269	1
Mafg	0.0889278	-0.266018	0.151	0.199	1
Dcaf5	0.0890194	-0.261303	0.226	0.277	1
Gm12227	0.0892969	-0.29404	0.085	0.135	1
Padi2	0.0910221	-0.262108	0.08	0.129	1
Gm10353	0.0936615	-0.265182	0.07	0.117	1
Mtr	0.0940244	-0.270343	0.221	0.286	1
Mmaa	0.0941852	-0.264375	0.116	0.156	1
Kazn	0.0947448	0.325966	0.146	0.096	1
Rrp1b	0.0969174	-0.308401	0.121	0.166	1
Trim26	0.100296	0.25361	0.266	0.212	1
Mfng	0.101517	-0.262165	0.111	0.158	1
Mboat1	0.101761	-0.256344	0.166	0.224	1
Gm46411	0.105275	-0.2516	0.231	0.262	1
Slc23a2	0.108128	0.265442	0.266	0.218	1
Cox6c	0.112122	0.273827	0.146	0.098	1
Ralgps1	0.11379	-0.250602	0.201	0.259	1
Sept10	0.120466	-0.282057	0.095	0.138	1
Pard3bos1	0.123835	-0.362844	0.241	0.296	1
Fut8	0.124299	0.285826	0.347	0.312	1
Galnt12	0.129953	-0.257105	0.126	0.172	1
Hspb3	0.131117	-0.255135	0.095	0.124	1
Golph3l	0.139131	0.274365	0.146	0.102	1
Rpl18a	0.143268	0.250462	0.176	0.134	1
Sugct	0.14375	0.299291	0.131	0.088	1
Pabpc4	0.148732	-0.260806	0.181	0.217	1
Ccdc152	0.156147	-0.256318	0.106	0.149	1
Rbm17	0.168973	0.263513	0.161	0.127	1
Nr3c2	0.192978	-0.275437	0.256	0.303	1
Cst3	0.257553	0.289558	0.829	0.865	1

## Sheet: DAM-1
	p_val	avg_log2FC	pct.1	pct.2	p_val_adj
Cst3	0	2.23958	0.989	0.865	0
C1qa	8.02579e-224	1.74643	0.873	0.483	1.78108e-219
C1qb	5.7357e-202	1.57488	0.897	0.55	1.27287e-197
Gm42418	1.02003e-151	1.07206	0.973	0.915	2.26364e-147
Ctsd	8.27749e-134	1.46933	0.729	0.347	1.83694e-129
C1qc	3.24146e-108	1.0815	0.853	0.656	7.19346e-104
Cd81	2.06987e-91	1.20925	0.667	0.307	4.59345e-87
Ctss	9.19812e-91	1.02086	0.861	0.713	2.04125e-86
Hexb	3.25377e-85	0.728636	0.984	0.921	7.22077e-81
Itm2b	7.42554e-75	0.920597	0.808	0.623	1.64788e-70
AY036118	4.0111e-72	0.771254	0.949	0.874	8.90144e-68
Trem2	7.8606e-52	0.878118	0.656	0.393	1.74442e-47
Laptm5	3.18743e-46	0.825713	0.653	0.402	7.07355e-42
B2m	3.15509e-44	0.93894	0.475	0.266	7.00177e-40
Grn	9.33487e-43	0.885615	0.458	0.203	2.0716e-38
Tyrobp	6.82887e-42	0.81202	0.582	0.308	1.51546e-37
Olfml3	3.48326e-40	0.867586	0.406	0.171	7.73005e-36
Cyba	5.91517e-40	0.847384	0.385	0.154	1.3127e-35
Sparc	3.01503e-36	0.77753	0.591	0.389	6.69096e-32
Fcer1g	4.99496e-36	0.745114	0.634	0.405	1.10848e-31
Csf1r	2.15278e-35	0.466788	0.922	0.86	4.77745e-31
Ctsl	7.73704e-34	0.712964	0.433	0.198	1.717e-29
Psap	1.42524e-31	0.678748	0.664	0.459	3.16289e-27
Ctsb	2.44535e-31	0.734012	0.469	0.254	5.42671e-27
Cd68	8.22268e-30	0.671214	0.279	0.1	1.82478e-25
Rps29	1.91061e-29	0.828713	0.445	0.25	4.24003e-25
Trf	5.20253e-29	0.759223	0.401	0.194	1.15455e-24
mt-Co1	3.22199e-28	0.782992	0.529	0.34	7.15023e-24
Ctsz	3.7929e-26	0.702346	0.521	0.324	8.4172e-22
Tmem119	1.09689e-25	0.662748	0.393	0.201	2.43421e-21
H2-D1	4.18207e-25	0.867156	0.393	0.235	9.28086e-21
Cd9	4.54617e-25	0.672726	0.461	0.259	1.00889e-20
Rplp1	1.04854e-24	0.660111	0.326	0.145	2.32692e-20
Ly6e	1.00429e-23	0.697462	0.431	0.247	2.22871e-19
Cd14	7.67594e-23	0.480326	0.231	0.087	1.70345e-18
mt-Co3	7.42614e-22	0.697885	0.452	0.288	1.64801e-17
Rpl18a	4.42049e-21	0.648357	0.293	0.134	9.80995e-17
Bsg	1.84785e-20	0.454729	0.192	0.067	4.10075e-16
Lgmn	1.87969e-20	0.434017	0.811	0.737	4.17141e-16
Lgals3bp	2.32117e-20	0.50469	0.125	0.031	5.15114e-16
Cx3cr1	1.35358e-19	0.369827	0.935	0.885	3.00386e-15
Timp2	1.98089e-18	0.535618	0.25	0.111	4.39598e-14
Rpl13	2.56746e-18	0.542118	0.339	0.178	5.69771e-14
Lamp1	3.81458e-18	0.512477	0.384	0.215	8.46532e-14
mt-Cytb	1.31995e-17	0.587922	0.195	0.078	2.92924e-13
Ifi30	2.36596e-17	0.403595	0.166	0.058	5.25055e-13
Hspa5	8.34137e-17	0.496922	0.233	0.103	1.85112e-12
Fth1	1.63192e-16	0.688846	0.539	0.398	3.62156e-12
Cd63	2.38021e-16	0.348905	0.189	0.078	5.28217e-12
Rps3	9.21473e-16	0.441733	0.197	0.081	2.04493e-11
Rps3a1	4.24994e-15	0.465121	0.287	0.149	9.43148e-11
Pdia3	4.39328e-15	0.508306	0.358	0.208	9.74957e-11
Ppib	5.59232e-15	0.455574	0.211	0.094	1.24105e-10
H2-K1	1.3353e-14	0.627921	0.357	0.23	2.96331e-10
mt-Co2	2.01371e-14	0.582333	0.32	0.188	4.46883e-10
Rps10	2.02554e-14	0.412341	0.254	0.127	4.49508e-10
Fau	2.31689e-14	0.580733	0.372	0.234	5.14164e-10
Cd164	3.83736e-14	0.420414	0.244	0.12	8.51586e-10
H2-T23	5.57769e-14	0.471427	0.201	0.091	1.2378e-09
Mpeg1	6.30011e-14	0.497702	0.3	0.167	1.39812e-09
Selplg	3.98577e-13	0.328881	0.875	0.803	8.84521e-09
Rpl7	1.16409e-12	0.410415	0.173	0.075	2.58335e-08
mt-Nd4	1.22866e-12	0.43715	0.135	0.052	2.72664e-08
Rpsa	1.75584e-12	0.33506	0.217	0.11	3.89656e-08
Itm2c	1.83802e-12	0.370942	0.179	0.08	4.07892e-08
Cd52	1.89388e-12	0.482696	0.154	0.063	4.20289e-08
Tmem176b	4.13348e-12	0.404699	0.19	0.089	9.17302e-08
Rps4x	5.88068e-12	0.393238	0.195	0.093	1.30504e-07
Rpl30	6.25465e-12	0.440648	0.273	0.152	1.38803e-07
Actb	8.91063e-12	0.467992	0.501	0.376	1.97745e-07
Rpl18	9.49063e-12	0.405003	0.222	0.113	2.10616e-07
mt-Atp6	1.64519e-11	0.465092	0.149	0.063	3.651e-07
Cmss1	3.1706e-11	0.451656	0.58	0.462	7.0362e-07
Rpl21	3.36193e-11	0.445488	0.319	0.196	7.4608e-07
Calr	4.84457e-11	0.395174	0.179	0.085	1.07511e-06
Rnaset2a	5.35124e-11	0.423566	0.249	0.139	1.18755e-06
Rpl39	5.58896e-11	0.419504	0.206	0.105	1.2403e-06
Rpl24	6.15818e-11	0.465325	0.233	0.128	1.36662e-06
Atp6v0c	6.77289e-11	0.42893	0.273	0.157	1.50304e-06
Lag3	9.10956e-11	0.39383	0.173	0.082	2.02159e-06
Creg1	1.71381e-10	0.310306	0.13	0.053	3.80329e-06
Arl6ip1	3.99186e-10	0.269859	0.163	0.08	8.85874e-06
Fcgr1	4.09519e-10	0.413287	0.25	0.145	9.08805e-06
Rpl37	5.998e-10	0.485769	0.301	0.189	1.33108e-05
Rpl8	6.2053e-10	0.424683	0.22	0.12	1.37708e-05
Rps8	6.33084e-10	0.433613	0.347	0.226	1.40494e-05
Ubc	6.60456e-10	0.344666	0.201	0.106	1.46568e-05
Rabac1	8.05875e-10	0.327202	0.157	0.074	1.7884e-05
Npc2	1.32622e-09	0.393274	0.338	0.221	2.94315e-05
Eef1a1	1.45471e-09	0.299992	0.436	0.307	3.2283e-05
Hsp90b1	1.79202e-09	0.416379	0.403	0.284	3.97686e-05
Rpl37a	2.1576e-09	0.433605	0.23	0.134	4.78815e-05
Rpl23a	2.48846e-09	0.339072	0.139	0.063	5.5224e-05
Adgrg1	3.33334e-09	0.332612	0.201	0.109	7.39735e-05
Clic1	3.41414e-09	0.378042	0.361	0.245	7.57666e-05
Dad1	3.64386e-09	0.300196	0.136	0.062	8.08645e-05
Man2b1	4.83596e-09	0.366172	0.528	0.413	0.00010732
Rnasek	8.19207e-09	0.382939	0.16	0.08	0.000181798
Rpl35	9.31799e-09	0.256323	0.13	0.061	0.000206785
Hexa	1.08004e-08	0.359745	0.333	0.221	0.000239683
Tmsb4x	1.39199e-08	0.297502	0.746	0.654	0.00030891
Rpl11	1.79935e-08	0.37959	0.214	0.122	0.000399311
Rpl19	1.9428e-08	0.3542	0.233	0.138	0.000431145
Bst2	2.07349e-08	0.372662	0.116	0.051	0.000460149
Rpl23	2.12971e-08	0.349616	0.206	0.116	0.000472626
Tmbim6	3.46806e-08	0.318585	0.353	0.241	0.000769633
Tmed10	4.02218e-08	0.333629	0.29	0.186	0.000892601
Ftl1	5.1267e-08	0.341295	0.211	0.122	0.00113772
Rpl29	5.40428e-08	0.290382	0.166	0.088	0.00119932
Vsir	9.01911e-08	0.279065	0.643	0.528	0.00200152
Pdia6	1.37503e-07	0.375838	0.225	0.137	0.00305148
Fcrls	1.54465e-07	0.330167	0.637	0.557	0.00342789
Rps21	1.73439e-07	0.320673	0.246	0.153	0.00384895
Rplp0	2.80659e-07	0.282414	0.117	0.055	0.00622839
Selenos	4.75565e-07	0.256709	0.128	0.064	0.0105537
mt-Nd1	4.8434e-07	0.35224	0.127	0.063	0.0107485
Tubb5	6.77881e-07	0.340438	0.124	0.064	0.0150435
Tcn2	7.11393e-07	0.348875	0.197	0.118	0.0157872
Rps16	1.04906e-06	0.310629	0.154	0.084	0.0232808
Ctsa	1.10773e-06	0.253014	0.357	0.255	0.0245828
Rpl32	1.28691e-06	0.376779	0.163	0.094	0.0285592
Rps5	1.40403e-06	0.291743	0.127	0.065	0.0311582
Rpl26	1.451e-06	0.309522	0.216	0.135	0.0322005
Tpt1	1.5121e-06	0.288924	0.192	0.115	0.0335564
Emc7	1.7367e-06	0.272981	0.141	0.076	0.0385407
Rps6	1.87953e-06	0.283679	0.151	0.083	0.0417104
Actg1	2.58508e-06	0.323891	0.173	0.102	0.0573681
Rpl28	3.28418e-06	0.298254	0.193	0.118	0.0728824
Itgb2	3.46317e-06	0.306696	0.246	0.162	0.0768548
Rps27	5.1992e-06	0.336924	0.214	0.138	0.115381
Rps19	5.39661e-06	0.285151	0.116	0.059	0.119762
Fcgr3	7.09994e-06	0.317946	0.35	0.266	0.157562
Ssr4	7.18128e-06	0.335031	0.228	0.151	0.159367
Rpl27	7.90241e-06	0.272014	0.13	0.07	0.17537
Sirpa	7.9059e-06	0.260001	0.734	0.661	0.175448
Rpl10	9.34546e-06	0.275024	0.198	0.125	0.207394
Rps24	1.44153e-05	0.286184	0.29	0.205	0.319905
Rpl38	1.60142e-05	0.332499	0.219	0.145	0.355387
H2-Q7	2.35415e-05	0.285255	0.127	0.071	0.522434
Cox6b1	4.18206e-05	0.251401	0.158	0.097	0.928084
Cox8a	4.42495e-05	0.32593	0.255	0.179	0.981985
Atg16l2	4.93659e-05	-0.280412	0.526	0.562	1
Ubb	5.26496e-05	0.280572	0.38	0.292	1
Rps11	5.32622e-05	0.305533	0.203	0.136	1
Ifngr1	5.55046e-05	0.256839	0.442	0.354	1
Uqcrb	9.83994e-05	0.278543	0.108	0.061	1
Rps7	9.87888e-05	0.269897	0.212	0.145	1
Dhrs3	0.000157632	0.250642	0.26	0.187	1
Alox5ap	0.000175159	0.262233	0.158	0.101	1
Rps9	0.000176342	0.271946	0.244	0.177	1
Apoe	0.000207444	0.307693	0.242	0.176	1
Rps27a	0.000399637	0.269624	0.242	0.176	1
Slc22a17	0.000570027	-0.259041	0.113	0.168	1
Rsbn1	0.00069654	-0.250642	0.252	0.325	1
Rps20	0.00102037	0.25324	0.176	0.121	1
Drg1	0.00122088	-0.270938	0.374	0.437	1
Plxna4os3	0.00308456	-0.284469	0.151	0.199	1
Pcp4	0.0151053	0.307718	0.132	0.095	1

## Sheet: DAM-2
	p_val	avg_log2FC	pct.1	pct.2	p_val_adj
C1qa	0	3.15266	0.985	0.483	0
C1qb	0	3.17397	0.99	0.55	0
Cst3	0	3.78411	1	0.865	0
C1qc	4.11037e-230	2.44452	0.985	0.656	9.12173e-226
Ctss	4.84106e-166	2.15232	0.985	0.713	1.07433e-161
Ctsd	1.55156e-163	2.42882	0.936	0.347	3.44322e-159
Itm2b	3.03096e-156	2.02701	0.956	0.623	6.72631e-152
Cd81	9.94994e-155	2.42958	0.912	0.307	2.20809e-150
Gm42418	1.92464e-149	1.63241	1	0.915	4.27117e-145
Hexb	8.37501e-137	1.41372	1	0.921	1.85858e-132
AY036118	1.52772e-119	1.47425	0.98	0.874	3.39031e-115
Trem2	4.19414e-93	1.87135	0.853	0.393	9.30764e-89
Tyrobp	3.55525e-88	1.93685	0.794	0.308	7.8898e-84
B2m	8.28538e-84	2.13128	0.716	0.266	1.83869e-79
Cyba	2.20822e-78	1.9671	0.691	0.154	4.90049e-74
Sparc	1.67685e-76	1.65689	0.824	0.389	3.72127e-72
Grn	5.61888e-76	1.92995	0.701	0.203	1.24694e-71
Laptm5	1.58242e-73	1.61213	0.853	0.402	3.5117e-69
Ctsz	3.0511e-73	1.70136	0.814	0.324	6.77101e-69
Ly6e	1.36267e-67	1.88698	0.686	0.247	3.02403e-63
Ctsb	1.79209e-64	1.65548	0.711	0.254	3.97702e-60
H2-D1	3.51622e-63	2.20925	0.588	0.235	7.8032e-59
Fcer1g	1.10959e-61	1.61834	0.794	0.405	2.4624e-57
Rps29	5.22716e-60	1.72618	0.691	0.25	1.16001e-55
Ctsl	2.95754e-59	1.63576	0.667	0.198	6.56337e-55
Psap	1.92481e-58	1.3991	0.804	0.459	4.27155e-54
Csf1r	2.49987e-55	0.951516	0.961	0.86	5.5477e-51
Actb	5.80081e-50	1.44954	0.745	0.376	1.28732e-45
Fau	6.30388e-50	1.589	0.662	0.234	1.39896e-45
Cd9	5.57299e-48	1.50463	0.696	0.259	1.23676e-43
Tmem119	6.69227e-48	1.44002	0.627	0.201	1.48515e-43
Cd68	1.07227e-46	1.39542	0.505	0.1	2.37959e-42
Lgmn	5.61019e-45	1.00579	0.917	0.737	1.24501e-40
Olfml3	7.91388e-45	1.4792	0.574	0.171	1.75625e-40
Lamp1	2.03709e-39	1.30812	0.613	0.215	4.52072e-35
Rplp1	3.20259e-39	1.49398	0.534	0.145	7.10719e-35
Rpl18a	5.35334e-39	1.39111	0.51	0.134	1.18801e-34
Ppib	6.85235e-39	1.30053	0.441	0.094	1.52067e-34
Trf	7.66476e-38	1.31748	0.593	0.194	1.70096e-33
Lgals3bp	4.4123e-37	1.15812	0.294	0.031	9.79179e-33
Tmem176b	6.88943e-36	1.31096	0.422	0.089	1.5289e-31
Cx3cr1	9.87865e-35	0.793469	0.966	0.885	2.19227e-30
Rps4x	6.04729e-34	1.24298	0.426	0.093	1.34201e-29
Rpl18	5.73126e-33	1.30871	0.451	0.113	1.27188e-28
Rps11	7.71088e-33	1.37708	0.466	0.136	1.7112e-28
Itm2c	2.50407e-30	1.1948	0.373	0.08	5.55703e-26
Pdia3	5.88674e-30	1.2034	0.544	0.208	1.30638e-25
H2-K1	5.81027e-29	1.44666	0.51	0.23	1.28942e-24
Bst2	1.06179e-28	1.19683	0.294	0.051	2.35633e-24
Rpl11	2.5104e-28	1.2115	0.441	0.122	5.57108e-24
Rpl13	1.14055e-27	1.30793	0.485	0.178	2.5311e-23
Calr	3.63301e-27	1.14144	0.363	0.085	8.06238e-23
Timp2	3.99758e-27	1.10605	0.412	0.111	8.87143e-23
Hsp90b1	8.85951e-27	1.09202	0.598	0.284	1.9661e-22
Cd14	9.48693e-27	1.12623	0.373	0.087	2.10534e-22
Atp6v0c	1.47681e-26	1.17748	0.461	0.157	3.27734e-22
Rpl7	3.42898e-26	1.01327	0.348	0.075	7.6096e-22
Bsg	3.55763e-26	0.937946	0.333	0.067	7.8951e-22
Mpeg1	7.68055e-26	1.08802	0.48	0.167	1.70447e-21
Cd63	2.04212e-25	1.10911	0.338	0.078	4.53187e-21
Rpl28	3.00059e-24	1.20784	0.397	0.118	6.65891e-20
Ftl1	3.25061e-24	0.953811	0.422	0.122	7.21375e-20
Rps10	3.71245e-24	1.14431	0.417	0.127	8.23867e-20
Rnaset2a	4.11221e-24	1.04142	0.436	0.139	9.12582e-20
Ifi30	6.77505e-24	1.08528	0.289	0.058	1.50352e-19
Rpl30	1.24158e-23	1.11808	0.441	0.152	2.75531e-19
Rpl21	8.42708e-23	1.08822	0.49	0.196	1.87014e-18
Selplg	2.31774e-22	0.731708	0.941	0.803	5.14354e-18
Rnasek	3.31728e-22	0.947643	0.333	0.08	7.3617e-18
Rpl37	4.78383e-22	1.17832	0.461	0.189	1.06163e-17
Tmem176a	5.55714e-22	0.964868	0.23	0.036	1.23324e-17
Cmss1	9.78283e-22	0.893418	0.701	0.462	2.171e-17
H2-T23	1.1529e-21	0.9049	0.348	0.091	2.55851e-17
Rpl8	2.14417e-21	1.02274	0.387	0.12	4.75834e-17
Rplp0	2.65699e-21	0.943384	0.275	0.055	5.89638e-17
Rabac1	4.899e-21	0.863891	0.314	0.074	1.08719e-16
Hspa5	7.85831e-21	0.961092	0.358	0.103	1.74392e-16
Tmbim6	1.26778e-20	0.962158	0.544	0.241	2.81346e-16
Rpl19	2.1984e-20	1.07584	0.392	0.138	4.87869e-16
Lyz2	2.22573e-20	0.707942	0.201	0.027	4.93935e-16
Rpl23	2.55967e-20	0.986467	0.377	0.116	5.68043e-16
Clic1	5.44101e-20	1.00056	0.48	0.245	1.20747e-15
Sdf2l1	2.29637e-19	0.707557	0.172	0.02	5.09611e-15
Rpl10	2.95921e-19	0.859842	0.387	0.125	6.56708e-15
Rps3	3.00811e-19	0.944346	0.309	0.081	6.67559e-15
Ubc	3.19542e-19	0.873629	0.358	0.106	7.09128e-15
Cd52	4.18323e-19	1.04579	0.275	0.063	9.28342e-15
Vsir	6.51122e-19	0.785144	0.765	0.528	1.44497e-14
Rpl29	1.03737e-18	0.827754	0.324	0.088	2.30213e-14
Rpl6	1.65478e-18	0.970739	0.627	0.342	3.67228e-14
Malat1	3.79437e-18	-0.309029	1	1	8.42047e-14
Fth1	7.31086e-18	0.911307	0.691	0.398	1.62243e-13
Rpl35a	1.66465e-17	0.939998	0.422	0.162	3.69418e-13
Eef1a1	2.95207e-17	0.825038	0.593	0.307	6.55123e-13
Ubb	2.97198e-17	0.928781	0.544	0.292	6.59543e-13
Rps8	3.95363e-17	1.04778	0.446	0.226	8.7739e-13
Selenos	4.02701e-17	0.811528	0.265	0.064	8.93675e-13
Dad1	4.99947e-17	0.801996	0.26	0.062	1.10948e-12
Rps3a1	7.35496e-17	0.951161	0.397	0.149	1.63221e-12
Lrrc3	1.204e-16	0.731112	0.216	0.043	2.67192e-12
Creg1	1.32949e-16	0.815226	0.235	0.053	2.95041e-12
Rps9	1.37911e-16	0.763203	0.441	0.177	3.06051e-12
Fcgr3	2.14361e-16	0.82302	0.52	0.266	4.7571e-12
Rpsa	2.27762e-16	0.831844	0.338	0.11	5.0545e-12
Ifitm3	2.50234e-16	0.876578	0.137	0.016	5.55319e-12
Rpl39	3.08502e-16	0.906001	0.328	0.105	6.84628e-12
Rps15	3.53319e-16	0.810835	0.377	0.134	7.84085e-12
Hspa8	3.83822e-16	0.920746	0.412	0.181	8.51777e-12
Rps5	3.97759e-16	0.726087	0.26	0.065	8.82706e-12
Rpl36a	4.9482e-16	0.770895	0.221	0.046	1.0981e-11
H2-DMa	5.34594e-16	0.890946	0.23	0.058	1.18637e-11
Rpl24	8.55563e-16	1.03607	0.343	0.128	1.89867e-11
Spcs2	8.79965e-16	0.923903	0.309	0.106	1.95282e-11
Sh3bgrl3	9.53629e-16	0.819374	0.284	0.079	2.11629e-11
Npc2	1.01109e-15	0.926322	0.441	0.221	2.24382e-11
Lag3	1.04871e-15	0.850257	0.275	0.082	2.32729e-11
Gpr84	1.2212e-15	0.663116	0.186	0.033	2.71009e-11
Tpt1	1.89063e-15	0.826389	0.338	0.115	4.19568e-11
Rpl27a	1.9818e-15	0.829417	0.515	0.246	4.39801e-11
Arl6ip1	3.84804e-15	0.763545	0.279	0.08	8.53958e-11
Rnaset2b	5.71563e-15	0.814118	0.358	0.134	1.26841e-10
Rps27	8.08719e-15	0.887729	0.363	0.138	1.79471e-10
Tcn2	1.09502e-14	0.705673	0.338	0.118	2.43007e-10
Rps2	1.58636e-14	0.896932	0.348	0.131	3.52045e-10
Rpl32	1.65684e-14	0.874388	0.289	0.094	3.67687e-10
Krtcap2	1.88018e-14	0.852962	0.172	0.035	4.17249e-10
Gapdh	2.82224e-14	0.668677	0.363	0.136	6.26312e-10
Fcgr1	3.55429e-14	0.818458	0.368	0.145	7.88768e-10
Tmsb4x	3.94862e-14	0.652865	0.804	0.654	8.76278e-10
Rps21	1.13507e-13	0.81752	0.373	0.153	2.51894e-09
Klk8	1.17655e-13	0.608909	0.147	0.023	2.611e-09
Tmem50a	1.42941e-13	0.863692	0.333	0.139	3.17215e-09
Ssr4	1.72888e-13	0.813018	0.373	0.151	3.83672e-09
Pdia6	1.85658e-13	0.825389	0.348	0.137	4.12012e-09
Aif1	2.20214e-13	0.815456	0.417	0.199	4.887e-09
Rps25	2.25855e-13	0.726059	0.284	0.092	5.01218e-09
P2ry13	3.05674e-13	0.737615	0.363	0.146	6.78351e-09
Gnai2	3.33991e-13	0.720383	0.441	0.202	7.41192e-09
Srgap2	4.88871e-13	-0.392939	0.98	0.984	1.0849e-08
Rpl9	5.04269e-13	0.757911	0.353	0.137	1.11907e-08
Adgrg1	6.77767e-13	0.6357	0.309	0.109	1.5041e-08
Slc3a2	7.52954e-13	0.737126	0.24	0.072	1.67095e-08
Spcs1	1.21272e-12	0.548586	0.186	0.042	2.69126e-08
Tmco1	1.65391e-12	0.616566	0.309	0.111	3.67035e-08
Tmed9	2.07472e-12	0.552328	0.284	0.1	4.60423e-08
Rplp2	2.86708e-12	0.734761	0.279	0.094	6.36261e-08
Ctsa	2.88164e-12	0.7483	0.49	0.255	6.39495e-08
Syngr2	3.65992e-12	0.544162	0.211	0.057	8.1221e-08
Cd74	4.60594e-12	1.05377	0.132	0.025	1.02215e-07
Man2b1	4.71648e-12	0.681286	0.632	0.413	1.04668e-07
Slamf9	5.49528e-12	0.412332	0.113	0.014	1.21951e-07
Ctsh	9.65168e-12	0.643544	0.711	0.504	2.1419e-07
Camk1d	1.41673e-11	0.478919	0.936	0.821	3.144e-07
mt-Co1	1.83147e-11	0.737515	0.559	0.34	4.06439e-07
Nav3	2.65793e-11	-0.451613	0.946	0.955	5.89849e-07
Gm2a	2.79725e-11	0.469275	0.132	0.023	6.20765e-07
Ergic3	8.05724e-11	0.54588	0.186	0.049	1.78806e-06
Reep5	9.1727e-11	0.701108	0.333	0.141	2.03561e-06
Rpl35	9.84056e-11	0.688171	0.206	0.061	2.18382e-06
Hexa	1.11555e-10	0.711446	0.412	0.221	2.47563e-06
Ccl12	1.43926e-10	1.263	0.147	0.037	3.194e-06
Rpl17	1.94793e-10	0.57813	0.299	0.118	4.32285e-06
Rps13	2.30053e-10	0.701443	0.299	0.12	5.10533e-06
Rps19	2.47068e-10	0.521663	0.201	0.059	5.48294e-06
Shisa5	2.69346e-10	0.495339	0.181	0.049	5.97733e-06
Emc7	2.70599e-10	0.575865	0.23	0.076	6.00514e-06
Rps7	3.50496e-10	0.695636	0.328	0.145	7.7782e-06
Rpl36al	4.33853e-10	0.724867	0.309	0.127	9.62807e-06
Rps20	4.94215e-10	0.734728	0.294	0.121	1.09676e-05
Ang	5.80031e-10	0.663603	0.265	0.101	1.28721e-05
Srgn	7.87118e-10	0.488765	0.162	0.041	1.74677e-05
Rpl37a	9.1273e-10	0.64103	0.314	0.134	2.02553e-05
Rpl4	9.99857e-10	0.440361	0.186	0.055	2.21888e-05
Gabarap	1.13056e-09	0.629549	0.289	0.117	2.50895e-05
mt-Co3	1.38839e-09	0.721643	0.475	0.288	3.08111e-05
mt-Cytb	1.77315e-09	0.816128	0.191	0.078	3.93497e-05
Saraf	1.7918e-09	0.481837	0.24	0.088	3.97636e-05
Alox5ap	1.92297e-09	0.6409	0.26	0.101	4.26746e-05
Rpl23a	1.9337e-09	0.528083	0.201	0.063	4.29127e-05
Pfn1	2.04331e-09	0.623675	0.304	0.131	4.53451e-05
H2-M3	2.13489e-09	0.599837	0.172	0.05	4.73774e-05
Tmem173	2.14526e-09	0.584151	0.451	0.243	4.76075e-05
Tmed3	2.15962e-09	0.464494	0.147	0.035	4.79263e-05
Rpl13a	2.1911e-09	0.580117	0.245	0.09	4.86249e-05
Tmed10	2.33926e-09	0.719371	0.368	0.186	5.1913e-05
Rps16	2.40739e-09	0.585112	0.235	0.084	5.34247e-05
Cd300c2	2.50133e-09	0.603454	0.583	0.377	5.55094e-05
Slc8a1	2.9048e-09	-0.386139	0.936	0.957	6.44634e-05
Rpl38	3.09552e-09	0.605711	0.324	0.145	6.86958e-05
Eif1	3.58373e-09	0.512373	0.446	0.242	7.95301e-05
Rps24	3.66886e-09	0.66349	0.397	0.205	8.14193e-05
Lman1	3.94208e-09	0.695972	0.245	0.097	8.74826e-05
Rpn2	4.18955e-09	0.557139	0.23	0.083	9.29745e-05
Selenop	4.30525e-09	0.626032	0.588	0.382	9.55422e-05
Rps6	4.67542e-09	0.560708	0.23	0.083	0.000103757
Cmtm6	6.81015e-09	0.578534	0.314	0.141	0.000151131
Ppia	8.30151e-09	0.601364	0.534	0.333	0.000184227
Rpl7a	8.83493e-09	0.571347	0.245	0.094	0.000196065
Lman2	1.1763e-08	0.411554	0.186	0.06	0.000261045
Rpl27	1.18425e-08	0.534644	0.206	0.07	0.000262809
Atp6ap2	1.19088e-08	0.649543	0.25	0.103	0.000264279
Erp29	1.23822e-08	0.595701	0.515	0.322	0.000274786
Tmem59	1.32996e-08	0.615805	0.441	0.274	0.000295145
Evi2a	1.42473e-08	0.671746	0.299	0.134	0.000316176
Gpx1	1.73148e-08	0.545283	0.26	0.106	0.00038425
Serinc3	1.77891e-08	0.434068	0.858	0.774	0.000394777
Tmem14c	2.09444e-08	0.595598	0.167	0.05	0.000464798
Rps27a	2.32059e-08	0.658443	0.348	0.176	0.000514986
Cox8a	2.72107e-08	0.59359	0.358	0.179	0.000603861
Btf3	3.28801e-08	0.6002	0.186	0.064	0.000729675
Csmd3	4.50495e-08	-0.433587	0.956	0.967	0.000999739
Rps23	4.87921e-08	0.512774	0.24	0.096	0.00108279
Marcks	4.89657e-08	0.494562	0.74	0.607	0.00108665
H2-Q7	5.30541e-08	0.737715	0.186	0.071	0.00117738
Inpp4b	5.52977e-08	-0.418435	0.814	0.876	0.00122717
Chd9	5.80178e-08	-0.363698	0.897	0.927	0.00128753
Crlf2	6.79834e-08	0.355895	0.113	0.025	0.00150869
Slc2a5	7.28511e-08	0.530852	0.363	0.187	0.00161671
Rpl12	7.58856e-08	0.494186	0.23	0.091	0.00168405
H3f3b	7.81558e-08	0.548302	0.441	0.253	0.00173443
Tm2d2	8.71796e-08	0.37839	0.132	0.035	0.00193469
Itgb2	8.91043e-08	0.500088	0.328	0.162	0.0019774
Selenof	1.00716e-07	0.552305	0.265	0.115	0.00223509
Apbb1ip	1.06663e-07	-0.332504	0.917	0.917	0.00236706
Tpp1	1.17286e-07	0.509555	0.333	0.167	0.00260282
Tanc2	1.29506e-07	-0.262041	1	0.994	0.002874
Psenen	1.47449e-07	0.536531	0.211	0.081	0.0032722
Rpl15	1.63042e-07	0.592616	0.27	0.124	0.00361822
Ssr2	1.63785e-07	0.422341	0.103	0.022	0.00363471
Mbnl1	1.64709e-07	-0.323232	0.941	0.938	0.00365523
Ddost	1.72646e-07	0.386833	0.113	0.026	0.00383136
Fcgr2b	1.77218e-07	0.551731	0.309	0.15	0.00393282
Tmem37	2.34681e-07	0.432777	0.127	0.034	0.00520805
Rps28	2.40658e-07	0.648578	0.27	0.122	0.00534068
Ifngr1	2.5299e-07	0.503199	0.534	0.354	0.00561435
Hpgds	3.23076e-07	-0.393427	0.843	0.876	0.00716969
Fcrls	3.565e-07	0.543847	0.701	0.557	0.00791145
Ly86	5.30768e-07	0.376987	0.931	0.864	0.0117788
Eif3f	5.52163e-07	0.468415	0.123	0.034	0.0122536
Rpl3	6.316e-07	0.526491	0.289	0.142	0.0140165
Slc9a9	7.68323e-07	-0.335711	0.843	0.873	0.0170506
Higd2a	7.97885e-07	0.456223	0.201	0.08	0.0177067
Adprh	8.47204e-07	0.46736	0.123	0.035	0.0188012
Edf1	8.54707e-07	0.466936	0.162	0.056	0.0189677
Pld4	8.74003e-07	0.483519	0.794	0.684	0.0193959
Fkbp2	8.80261e-07	0.576778	0.23	0.102	0.0195347
Sec62	1.05493e-06	0.56538	0.412	0.246	0.023411
Ndufa13	1.138e-06	0.47416	0.216	0.09	0.0252546
Ndufc2	1.1965e-06	0.437206	0.186	0.072	0.0265527
Eef2	1.20464e-06	0.49728	0.221	0.094	0.0267334
Qk	1.24799e-06	-0.306927	0.961	0.973	0.0276955
Lrpap1	1.28735e-06	0.458857	0.196	0.078	0.0285688
Rpl34	1.38946e-06	0.592752	0.24	0.109	0.030835
Ndufa4	1.45029e-06	0.538554	0.24	0.108	0.0321848
Rps15a	1.49082e-06	0.523519	0.235	0.105	0.0330843
Mydgf	1.69937e-06	0.385903	0.113	0.03	0.0377124
Ndufs5	2.30127e-06	0.511524	0.186	0.078	0.0510698
mt-Co2	2.32874e-06	0.513359	0.343	0.188	0.0516794
Atp5o	2.34615e-06	0.430571	0.147	0.049	0.0520657
AC149090.1	2.42219e-06	-0.333175	0.922	0.957	0.0537533
Laptm4a	2.43542e-06	0.516254	0.382	0.227	0.0540468
Cd37	2.47311e-06	0.440028	0.662	0.5	0.0548833
Pdgfa	2.63711e-06	0.432545	0.118	0.034	0.0585228
Selenok	2.71192e-06	0.576175	0.225	0.106	0.0601828
Dock4	2.87255e-06	-0.277522	0.966	0.974	0.0637477
4933406I18Rik	3.0396e-06	-0.410002	0.804	0.859	0.0674547
Gm46367	3.10038e-06	-0.409212	0.775	0.865	0.0688036
Tuba1a	3.43522e-06	0.432358	0.221	0.098	0.0762344
Gm50035	3.61806e-06	-0.45372	0.574	0.725	0.0802921
Prdx4	4.52078e-06	0.367816	0.113	0.032	0.100325
Cd53	4.92572e-06	0.492682	0.412	0.278	0.109312
8030442B05Rik	5.14179e-06	-0.430241	0.569	0.643	0.114107
Atp1a1	5.28476e-06	0.374569	0.186	0.078	0.117279
Pla2g15	6.33083e-06	0.49447	0.441	0.286	0.140494
Cebpb	6.33436e-06	0.472106	0.27	0.136	0.140572
Marc2	6.37157e-06	0.506378	0.162	0.073	0.141398
Psmb8	6.51621e-06	0.525633	0.23	0.109	0.144608
Dhrs3	6.7787e-06	0.477589	0.333	0.187	0.150433
Fuca1	6.94773e-06	0.352828	0.27	0.138	0.154184
Elmo1	7.08532e-06	-0.270705	0.975	0.982	0.157237
Lysmd4	7.48986e-06	-0.296232	0.966	0.984	0.166215
Frmd4b	8.83369e-06	-0.309172	0.784	0.808	0.196037
Rnf216	9.19554e-06	-0.370805	0.804	0.832	0.204067
Fchsd2	1.01558e-05	-0.368291	0.824	0.855	0.225377
Ccnd3	1.03671e-05	-0.490219	0.495	0.566	0.230067
Gpr34	1.07731e-05	0.338611	0.897	0.793	0.239076
Ltc4s	1.08067e-05	0.455308	0.51	0.435	0.239821
Leprotl1	1.18516e-05	0.432712	0.152	0.058	0.263012
Agmo	1.30361e-05	-0.40065	0.735	0.779	0.289297
Clta	1.31882e-05	0.460121	0.559	0.405	0.292672
Gab2	1.41222e-05	-0.345623	0.853	0.896	0.313401
Nfe2l1	1.42653e-05	0.397047	0.186	0.08	0.316575
Rnf130	1.4427e-05	0.360341	0.539	0.372	0.320163
Eef1d	1.45518e-05	0.374657	0.118	0.037	0.322934
Cd47	1.46636e-05	0.403175	0.368	0.219	0.325415
Nav2	1.49809e-05	-0.286169	0.946	0.965	0.332456
Coro1a	1.57266e-05	0.488305	0.299	0.164	0.349005
Ldlrad4	1.68724e-05	-0.28934	0.941	0.942	0.374433
Slc25a5	1.69068e-05	0.408051	0.26	0.134	0.375196
Naca	1.78038e-05	0.512233	0.26	0.149	0.395101
Tnfrsf1a	1.81532e-05	0.389586	0.123	0.041	0.402856
P4hb	1.89404e-05	0.359479	0.152	0.059	0.420325
Edem2	2.05506e-05	0.470194	0.279	0.154	0.456059
Gm2629	2.07371e-05	-0.322857	0.799	0.827	0.460198
Hsp90ab1	2.08232e-05	0.521473	0.382	0.238	0.462109
Rpl41	2.08929e-05	0.486007	0.402	0.252	0.463655
Med12l	2.14077e-05	-0.357013	0.784	0.822	0.475079
Rgs10	2.17504e-05	0.415959	0.652	0.515	0.482686
Cox4i1	2.25426e-05	0.421831	0.289	0.157	0.500266
Naglu	2.27519e-05	0.371995	0.123	0.041	0.50491
Pomp	2.30305e-05	0.326063	0.172	0.073	0.511093
Arhgdia	2.44288e-05	0.350589	0.147	0.056	0.542125
Tlr2	2.44395e-05	0.30983	0.113	0.036	0.542361
Gm32036	2.5409e-05	-0.434068	0.662	0.75	0.563877
Sys1	2.55514e-05	0.349378	0.137	0.051	0.567037
Ikzf1	2.57312e-05	-0.299293	0.838	0.86	0.571026
Rps26	2.68373e-05	0.502419	0.255	0.133	0.595573
Atp5g2	2.70272e-05	0.49999	0.299	0.167	0.599787
Rps12	2.88424e-05	0.324583	0.265	0.143	0.64007
Rreb1	2.95357e-05	-0.373464	0.77	0.828	0.655455
Ivns1abp	3.02347e-05	-0.250715	0.951	0.979	0.67097
Rhog	3.28334e-05	0.446449	0.196	0.09	0.728638
Pmp22	3.57163e-05	0.400186	0.167	0.07	0.792616
Serinc1	3.7504e-05	0.382287	0.225	0.112	0.832289
Ddrgk1	3.88093e-05	0.334262	0.211	0.103	0.861257
Tmem33	3.96335e-05	0.432073	0.176	0.079	0.879547
Cnpy2	4.08226e-05	0.355884	0.118	0.04	0.905936
Psma7	4.32638e-05	0.397647	0.172	0.074	0.960111
Ms4a6d	4.37181e-05	0.365495	0.206	0.098	0.970191
Ctsc	4.48568e-05	0.473586	0.471	0.323	0.995463
Pan3	4.48924e-05	-0.400742	0.647	0.736	0.996253
Rpl26	4.96162e-05	0.407805	0.255	0.135	1
Atp5h	4.99608e-05	0.385982	0.201	0.095	1
Zfp36l2	5.04954e-05	0.284178	0.505	0.352	1
Zfp950	5.2727e-05	-0.482115	0.363	0.452	1
Rack1	5.46972e-05	0.435619	0.167	0.073	1
Xist	5.90619e-05	-0.289209	0.922	0.935	1
Tex261	6.04843e-05	0.343675	0.127	0.047	1
Tor3a	6.2868e-05	0.408665	0.172	0.079	1
Sub1	6.41285e-05	0.550701	0.157	0.074	1
Atp5g1	7.24926e-05	0.493538	0.167	0.075	1
Canx	7.3192e-05	0.341338	0.529	0.375	1
Cfl1	7.35255e-05	0.338139	0.216	0.108	1
Cd164	7.4458e-05	0.46311	0.23	0.12	1
Rpl31	7.59949e-05	0.410779	0.176	0.079	1
Mir99ahg	7.7628e-05	-0.27923	0.912	0.941	1
Inka1	7.88199e-05	0.294855	0.132	0.053	1
Plxnb2	8.0784e-05	0.461229	0.225	0.124	1
Mafb	8.20626e-05	0.315617	0.569	0.415	1
Tmem86a	8.34089e-05	0.293117	0.132	0.051	1
Surf4	8.41595e-05	0.259286	0.103	0.034	1
Frmd4a	8.88001e-05	-0.262244	0.902	0.91	1
Nr6a1	8.92175e-05	-0.449553	0.667	0.762	1
Gnaq	9.06377e-05	-0.264314	0.73	0.753	1
Cnih4	9.47903e-05	0.37535	0.167	0.074	1
Cd34	9.74695e-05	0.298133	0.211	0.106	1
Rpl36	9.91596e-05	0.492348	0.27	0.153	1
Tomm20	0.000100321	0.358251	0.152	0.064	1
Slc12a6	0.000102412	-0.292701	0.755	0.757	1
Asb3	0.000104615	-0.43508	0.397	0.452	1
Tubb5	0.000110307	0.313862	0.152	0.064	1
Jmjd1c	0.000114594	-0.346209	0.691	0.78	1
Trio	0.000121539	-0.410785	0.368	0.444	1
Itgb5	0.000125902	0.253217	0.868	0.766	1
Atp6v1g1	0.000127373	0.296091	0.167	0.077	1
Fbxl17	0.00013391	-0.377561	0.608	0.685	1
Cybc1	0.000135215	0.273877	0.152	0.068	1
Zfhx3	0.000135315	-0.283444	0.912	0.95	1
Kdelr2	0.000139444	0.352137	0.137	0.055	1
H2-DMb1	0.00014392	0.388713	0.127	0.055	1
Cacnb2	0.000164011	-0.357842	0.676	0.693	1
Tmbim4	0.000174831	0.365	0.225	0.118	1
Il10rb	0.000176315	0.380556	0.353	0.223	1
Pde3b	0.000180207	-0.257956	0.887	0.894	1
Mlec	0.000197465	0.315145	0.191	0.094	1
Lst1	0.000200382	0.422518	0.348	0.219	1
Atp6v0e	0.000207433	0.446046	0.162	0.083	1
Slc38a2	0.000213921	0.269178	0.554	0.41	1
Hsd17b11	0.000214678	0.418225	0.255	0.144	1
Herpud1	0.000216587	0.370929	0.299	0.178	1
mt-Nd1	0.0002224	0.426846	0.137	0.063	1
Ctsf	0.000225828	0.336284	0.186	0.092	1
Clec4a3	0.00022714	0.291142	0.309	0.189	1
Mertk	0.000228301	-0.266236	0.961	0.957	1
Foxn3	0.000238217	-0.298063	0.907	0.925	1
Smdt1	0.000239313	0.426128	0.152	0.068	1
Atp6v1f	0.000241822	0.36102	0.176	0.084	1
mt-Atp6	0.000256885	0.418779	0.142	0.063	1
Dnase2a	0.000263544	0.28108	0.24	0.136	1
Gng5	0.000266147	0.476594	0.147	0.074	1
Actg1	0.00027654	0.371951	0.201	0.102	1
Wapl	0.000281102	-0.402062	0.412	0.472	1
Nudc	0.000282955	0.405385	0.123	0.052	1
Kctd12	0.000298158	0.357454	0.627	0.502	1
Tmem135	0.000305077	-0.365302	0.623	0.677	1
Eif3k	0.000312804	0.375474	0.118	0.046	1
Orai1	0.000320139	0.425006	0.348	0.225	1
Lipa	0.000321576	0.273577	0.137	0.06	1
Pld1	0.000322897	-0.322923	0.564	0.604	1
Pmepa1	0.000336666	0.432081	0.51	0.428	1
Adcy7	0.000339707	-0.276747	0.191	0.211	1
Specc1	0.000345024	-0.264121	0.711	0.72	1
Rac1	0.000345497	0.339788	0.412	0.279	1
Rps18	0.000354235	0.377588	0.172	0.082	1
Map3k3	0.00035557	-0.314427	0.544	0.585	1
Cfap74	0.000356029	-0.430281	0.235	0.31	1
Rpl14	0.000356705	0.462065	0.186	0.094	1
Ptafr	0.0003609	0.363459	0.25	0.141	1
Rgs2	0.000370412	0.369445	0.314	0.193	1
Cd83	0.000375133	0.306189	0.132	0.056	1
Oaz1	0.000392659	0.450603	0.304	0.195	1
Cct4	0.000396971	0.326495	0.201	0.104	1
Emc1	0.000400871	0.293377	0.113	0.044	1
Rpl10a	0.000409299	0.414112	0.377	0.252	1
Pdgfb	0.000419952	0.270273	0.412	0.283	1
Lars2	0.000424533	0.289076	0.24	0.137	1
Gm16337	0.000429521	-0.348098	0.569	0.62	1
Cnot4	0.000430834	-0.373288	0.525	0.572	1
Mt1	0.000434986	0.330825	0.245	0.14	1
Tmed5	0.000447951	0.403644	0.245	0.14	1
Celf2	0.0004535	-0.27824	0.819	0.846	1
Efhd2	0.000454631	0.423623	0.328	0.21	1
Apoe	0.000456413	0.710384	0.27	0.176	1
Zcchc7	0.000495478	-0.312546	0.75	0.84	1
Tbl1xr1	0.000499966	-0.329856	0.485	0.517	1
Tcf12	0.000509609	-0.359397	0.51	0.605	1
Fat3	0.000518169	-0.452927	0.451	0.482	1
Ptpn6	0.000541765	0.267508	0.245	0.145	1
Slc25a3	0.000544068	0.34423	0.471	0.336	1
Cebpa	0.000559566	0.263775	0.132	0.058	1
Pld3	0.00056193	0.279347	0.172	0.087	1
Ran	0.000568844	0.36518	0.123	0.054	1
Tuba1b	0.000570249	0.279074	0.162	0.08	1
Bcap31	0.000578744	0.27769	0.176	0.092	1
Atp5j	0.000581687	0.32009	0.176	0.088	1
Srsf2	0.000588425	-0.263971	0.574	0.563	1
Lrrk1	0.000592025	-0.305683	0.495	0.519	1
5530601H04Rik	0.000594974	-0.391919	0.074	0.139	1
Tmed7	0.000640635	0.323198	0.186	0.096	1
Tbc1d4	0.000662637	-0.467235	0.098	0.159	1
Ubr2	0.000676133	-0.345033	0.294	0.349	1
Tm2d3	0.000697182	0.343675	0.108	0.042	1
Ssr1	0.000706501	0.271252	0.147	0.069	1
Tsix	0.000708522	-0.322338	0.745	0.797	1
Gm5127	0.000714325	-0.515879	0.147	0.234	1
Zfp652	0.0007237	-0.326524	0.662	0.707	1
Mosmo	0.000729358	-0.436323	0.078	0.163	1
Rps14	0.000732125	0.323452	0.201	0.107	1
Arsb	0.000748396	-0.287512	0.539	0.539	1
Vdac2	0.000750902	0.340014	0.294	0.182	1
Ptma	0.000752685	0.456843	0.353	0.235	1
4930517O19Rik	0.000783	-0.481603	0.309	0.427	1
Eef1b2	0.000792588	0.360508	0.157	0.076	1
Rps17	0.000799222	0.343684	0.157	0.075	1
P3h2	0.000805425	-0.350723	0.588	0.64	1
Blvrb	0.0008078	0.30358	0.127	0.055	1
Trip12	0.000811546	-0.306856	0.461	0.492	1
Nek7	0.000842293	-0.29871	0.613	0.668	1
Glmp	0.00084431	0.314809	0.103	0.041	1
Mysm1	0.000846541	-0.398476	0.24	0.297	1
Plcl2	0.000856299	-0.288178	0.794	0.836	1
Add3	0.000870584	-0.451535	0.103	0.174	1
Pfdn5	0.000870926	0.269229	0.186	0.1	1
Caap1	0.000885459	-0.279953	0.191	0.204	1
Gm3164	0.000940682	-0.518286	0.162	0.238	1
Dip2b	0.000963082	-0.279194	0.868	0.903	1
Large1	0.000974561	-0.334865	0.711	0.798	1
Cd48	0.000995038	0.362475	0.25	0.148	1
Tomm6	0.00100243	0.404658	0.142	0.069	1
Gm35188	0.00101077	-0.297473	0.961	0.98	1
Cdk11b	0.00102352	-0.380904	0.206	0.267	1
Sec11c	0.00102654	0.312133	0.25	0.148	1
Vps28	0.00103043	0.295099	0.157	0.077	1
Usp50	0.00105961	-0.320524	0.632	0.704	1
Phf3	0.00111881	-0.449136	0.309	0.412	1
Cuta	0.00113196	0.25112	0.132	0.062	1
Mef2c	0.00114972	-0.258376	0.931	0.949	1
Snu13	0.00115113	0.321615	0.113	0.049	1
Gfm2	0.00116106	-0.33908	0.588	0.65	1
Rer1	0.00118337	0.337831	0.176	0.092	1
Rhob	0.00122407	0.413733	0.319	0.21	1
Cebpd	0.00123214	0.3014	0.221	0.128	1
Rpl5	0.00131469	0.436581	0.23	0.14	1
Arpc3	0.00133869	0.335358	0.221	0.126	1
Cox7a2l	0.00135028	0.304693	0.142	0.067	1
Manf	0.0013935	0.376893	0.309	0.2	1
Alkbh5	0.00139555	0.344914	0.167	0.085	1
Cox6c	0.00142711	0.433681	0.181	0.098	1
Ckb	0.00145446	0.350322	0.446	0.332	1
Arhgap39	0.00148111	-0.278963	0.534	0.559	1
Rtp4	0.00152814	0.348181	0.127	0.059	1
Park7	0.00161818	0.293432	0.172	0.091	1
AW554918	0.00163258	-0.329062	0.348	0.376	1
Myl6	0.00164066	0.330545	0.24	0.144	1
Cox6a1	0.00165189	0.333034	0.181	0.097	1
Tubb2a	0.00170831	0.323678	0.152	0.075	1
Immp2l	0.00175135	-0.362718	0.407	0.417	1
Gm13684	0.0017723	-0.491403	0.196	0.305	1
Itgb3bp	0.00178157	-0.430434	0.113	0.144	1
Ppp1r12a	0.00179263	-0.304603	0.578	0.618	1
Smyd3	0.00179699	-0.39647	0.51	0.572	1
Exoc4	0.00180077	-0.283527	0.662	0.695	1
Gm20528	0.00184956	-0.514824	0.348	0.436	1
Mlxipl	0.00185164	-0.278601	0.691	0.712	1
Srpk2	0.00186115	-0.267262	0.431	0.429	1
Ubr1	0.00187314	-0.382312	0.221	0.28	1
mt-Nd4	0.00189501	0.385499	0.113	0.052	1
Cox5a	0.00190834	0.384373	0.186	0.102	1
Adora3	0.00197201	0.339314	0.216	0.125	1
Denr	0.00202433	0.320632	0.137	0.066	1
Trim2	0.00205826	-0.319292	0.27	0.298	1
Cbr1	0.00206847	0.257776	0.113	0.049	1
Timm13	0.00208607	0.328189	0.123	0.056	1
Calm1	0.00209659	0.325847	0.314	0.206	1
Ndufa11	0.00210706	0.264431	0.118	0.053	1
Rpl22	0.0021121	0.373898	0.147	0.078	1
Slmap	0.0021218	-0.349652	0.368	0.439	1
Asah1	0.00215925	0.280111	0.466	0.344	1
Brd4	0.00220384	-0.360612	0.368	0.443	1
Cop1	0.00224305	-0.357786	0.328	0.397	1
Klf12	0.00227073	-0.312644	0.593	0.631	1
Zfr	0.00229577	-0.345011	0.549	0.628	1
Spint1	0.00235785	0.332153	0.152	0.078	1
Atraid	0.0023897	0.319807	0.162	0.084	1
Arl15	0.00240689	-0.27775	0.559	0.577	1
Clec5a	0.00245564	0.302749	0.172	0.092	1
Rpn1	0.00256452	0.291995	0.118	0.054	1
Ndufaf2	0.00257602	-0.34895	0.152	0.182	1
Gm16599	0.00258118	-0.387805	0.525	0.592	1
Cldnd1	0.00263737	0.284225	0.118	0.054	1
Ecscr	0.00270506	0.335703	0.314	0.208	1
Slc25a4	0.00276127	0.37859	0.216	0.129	1
Arglu1	0.0027666	-0.268858	0.858	0.894	1
Atrx	0.00279351	-0.31172	0.49	0.537	1
Smarca2	0.00281269	-0.327656	0.402	0.465	1
Arf1	0.00284297	0.349707	0.216	0.131	1
H2afz	0.00284329	0.310207	0.221	0.131	1
Hcls1	0.00289509	0.259069	0.265	0.171	1
Hacd3	0.00292213	0.355695	0.172	0.099	1
Ncl	0.00292453	0.357166	0.289	0.188	1
Atp5k	0.00293832	0.29503	0.132	0.064	1
Dmtf1	0.00302977	-0.385124	0.299	0.402	1
Rras2	0.00306932	-0.350755	0.039	0.103	1
Magt1	0.00309628	0.296209	0.211	0.123	1
Tecr	0.00312963	0.311141	0.23	0.139	1
Gm48678	0.00314103	-0.316264	0.711	0.749	1
Ewsr1	0.00314482	-0.260756	0.686	0.693	1
Chchd2	0.00315278	0.369601	0.196	0.112	1
Pid1	0.00317897	-0.343628	0.574	0.615	1
Uqcrb	0.00320872	0.357826	0.127	0.061	1
Ccdc192	0.00325519	-0.540778	0.098	0.151	1
Nagpa	0.0032929	0.283499	0.113	0.051	1
C3ar1	0.00341852	0.32466	0.216	0.129	1
Rbx1	0.00342134	0.334516	0.191	0.109	1
Ddx50	0.00342587	-0.369117	0.299	0.367	1
Insyn2b	0.00346947	-0.351141	0.525	0.631	1
Junb	0.00353658	0.29129	0.314	0.211	1
Tapbp	0.00357657	0.299021	0.147	0.076	1
Myo1d	0.00361877	-0.451231	0.24	0.311	1
Kpna1	0.00371253	-0.38105	0.093	0.167	1
Usp24	0.00375301	-0.366571	0.377	0.479	1
Ccdc191	0.00377922	-0.400664	0.108	0.174	1
Cdc37l1	0.00380321	-0.39456	0.27	0.347	1
Ubash3b	0.00395194	-0.266786	0.696	0.717	1
Snx17	0.0039949	0.359648	0.157	0.088	1
Lrp10	0.00409376	0.291888	0.113	0.053	1
Fam172a	0.00410476	-0.282374	0.598	0.654	1
Atp5d	0.00416974	0.317798	0.113	0.053	1
Serpine2	0.00425886	0.281113	0.436	0.324	1
Nek1	0.00429486	-0.362625	0.059	0.11	1
Gm15886	0.00429569	-0.453283	0.137	0.219	1
Sypl	0.00434983	0.272191	0.162	0.088	1
Mknk1	0.00437105	-0.310657	0.407	0.458	1
Bbs9	0.00437781	-0.341278	0.52	0.625	1
Plxna4	0.00439956	-0.345683	0.549	0.591	1
Strbp	0.0044288	-0.431095	0.461	0.558	1
Uqcrc2	0.00451179	0.30154	0.181	0.103	1
Tnfrsf1b	0.00453483	0.344644	0.255	0.167	1
Leprot	0.00456478	0.296648	0.186	0.107	1
Atxn1	0.00458324	-0.418719	0.348	0.446	1
Tln1	0.00473584	0.259221	0.304	0.205	1
Commd2	0.00474055	0.288811	0.108	0.05	1
Ank2	0.00483738	-0.296159	0.618	0.666	1
Atp6ap1	0.0049051	0.335988	0.206	0.123	1
Mgat4a	0.00492337	-0.298213	0.588	0.668	1
Slc35e2	0.00492599	-0.320082	0.074	0.119	1
Xpo7	0.005096	-0.418389	0.27	0.349	1
Tmem100	0.00516575	0.349983	0.176	0.1	1
Setd5	0.00519846	-0.330523	0.505	0.565	1
Slc35a3	0.00529645	-0.309957	0.093	0.134	1
H2-Q6	0.00535041	0.320915	0.113	0.059	1
Pard3bos1	0.00538309	-0.48043	0.235	0.296	1
Rc3h2	0.00539977	-0.315962	0.255	0.287	1
Wdr26	0.00541531	-0.337911	0.368	0.452	1
Rnf7	0.00549779	0.253224	0.123	0.06	1
Gm43221	0.00556945	-0.398946	0.431	0.514	1
Slf2	0.00564137	-0.310352	0.299	0.339	1
Gm37494	0.0056418	-0.360785	0.265	0.333	1
Nf1	0.00565388	-0.307533	0.578	0.634	1
Cdip1	0.00570773	-0.355663	0.24	0.289	1
Snw1	0.0057492	0.326895	0.27	0.176	1
Bri3	0.00577764	0.304925	0.304	0.206	1
Gusb	0.00579175	0.295199	0.328	0.228	1
Srsf5	0.0058535	-0.258581	0.623	0.645	1
Fam210a	0.00586628	-0.408993	0.25	0.346	1
Il4ra	0.00588586	0.270962	0.113	0.055	1
Mrpl15	0.00589043	0.28016	0.127	0.064	1
Tmem128	0.00589834	0.26652	0.127	0.064	1
Gm2245	0.00590232	-0.268964	0.691	0.723	1
Trim26	0.00590658	-0.391965	0.142	0.212	1
Dhrs7b	0.00592614	0.295566	0.157	0.086	1
Glul	0.0059453	0.305173	0.387	0.281	1
Whrn	0.00600077	-0.408317	0.284	0.359	1
Ube2r2	0.00607935	-0.396057	0.127	0.213	1
Zfp710	0.00611093	-0.273696	0.73	0.761	1
Rnf111	0.00618249	-0.34931	0.338	0.433	1
9130015G15Rik	0.00623365	-0.363514	0.397	0.458	1
Atg7	0.0064086	-0.321867	0.074	0.133	1
Snrpb	0.00653096	0.285154	0.147	0.079	1
Ebf3	0.00660884	-0.34669	0.167	0.209	1
Brwd1	0.0066307	-0.362267	0.206	0.299	1
Ccdc93	0.00664905	-0.335974	0.235	0.339	1
Lamtor2	0.00678938	0.333137	0.123	0.063	1
Gm47283	0.00680558	-0.317751	0.637	0.704	1
Fry	0.0068344	-0.396696	0.279	0.372	1
Grap	0.00686008	0.266265	0.123	0.061	1
Mef2d	0.00687828	-0.380767	0.157	0.223	1
Cnot6l	0.00702757	-0.355278	0.289	0.347	1
Sympk	0.00711481	-0.25391	0.083	0.106	1
Ppp1r18	0.00712674	0.309702	0.191	0.115	1
Pum1	0.00713707	-0.345702	0.348	0.421	1
Rttn	0.00713893	-0.348925	0.059	0.121	1
Dapp1	0.00733131	-0.281446	0.564	0.615	1
Gm31243	0.00734722	-0.483067	0.324	0.399	1
Fam3c	0.00740858	0.29734	0.157	0.087	1
Atp5b	0.00743202	0.311194	0.206	0.126	1
Rmdn1	0.00754033	-0.36671	0.289	0.386	1
Gm26827	0.00758803	-0.357277	0.466	0.516	1
Arhgap17	0.00767609	-0.315995	0.549	0.633	1
Dennd4a	0.00774054	-0.253522	0.789	0.826	1
Scamp2	0.00786311	0.316984	0.505	0.419	1
Tap1	0.00796892	0.291838	0.123	0.07	1
Fam13b	0.00816182	-0.3161	0.328	0.39	1
Atp5e	0.00816251	0.251763	0.108	0.052	1
Ralgps1	0.00840631	-0.33989	0.206	0.259	1
Nxf1	0.00846415	-0.34713	0.152	0.21	1
Kdm5a	0.00854274	-0.338669	0.289	0.341	1
Cdc42se1	0.00890791	0.332921	0.113	0.058	1
Ncstn	0.00892138	0.264864	0.255	0.168	1
Tor1aip1	0.00892627	0.311171	0.466	0.362	1
Eml6	0.00895343	-0.331632	0.382	0.423	1
Nfe2l2	0.00896239	0.314697	0.417	0.312	1
Cox7a2	0.00900718	0.299321	0.176	0.103	1
Phf21a	0.00937874	-0.327517	0.564	0.616	1
Acp2	0.00937979	0.27156	0.245	0.16	1
Gm4951	0.00953253	0.41838	0.137	0.107	1
Slc39a7	0.00953645	0.264363	0.118	0.059	1
Eif1b	0.00957708	0.263343	0.147	0.081	1
Mapk3	0.00958381	0.268181	0.113	0.057	1
Ifi204	0.00967917	0.402547	0.206	0.13	1
2210408I21Rik	0.00971858	-0.443931	0.147	0.194	1
Ndufa5	0.00977784	0.31125	0.108	0.054	1
Gm5086	0.00983398	-0.297301	0.431	0.472	1
Gm16541	0.00992474	-0.413659	0.221	0.27	1
Npm1	0.0100056	0.311189	0.142	0.079	1
Morf4l1	0.0100888	0.304484	0.402	0.303	1
Tra2a	0.0101078	-0.271144	0.588	0.626	1
Pik3cd	0.0101402	-0.307366	0.289	0.393	1
Rassf4	0.0102131	0.33323	0.245	0.161	1
Zbtb1	0.0104218	-0.335653	0.108	0.159	1
6720427I07Rik	0.0104708	-0.31643	0.172	0.215	1
Fbxo3	0.0105185	-0.278497	0.093	0.133	1
Trpm7	0.0105419	-0.31323	0.402	0.444	1
1700084C06Rik	0.0105443	-0.366964	0.299	0.35	1
Ttf1	0.0107355	-0.303724	0.078	0.124	1
Pyroxd1	0.0108338	-0.353803	0.064	0.123	1
Senp6	0.0110641	-0.359863	0.363	0.451	1
Gprasp1	0.0112597	-0.307269	0.167	0.2	1
Bin2	0.0113574	-0.293451	0.52	0.579	1
Gm28198	0.0113594	-0.379877	0.113	0.184	1
Phf20l1	0.0113622	-0.332887	0.446	0.501	1
Hvcn1	0.0113955	0.311083	0.132	0.076	1
Emc10	0.0114325	0.291284	0.108	0.054	1
Fam102b	0.0115156	-0.281946	0.578	0.631	1
Pdia4	0.011576	0.27346	0.103	0.05	1
Xaf1	0.011796	0.356077	0.152	0.087	1
D7Ertd443e	0.0119371	-0.316454	0.059	0.122	1
Hdac8	0.0119649	-0.341026	0.324	0.386	1
Snapc3	0.0121427	-0.376488	0.201	0.276	1
Os9	0.0123407	0.337082	0.152	0.097	1
Mau2	0.0126641	-0.330469	0.147	0.207	1
Tjp1	0.0126774	-0.289871	0.461	0.54	1
Vps13b	0.0127566	-0.303766	0.466	0.538	1
Depdc5	0.0127635	-0.322491	0.157	0.241	1
Mlph	0.0128877	-0.251593	0.206	0.221	1
Sap18	0.0129664	0.256332	0.108	0.054	1
2610020C07Rik	0.0133405	-0.294158	0.407	0.452	1
Cask	0.0134017	-0.259521	0.696	0.727	1
Prkce	0.0135313	-0.337698	0.348	0.401	1
Gm3488	0.0136289	-0.355985	0.162	0.219	1
A930001M01Rik	0.013631	-0.313485	0.162	0.196	1
Gm14858	0.0136615	-0.32863	0.132	0.172	1
Ly96	0.0138324	0.285306	0.152	0.09	1
Vps9d1	0.0138929	-0.281807	0.201	0.238	1
Rnf169	0.01411	-0.303179	0.422	0.475	1
Foxj3	0.0141883	-0.320925	0.172	0.223	1
Orc3	0.0142114	-0.277864	0.417	0.474	1
Sdf4	0.0142129	0.309891	0.167	0.101	1
Eif2b3	0.0142837	-0.333321	0.059	0.115	1
Lpxn	0.0142927	-0.297594	0.284	0.335	1
Relb	0.0143484	0.256819	0.137	0.076	1
Gdi2	0.0143855	-0.266602	0.564	0.605	1
Rps6kc1	0.0144771	-0.302807	0.157	0.2	1
Ptgs1	0.0146675	0.308828	0.588	0.515	1
Tcf25	0.0147845	-0.271631	0.436	0.534	1
Abhd18	0.0148653	-0.313284	0.098	0.171	1
Srp68	0.0149057	0.26883	0.113	0.08	1
Samm50	0.0150097	0.275612	0.157	0.092	1
Ust	0.0151072	-0.252684	0.191	0.203	1
Arfgef2	0.0151948	-0.277446	0.098	0.137	1
Prune2	0.0152216	-0.332509	0.074	0.132	1
Gbf1	0.015248	-0.36176	0.275	0.349	1
Cdk12	0.0156351	-0.313198	0.412	0.481	1
Psmb3	0.0161044	0.272788	0.142	0.083	1
Fam168a	0.0161771	-0.322643	0.309	0.386	1
Eif3j1	0.0162426	0.331859	0.225	0.16	1
Birc2	0.0164971	-0.308257	0.118	0.181	1
Chfr	0.0167947	-0.339512	0.216	0.277	1
Taf15	0.0169146	-0.263222	0.436	0.485	1
Abcf3	0.0170108	0.252333	0.132	0.073	1
Fubp3	0.0170632	-0.25281	0.098	0.123	1
Cdh23	0.0172799	-0.257417	0.446	0.539	1
Tnks	0.01745	-0.250571	0.26	0.289	1
Kif3b	0.0177238	-0.356472	0.147	0.211	1
Scand1	0.0178891	0.284295	0.152	0.09	1
Arhgef18	0.0183772	-0.293121	0.113	0.152	1
Mir142hg	0.018412	-0.297758	0.456	0.511	1
Fgf13	0.0187857	-0.461519	0.412	0.486	1
Srek1	0.0188037	-0.350718	0.338	0.41	1
Rlf	0.0188059	-0.28638	0.265	0.317	1
Taf10	0.0191086	0.276631	0.108	0.056	1
Psme1	0.0193016	0.266555	0.309	0.222	1
Timm23	0.0193077	0.277868	0.255	0.175	1
Pnkd	0.0195684	0.300609	0.108	0.061	1
Ppig	0.0196034	-0.327317	0.191	0.261	1
Tmem243	0.0196507	-0.284105	0.647	0.671	1
Atg10	0.0198362	-0.323426	0.284	0.331	1
1700037C18Rik	0.0198484	-0.350974	0.181	0.233	1
Gm48855	0.0199815	-0.277639	0.093	0.127	1
Slc16a7	0.0202584	-0.354773	0.275	0.321	1
Cryl1	0.0202606	-0.31849	0.294	0.342	1
Mthfs	0.0205064	-0.273994	0.338	0.359	1
Scfd2	0.0205309	-0.294846	0.142	0.178	1
Btbd9	0.0206233	-0.254125	0.539	0.585	1
Gmpr	0.0208463	0.278308	0.103	0.065	1
Sesn1	0.0211463	-0.309295	0.392	0.462	1
Klhl7	0.0212981	-0.34823	0.216	0.285	1
Bank1	0.0214701	-0.324115	0.373	0.458	1
Usp33	0.0215234	-0.270898	0.27	0.333	1
Gm11146	0.0220797	-0.343871	0.186	0.269	1
Klf7	0.0222591	-0.334731	0.172	0.232	1
Afap1l1	0.0223868	-0.322177	0.103	0.161	1
Ranbp10	0.0225087	-0.323921	0.23	0.284	1
Ccdc62	0.0226797	-0.26998	0.103	0.128	1
Unk	0.0230526	-0.28561	0.132	0.177	1
Bach2	0.023133	-0.336706	0.456	0.523	1
Fbxl12	0.0233083	-0.295219	0.098	0.144	1
Nucks1	0.023334	0.275005	0.137	0.08	1
Btbd1	0.0234742	-0.261455	0.358	0.383	1
5430405H02Rik	0.023964	-0.336931	0.24	0.29	1
Pcnp	0.0241114	-0.272332	0.26	0.29	1
Dynll2	0.0243405	0.253839	0.113	0.061	1
Mast4	0.0243644	-0.303519	0.363	0.393	1
A930024E05Rik	0.0244359	-0.307278	0.069	0.126	1
Bcas3	0.024449	-0.31615	0.358	0.42	1
Limd2	0.0245543	0.254262	0.181	0.114	1
Vps37a	0.0247012	0.285367	0.279	0.209	1
Cfdp1	0.0248442	-0.314457	0.123	0.157	1
Itgb1	0.0249363	0.268686	0.412	0.322	1
Rev1	0.0251334	-0.321156	0.167	0.206	1
Fyco1	0.0253391	-0.329554	0.275	0.327	1
B430010I23Rik	0.0255104	-0.253783	0.574	0.579	1
Gm46411	0.0255107	-0.336268	0.186	0.262	1
Fer	0.0256085	-0.353146	0.309	0.383	1
Mtr	0.0256341	-0.277042	0.225	0.286	1
Fmnl3	0.0257615	-0.284781	0.451	0.519	1
Esyt2	0.0258011	-0.286747	0.137	0.173	1
Kansl1l	0.0258922	-0.251629	0.564	0.58	1
Phtf2	0.0259065	-0.35274	0.162	0.219	1
Thoc2	0.026041	-0.299853	0.397	0.439	1
Aimp1	0.0261254	0.257143	0.181	0.115	1
Mtss1	0.0262388	-0.323686	0.191	0.249	1
Parp9	0.0263763	0.289327	0.235	0.16	1
Gm20275	0.0265808	-0.321096	0.564	0.592	1
Zfand3	0.0270072	-0.250892	0.534	0.563	1
Crtc3	0.0270781	-0.334953	0.113	0.168	1
Catspere2	0.0271086	-0.28815	0.078	0.127	1
Mob4	0.0271263	-0.251603	0.225	0.246	1
Fars2	0.0271989	-0.285941	0.319	0.353	1
Hsd17b12	0.0272434	0.254706	0.147	0.088	1
Scd2	0.0272618	0.270173	0.118	0.071	1
Zfp706	0.0273083	0.281195	0.176	0.114	1
Tiam1	0.0273457	0.293527	0.221	0.152	1
Mllt3	0.0274477	0.276032	0.176	0.112	1
Chd8	0.0277962	-0.322976	0.221	0.296	1
Slc25a37	0.0280128	-0.339795	0.245	0.325	1
Copa	0.0284783	-0.315034	0.181	0.251	1
Galnt10	0.0286557	-0.312109	0.142	0.203	1
Gatad2a	0.0289863	-0.317962	0.103	0.169	1
Zadh2	0.029301	-0.306921	0.093	0.153	1
Casd1	0.0293946	0.282469	0.353	0.282	1
Ddb2	0.0295838	-0.314727	0.137	0.182	1
Fgd4	0.0296051	-0.271299	0.289	0.321	1
Brip1os	0.0299643	-0.299374	0.343	0.391	1
Adhfe1	0.0307928	-0.372018	0.235	0.295	1
Bicra	0.0309145	-0.267186	0.181	0.26	1
Cyp4f13	0.0310789	-0.318603	0.127	0.185	1
Snx30	0.0319963	-0.321163	0.23	0.312	1
4930469K13Rik	0.0320315	-0.311559	0.377	0.442	1
Ypel2	0.0322196	-0.290471	0.098	0.158	1
Cd302	0.0324907	0.267662	0.181	0.118	1
Trmt10a	0.0327777	-0.313122	0.103	0.136	1
Aig1	0.0327957	-0.257319	0.201	0.22	1
Madd	0.0328123	-0.343444	0.211	0.269	1
Pwwp3a	0.0330957	0.251625	0.108	0.067	1
Rsrc1	0.0331853	-0.268952	0.436	0.497	1
Pdk1	0.0332916	-0.326726	0.25	0.323	1
Rrp1b	0.0333663	-0.374268	0.113	0.166	1
Pmm2	0.0334115	-0.259104	0.069	0.109	1
Cramp1l	0.0334225	-0.260605	0.172	0.205	1
Tmem164	0.0334355	-0.281791	0.358	0.44	1
Ier3ip1	0.0339917	0.275597	0.152	0.093	1
Dcun1d5	0.0340677	-0.316502	0.279	0.334	1
Snx32	0.0352131	-0.295313	0.069	0.123	1
Il17ra	0.0359675	-0.333692	0.284	0.337	1
Disc1	0.0362418	-0.279974	0.24	0.315	1
Pigk	0.0362775	0.280845	0.196	0.136	1
Ints2	0.0363433	-0.262839	0.103	0.137	1
Pias1	0.0364943	-0.255152	0.466	0.527	1
Trappc9	0.0365713	-0.284669	0.275	0.312	1
Uvrag	0.0365751	-0.255694	0.48	0.534	1
Rfx3	0.037196	-0.337124	0.245	0.309	1
BC052040	0.0372338	-0.267131	0.123	0.142	1
Exoc6b	0.0372507	-0.260614	0.461	0.5	1
Gm28375	0.0373436	-0.380644	0.181	0.249	1
Gm36279	0.0376224	-0.291117	0.113	0.144	1
Arid4b	0.0378159	-0.303938	0.348	0.404	1
Acp6	0.0382936	-0.28589	0.152	0.192	1
Lmbrd1	0.038794	0.26961	0.23	0.161	1
Gm26936	0.039665	-0.302793	0.333	0.405	1
Setd2	0.039876	-0.274015	0.417	0.475	1
Tial1	0.039932	-0.250357	0.436	0.477	1
Akap8	0.0401616	-0.308053	0.24	0.317	1
Man2c1os	0.0405669	-0.330818	0.162	0.206	1
Pcyox1	0.0406479	0.273702	0.108	0.062	1
Ddx39b	0.0410087	-0.311177	0.24	0.314	1
Sbf2	0.0411145	-0.258001	0.574	0.629	1
Fip1l1	0.0411667	-0.262099	0.216	0.246	1
Nit1	0.0416048	-0.319257	0.201	0.248	1
Nagk	0.0419454	-0.325739	0.123	0.172	1
Lpgat1	0.0420053	-0.26541	0.201	0.234	1
Gm17036	0.0426163	-0.251305	0.069	0.109	1
Lyzl4	0.0427917	-0.333752	0.191	0.247	1
Gm44686	0.0431742	-0.259187	0.299	0.352	1
E330020D12Rik	0.0434364	-0.272294	0.529	0.604	1
Abcg2	0.0440862	-0.259074	0.191	0.224	1
Gm43378	0.0444091	-0.315402	0.108	0.156	1
Cdk14	0.0447071	-0.310857	0.387	0.439	1
Ifitm10	0.045291	-0.260246	0.475	0.542	1
Zfp943	0.0456936	-0.288792	0.093	0.146	1
Trim34a	0.046213	0.267215	0.309	0.232	1
Dnm1l	0.04656	0.28326	0.299	0.228	1
Sgms1	0.0466802	-0.28851	0.23	0.309	1
Jpx	0.0471524	-0.270236	0.216	0.293	1
Celf1	0.0473594	-0.294064	0.505	0.574	1
Scmh1	0.0473883	-0.270919	0.353	0.41	1
Tmlhe	0.0474641	-0.315207	0.123	0.173	1
AI480526	0.0475446	-0.274019	0.098	0.133	1
Rsf1os1	0.04799	-0.315437	0.245	0.324	1
Gm3264	0.0486428	-0.28165	0.108	0.141	1
Rdx	0.0489366	0.270453	0.25	0.18	1
Zfp280d	0.0492731	-0.284082	0.343	0.403	1
Wdpcp	0.0496787	-0.341071	0.108	0.161	1
Tinf2	0.0499739	-0.269011	0.074	0.127	1
Dlc1	0.0500166	-0.378768	0.235	0.296	1
Dusp7	0.0500386	0.253512	0.147	0.1	1
Snx24	0.0504942	-0.283053	0.495	0.542	1
Sik2	0.0507735	-0.26845	0.382	0.46	1
Ppp3cb	0.0510977	-0.274519	0.25	0.306	1
Gtdc1	0.0516967	-0.254367	0.529	0.572	1
Nprl3	0.0521404	-0.250686	0.059	0.105	1
Tet3	0.0528368	-0.273764	0.319	0.392	1
Gm15489	0.0529395	-0.261351	0.176	0.199	1
Esd	0.0532013	0.261538	0.123	0.076	1
Ptprm	0.0536806	-0.258659	0.583	0.619	1
Firre	0.0538344	-0.298397	0.157	0.21	1
Tpp2	0.0542196	-0.27744	0.343	0.42	1
2610203C22Rik	0.0543705	-0.250153	0.436	0.496	1
Nufip2	0.0544691	-0.255433	0.348	0.393	1
Nsmce2	0.054486	-0.300492	0.304	0.35	1
Snhg20	0.0551138	-0.319249	0.23	0.296	1
Cep83	0.0556306	-0.300165	0.137	0.194	1
Dcaf17	0.0556307	-0.318722	0.206	0.273	1
Dnajc24	0.0557796	-0.286878	0.137	0.188	1
Scarb2	0.0561394	0.28735	0.412	0.333	1
Srsf7	0.0572837	-0.252653	0.495	0.542	1
Adam15	0.057848	0.250403	0.255	0.187	1
Camkmt	0.0597003	-0.25631	0.127	0.149	1
Atl3	0.0601478	-0.278686	0.172	0.195	1
Insyn2a	0.0604427	-0.26646	0.127	0.17	1
Ammecr1l	0.062008	-0.254217	0.083	0.124	1
Elp1	0.0621824	-0.253109	0.069	0.107	1
March7	0.0629193	-0.278528	0.289	0.347	1
Rab31	0.0632395	-0.255987	0.456	0.515	1
Arf4	0.0633972	0.289894	0.299	0.237	1
Dennd5a	0.0634079	-0.268294	0.338	0.382	1
Rpap2	0.0634744	0.250565	0.132	0.085	1
Syncrip	0.0641014	-0.255953	0.255	0.293	1
Pip5k1a	0.0648304	-0.291694	0.132	0.193	1
1700066B19Rik	0.0656526	-0.284227	0.162	0.203	1
Rapgef2	0.0657985	-0.300957	0.304	0.36	1
Cpsf6	0.0662588	-0.264506	0.446	0.488	1
St5	0.0663114	-0.255428	0.167	0.194	1
Arhgap4	0.0664702	-0.267893	0.348	0.4	1
Pard3b	0.0665369	-0.250091	0.446	0.525	1
Plgrkt	0.0667077	-0.257711	0.407	0.465	1
Tmem167	0.0668862	-0.270084	0.098	0.14	1
Yars	0.0673871	-0.28483	0.113	0.149	1
Chsy1	0.0677319	-0.28594	0.186	0.227	1
Mindy3	0.068106	0.266159	0.211	0.149	1
Gm16759	0.0689583	-0.264	0.069	0.116	1
Far1	0.0692185	-0.267765	0.24	0.315	1
Pip4p2	0.0694985	-0.250539	0.093	0.148	1
Reps1	0.071019	-0.262455	0.132	0.186	1
Rsbn1	0.0712554	-0.27084	0.279	0.325	1
Snx13	0.0715485	-0.25161	0.451	0.512	1
Adamts16	0.0725187	-0.251124	0.147	0.21	1
Gm10974	0.075321	-0.278547	0.186	0.254	1
Fgfr1op	0.075489	-0.250256	0.118	0.176	1
Ccnt2	0.07581	-0.258092	0.353	0.394	1
Thada	0.076655	-0.261874	0.338	0.397	1
Gm28501	0.0767908	-0.272712	0.426	0.46	1
Zfp740	0.0780086	-0.26209	0.167	0.231	1
Sf3b1	0.0782391	-0.250868	0.52	0.575	1
Btbd10	0.079276	-0.258809	0.083	0.13	1
Cwf19l2	0.0794306	-0.266461	0.392	0.427	1
Top2b	0.0794336	-0.266286	0.152	0.211	1
Rbm33	0.080411	-0.262413	0.304	0.354	1
Naalad2	0.0812394	0.295052	0.181	0.129	1
Uso1	0.083888	-0.251381	0.201	0.239	1
Slc50a1	0.0840092	0.25385	0.201	0.143	1
Dennd1b	0.084142	-0.253412	0.319	0.368	1
Ppfia4	0.0842933	0.281612	0.377	0.32	1
Yaf2	0.0851887	-0.268961	0.172	0.199	1
Ppp4r1	0.0866871	-0.263916	0.275	0.324	1
Morc2a	0.0898888	-0.256204	0.118	0.157	1
Ttc14	0.0903159	-0.254606	0.51	0.556	1
Ube2v2	0.0907456	-0.278016	0.137	0.196	1
Kat7	0.0908867	-0.2633	0.098	0.147	1
Arhgef12	0.0911876	-0.262733	0.27	0.314	1
Lypla1	0.0945195	-0.262148	0.108	0.156	1
Rnf138	0.0953848	-0.259948	0.172	0.215	1
Gmeb1	0.0958838	-0.280232	0.201	0.258	1
Stambpl1	0.0967823	-0.2731	0.294	0.361	1
Xrcc4	0.0981908	-0.323681	0.25	0.298	1
Gm17231	0.0991075	-0.313037	0.466	0.521	1
Wwc2	0.102976	-0.25102	0.157	0.198	1
Wwox	0.104119	-0.300825	0.505	0.573	1
Nr3c2	0.112875	-0.302029	0.245	0.303	1
Mbd5	0.114525	-0.255599	0.515	0.547	1
Klf6	0.114782	0.263984	0.132	0.09	1
Crim1	0.114822	0.257596	0.162	0.116	1
Mtif2	0.11679	-0.253975	0.25	0.29	1
4933423P22Rik	0.116812	-0.280847	0.137	0.188	1
Rab3ip	0.118685	-0.268298	0.225	0.275	1
Klhl6	0.119105	-0.267017	0.196	0.245	1
Scai	0.119349	-0.259842	0.201	0.24	1
Mettl15	0.121649	-0.256257	0.113	0.155	1
Gm26532	0.121917	-0.297676	0.157	0.203	1
Stau2	0.124333	-0.267447	0.132	0.179	1
Rbfox1	0.124349	-0.282671	0.186	0.23	1
Dcp1b	0.124763	-0.261818	0.093	0.139	1
Mboat1	0.131008	-0.25954	0.186	0.224	1
B3galt2	0.136658	-0.275203	0.132	0.178	1
Kif21b	0.138852	-0.253237	0.26	0.313	1
Epm2a	0.139455	-0.258375	0.137	0.177	1
Prkg1	0.142237	-0.403698	0.118	0.15	1
Mast3	0.150779	-0.2738	0.353	0.406	1
Ufsp2	0.155189	-0.255844	0.167	0.215	1
Kazn	0.15575	0.436667	0.127	0.096	1
Gm13269	0.182091	-0.281751	0.235	0.286	1
Apool	0.255515	0.328451	0.103	0.073	1
Zc3h12b	0.386937	0.257361	0.167	0.182	1

## Sheet: DAM 1+2
	p_val	avg_log2FC	pct.1	pct.2	p_val_adj
C1qa	0	2.23517	0.901	0.483	0
C1qb	0	2.15583	0.92	0.55	0
Cst3	0	2.79379	0.992	0.865	0
Gm42418	3.78066e-246	1.23034	0.98	0.915	8.39004e-242
C1qc	2.54062e-227	1.55046	0.885	0.656	5.63815e-223
Ctsd	7.22747e-227	1.7689	0.78	0.347	1.60392e-222
Ctss	1.15389e-180	1.38927	0.891	0.713	2.56072e-176
Cd81	1.29451e-177	1.61517	0.727	0.307	2.87277e-173
Hexb	2.87425e-166	0.928377	0.988	0.921	6.37855e-162
Itm2b	4.59203e-160	1.27867	0.844	0.623	1.01906e-155
AY036118	3.30431e-142	0.977147	0.957	0.874	7.33292e-138
Trem2	4.45363e-106	1.19081	0.704	0.393	9.88351e-102
B2m	7.937e-93	1.3329	0.534	0.266	1.76138e-88
Laptm5	1.696e-91	1.06092	0.702	0.402	3.76376e-87
Tyrobp	1.24398e-89	1.17768	0.634	0.308	2.76065e-85
Grn	6.68202e-88	1.21853	0.517	0.203	1.48287e-83
Cyba	1.60308e-87	1.21094	0.46	0.154	3.55755e-83
Sparc	2.56767e-81	1.0467	0.648	0.389	5.69818e-77
Fcer1g	1.01187e-72	1.012	0.673	0.405	2.24555e-68
Csf1r	1.11186e-70	0.601087	0.932	0.86	2.46744e-66
Ctsb	4.56955e-70	1.01903	0.528	0.254	1.01407e-65
Olfml3	1.30958e-69	1.04262	0.447	0.171	2.90621e-65
Ctsl	2.23018e-68	0.998484	0.49	0.198	4.94922e-64
Ctsz	1.62435e-67	1.01731	0.593	0.324	3.60477e-63
Psap	6.52774e-66	0.890647	0.698	0.459	1.44864e-61
Rps29	1.18128e-65	1.10466	0.505	0.25	2.6215e-61
Ly6e	3.3455e-61	1.09022	0.493	0.247	7.42434e-57
H2-D1	1.087e-59	1.32665	0.441	0.235	2.41226e-55
Cd68	1.18974e-59	0.884452	0.334	0.1	2.64026e-55
Tmem119	1.99614e-55	0.894686	0.45	0.201	4.42982e-51
Cd9	2.50121e-54	0.924378	0.519	0.259	5.55069e-50
Trf	6.23441e-54	0.916829	0.448	0.194	1.38354e-49
Rplp1	3.1668e-49	0.912484	0.377	0.145	7.02775e-45
Lgmn	4.2294e-47	0.595997	0.837	0.737	9.38588e-43
Rpl18a	2.38766e-45	0.868082	0.346	0.134	5.2987e-41
Lgals3bp	1.50467e-43	0.693681	0.166	0.031	3.33917e-39
Fau	3.12755e-42	0.899334	0.443	0.234	6.94066e-38
Lamp1	3.05283e-41	0.750989	0.44	0.215	6.77485e-37
Cx3cr1	4.32618e-41	0.485374	0.943	0.885	9.60067e-37
Cd14	1.58247e-39	0.666785	0.266	0.087	3.51181e-35
Ppib	4.46442e-38	0.712007	0.267	0.094	9.90745e-34
Actb	5.20194e-38	0.77612	0.56	0.376	1.15441e-33
Bsg	1.32738e-37	0.588557	0.226	0.067	2.94572e-33
Timp2	6.494e-36	0.697161	0.29	0.111	1.44115e-31
mt-Co1	9.6445e-36	0.772013	0.537	0.34	2.14031e-31
Rpl13	3.13062e-35	0.769979	0.375	0.178	6.94747e-31
Pdia3	5.48166e-33	0.711477	0.404	0.208	1.21649e-28
Tmem176b	1.42198e-32	0.68396	0.247	0.089	3.15566e-28
H2-K1	3.97728e-32	0.874781	0.394	0.23	8.82638e-28
Ifi30	9.41487e-32	0.602173	0.196	0.058	2.08935e-27
Rps4x	1.45079e-31	0.651434	0.251	0.093	3.2196e-27
Rpl18	1.92577e-30	0.683299	0.278	0.113	4.27367e-26
Cd63	2.16982e-30	0.57478	0.225	0.078	4.81526e-26
Itm2c	2.3187e-30	0.619661	0.226	0.08	5.14565e-26
Hspa5	3.77283e-30	0.624848	0.263	0.103	8.37266e-26
Mpeg1	4.86773e-30	0.665726	0.344	0.167	1.08025e-25
Rpl7	9.13963e-29	0.582555	0.216	0.075	2.02827e-24
Rps10	1.66273e-28	0.628287	0.293	0.127	3.68992e-24
mt-Co3	4.1146e-28	0.703725	0.457	0.288	9.13111e-24
Rps3	4.36528e-28	0.581626	0.224	0.081	9.68743e-24
H2-T23	6.26012e-28	0.589955	0.237	0.091	1.38925e-23
Fth1	1.08225e-27	0.746444	0.576	0.398	2.40174e-23
Calr	4.3209e-27	0.616133	0.224	0.085	9.58893e-23
Selplg	5.19102e-27	0.438164	0.891	0.803	1.15199e-22
Rps3a1	3.97421e-26	0.599828	0.314	0.149	8.81956e-22
Atp6v0c	4.16272e-26	0.650692	0.319	0.157	9.2379e-22
Rpl30	6.0703e-26	0.637776	0.314	0.152	1.34712e-21
Rnaset2a	1.1545e-25	0.600663	0.295	0.139	2.56206e-21
Rpl21	5.00119e-25	0.630884	0.36	0.196	1.10986e-20
Bst2	5.62069e-25	0.621496	0.159	0.051	1.24734e-20
Hsp90b1	1.32314e-24	0.612895	0.45	0.284	2.93632e-20
Cd52	1.34363e-24	0.641863	0.183	0.063	2.98178e-20
Rpl11	1.91535e-24	0.631245	0.269	0.122	4.25054e-20
Cmss1	2.57133e-24	0.572708	0.61	0.462	5.70629e-20
Rpl37	5.43426e-23	0.688067	0.34	0.189	1.20597e-18
mt-Cytb	7.51856e-23	0.647097	0.194	0.078	1.66852e-18
Rpl8	9.77928e-23	0.595245	0.261	0.12	2.17022e-18
Rabac1	1.53218e-22	0.477887	0.195	0.074	3.40022e-18
Rpsa	4.22574e-22	0.473124	0.247	0.11	9.37775e-18
Rnasek	4.85701e-22	0.542627	0.202	0.08	1.07787e-17
Ftl1	7.54051e-22	0.516624	0.262	0.122	1.67339e-17
Ubc	1.21685e-21	0.492889	0.24	0.106	2.70043e-17
Rps11	1.49489e-21	0.649401	0.267	0.136	3.31745e-17
Rpl39	3.01871e-21	0.554353	0.236	0.105	6.69911e-17
Rpl24	4.77354e-21	0.626969	0.26	0.128	1.05934e-16
Creg1	8.1931e-21	0.450925	0.156	0.053	1.81821e-16
Lag3	1.06169e-20	0.519372	0.198	0.082	2.35611e-16
Rpl19	2.17612e-20	0.566546	0.272	0.138	4.82924e-16
Rpl23	2.27452e-20	0.53304	0.248	0.116	5.04761e-16
Clic1	2.61458e-20	0.556688	0.39	0.245	5.80228e-16
Tmbim6	1.18182e-19	0.504262	0.4	0.241	2.6227e-15
Rplp0	1.21955e-19	0.473952	0.156	0.055	2.70644e-15
Dad1	1.32016e-19	0.439834	0.166	0.062	2.9297e-15
Rps8	1.63276e-19	0.60949	0.371	0.226	3.62342e-15
Fcgr1	2.96341e-19	0.523272	0.279	0.145	6.57641e-15
Eef1a1	3.27415e-19	0.44697	0.474	0.307	7.26599e-15
Rpl29	3.79656e-19	0.441285	0.205	0.088	8.42532e-15
Npc2	5.91838e-19	0.542797	0.363	0.221	1.31341e-14
Arl6ip1	5.94631e-19	0.406953	0.192	0.08	1.3196e-14
Rpl28	6.52436e-19	0.578768	0.243	0.118	1.44789e-14
mt-Co2	4.5377e-18	0.565784	0.326	0.188	1.00701e-13
Vsir	8.29935e-18	0.420048	0.673	0.528	1.84179e-13
Lrrc3	9.99818e-18	0.376891	0.129	0.043	2.2188e-13
Adgrg1	1.98047e-17	0.412745	0.228	0.109	4.39506e-13
Selenos	3.34867e-17	0.413207	0.162	0.064	7.43137e-13
Tmsb4x	4.49553e-17	0.392735	0.76	0.654	9.97647e-13
Tmem176a	6.98806e-17	0.402183	0.115	0.036	1.55079e-12
Cd164	8.31788e-17	0.430963	0.241	0.12	1.8459e-12
Man2b1	8.56326e-17	0.449745	0.553	0.413	1.90036e-12
Rpl36a	1.25814e-16	0.384475	0.132	0.046	2.79207e-12
Rpl10	2.18338e-16	0.441249	0.244	0.125	4.84535e-12
Rps5	4.20995e-16	0.410536	0.159	0.065	9.34271e-12
Pdia6	7.27618e-16	0.499271	0.255	0.137	1.61473e-11
Tcn2	1.18955e-15	0.444528	0.231	0.118	2.63984e-11
Rpl37a	1.23603e-15	0.487101	0.25	0.134	2.74301e-11
Tpt1	1.47604e-15	0.439856	0.228	0.115	3.27562e-11
Rpl23a	1.7587e-15	0.387586	0.154	0.063	3.90291e-11
Rps21	2.00423e-15	0.458757	0.277	0.153	4.44779e-11
Rpl32	2.6163e-15	0.515102	0.194	0.094	5.8061e-11
Hexa	3.18105e-15	0.453908	0.352	0.221	7.05938e-11
Fcgr3	3.84875e-15	0.458613	0.392	0.266	8.54115e-11
Rpl35	6.60099e-15	0.374357	0.149	0.061	1.46489e-10
Rps27	1.24239e-14	0.49213	0.25	0.138	2.75711e-10
mt-Nd4	3.59048e-14	0.424701	0.129	0.052	7.96798e-10
mt-Atp6	6.21255e-14	0.453914	0.147	0.063	1.37869e-09
Tmed10	7.43758e-14	0.437817	0.309	0.186	1.65055e-09
Ssr4	9.3438e-14	0.467233	0.263	0.151	2.07358e-09
Ctsa	1.21281e-13	0.390609	0.389	0.255	2.69148e-09
Camk1d	1.65073e-13	0.290593	0.884	0.821	3.6633e-09
Ubb	2.10073e-13	0.467806	0.42	0.292	4.66195e-09
Rps25	2.89279e-13	0.380967	0.188	0.092	6.41969e-09
Rpl17	3.01308e-13	0.32747	0.222	0.118	6.68663e-09
Rps2	3.88191e-13	0.424689	0.238	0.131	8.61474e-09
Rps9	3.91356e-13	0.408281	0.292	0.177	8.68497e-09
Rnaset2b	4.61713e-13	0.401365	0.241	0.134	1.02463e-08
Serinc3	5.5361e-13	0.289388	0.84	0.774	1.22857e-08
Emc7	7.32891e-13	0.353056	0.163	0.076	1.62643e-08
Rps15	7.54333e-13	0.366483	0.241	0.134	1.67402e-08
Rpl6	8.84953e-13	0.442563	0.473	0.342	1.96389e-08
H2-DMa	9.84679e-13	0.399602	0.134	0.058	2.1852e-08
P2ry13	1.01152e-12	0.375137	0.255	0.146	2.24477e-08
Rpl35a	1.08098e-12	0.438442	0.273	0.162	2.39892e-08
Rps16	1.45957e-12	0.382664	0.174	0.084	3.23907e-08
Rps19	3.66072e-12	0.346612	0.137	0.059	8.12387e-08
Fcrls	3.81764e-12	0.385366	0.653	0.557	8.47211e-08
Psenen	3.97534e-12	0.301022	0.165	0.081	8.82207e-08
Rps6	4.07587e-12	0.35643	0.17	0.083	9.04518e-08
Tmem50a	6.07884e-12	0.398458	0.242	0.139	1.34902e-07
Rplp2	6.56885e-12	0.325531	0.183	0.094	1.45776e-07
Gnai2	2.29525e-11	0.336787	0.316	0.202	5.09362e-07
Rpl27a	2.57157e-11	0.358773	0.366	0.246	5.70682e-07
Rps23	3.38697e-11	0.291891	0.182	0.096	7.51637e-07
Tmem14c	3.70864e-11	0.309691	0.119	0.05	8.23021e-07
Rpl27	3.73266e-11	0.340726	0.149	0.07	8.28353e-07
Itgb2	4.45209e-11	0.356391	0.266	0.162	9.88007e-07
Rps24	4.93374e-11	0.387872	0.316	0.205	1.09489e-06
Rpl38	4.99457e-11	0.404176	0.244	0.145	1.1084e-06
Slc2a5	5.72473e-11	0.290621	0.295	0.187	1.27043e-06
Slc3a2	5.9367e-11	0.331593	0.15	0.072	1.31747e-06
Rpl15	6.93178e-11	0.336733	0.218	0.124	1.5383e-06
Spcs2	6.93821e-11	0.373931	0.194	0.106	1.53973e-06
Tmed9	8.39084e-11	0.252216	0.181	0.1	1.86209e-06
Sh3bgrl3	9.36438e-11	0.371504	0.159	0.079	2.07814e-06
Rps7	1.23863e-10	0.386078	0.241	0.145	2.74877e-06
Spcs1	2.35352e-10	0.301424	0.103	0.042	5.22294e-06
Rps13	2.72253e-10	0.362636	0.211	0.12	6.04183e-06
Rpl7a	3.0874e-10	0.29783	0.175	0.094	6.85155e-06
H2-Q7	4.4098e-10	0.40958	0.141	0.071	9.78624e-06
Cox8a	5.2028e-10	0.39605	0.28	0.179	1.15461e-05
Alox5ap	5.83928e-10	0.364323	0.183	0.101	1.29585e-05
Rpl9	5.86726e-10	0.365901	0.23	0.137	1.30206e-05
Shisa5	8.73227e-10	0.284674	0.111	0.049	1.93787e-05
Rpl26	1.09232e-09	0.334159	0.225	0.135	2.42407e-05
Pfn1	1.28209e-09	0.321339	0.22	0.131	2.84522e-05
Cmtm6	1.47633e-09	0.323706	0.232	0.141	3.27627e-05
mt-Nd1	1.59989e-09	0.370827	0.129	0.063	3.55049e-05
Rpl3	1.78821e-09	0.321079	0.234	0.142	3.96839e-05
Tubb5	1.91061e-09	0.33399	0.131	0.064	4.24002e-05
Ifngr1	2.11387e-09	0.321023	0.465	0.354	4.69111e-05
Ergic3	3.30943e-09	0.285726	0.109	0.049	7.34429e-05
Marcks	3.69496e-09	0.295284	0.693	0.607	8.19985e-05
Rps20	3.6999e-09	0.38653	0.205	0.121	8.21083e-05
Hspa8	4.32333e-09	0.374587	0.272	0.181	9.59433e-05
Ndufc2	5.87465e-09	0.280369	0.14	0.072	0.00013037
Gapdh	5.99742e-09	0.312715	0.223	0.136	0.000133095
Rps27a	6.66492e-09	0.374726	0.268	0.176	0.000147908
Actg1	7.16934e-09	0.335781	0.18	0.102	0.000159102
Saraf	7.63352e-09	0.266664	0.16	0.088	0.000169403
Coro1a	7.67599e-09	0.289364	0.256	0.164	0.000170346
Erp29	7.69973e-09	0.339557	0.425	0.322	0.000170872
Tmco1	7.7949e-09	0.255781	0.19	0.111	0.000172984
Selenok	8.21778e-09	0.315848	0.184	0.106	0.000182369
Syngr2	8.66464e-09	0.277955	0.119	0.057	0.000192286
Ctsh	9.63643e-09	0.31476	0.601	0.504	0.000213852
Csmd3	1.08348e-08	-0.254653	0.959	0.967	0.000240445
Rpl36al	1.19476e-08	0.335057	0.211	0.127	0.000265142
Pla2g15	1.44512e-08	0.304884	0.392	0.286	0.0003207
Rpn2	1.52632e-08	0.267008	0.153	0.083	0.000338721
Rps15a	2.10329e-08	0.275769	0.181	0.105	0.000466761
Aif1	2.48797e-08	0.357976	0.287	0.199	0.00055213
Rpl13a	2.8515e-08	0.265135	0.162	0.09	0.000632804
Reep5	3.11053e-08	0.273556	0.224	0.141	0.000690289
Tmem59	4.29283e-08	0.319665	0.369	0.274	0.000952664
Dhrs3	4.94187e-08	0.309471	0.278	0.187	0.0010967
Ang	7.17677e-08	0.269706	0.174	0.101	0.00159267
Gm32036	1.12249e-07	-0.257791	0.681	0.75	0.00249103
H2-M3	1.58192e-07	0.254163	0.103	0.05	0.00351059
Sirpa	3.08142e-07	0.255297	0.734	0.661	0.00683828
Cox4i1	3.19543e-07	0.255779	0.237	0.157	0.00709129
Tuba1a	4.78592e-07	0.261358	0.165	0.098	0.0106209
Rpl34	5.28678e-07	0.306964	0.178	0.109	0.0117324
Atg16l2	5.48043e-07	-0.270007	0.535	0.562	0.0121622
Gabarap	5.92017e-07	0.30723	0.188	0.117	0.013138
Cd300c2	6.29783e-07	0.262505	0.474	0.377	0.0139762
Cox6c	6.47964e-07	0.29207	0.164	0.098	0.0143796
Rack1	6.53902e-07	0.275306	0.132	0.073	0.0145114
Hsp90ab1	8.25823e-07	0.311503	0.327	0.238	0.0183267
Btf3	8.94039e-07	0.26958	0.119	0.064	0.0198405
Orai1	9.09376e-07	0.286665	0.313	0.225	0.0201809
Apoe	9.89818e-07	0.416935	0.249	0.176	0.021966
Ltc4s	1.14667e-06	0.289246	0.52	0.435	0.025447
Cox6b1	1.38565e-06	0.250221	0.16	0.097	0.0307503
Uqcrb	1.60079e-06	0.298318	0.113	0.061	0.0355246
Sec62	1.7909e-06	0.293762	0.333	0.246	0.0397437
Atp6ap2	1.91134e-06	0.268722	0.168	0.103	0.0424165
Tmem173	2.38085e-06	0.280421	0.328	0.243	0.0528358
Pmepa1	2.71336e-06	0.296312	0.505	0.428	0.0602149
Slc25a5	6.47756e-06	0.26788	0.201	0.134	0.14375
Gm20275	1.354e-05	-0.253822	0.565	0.592	0.300479
Plxnb2	1.46806e-05	0.25451	0.183	0.124	0.325792
Ndufa4	1.7605e-05	0.264216	0.168	0.108	0.390691
Tecr	2.54049e-05	0.252458	0.204	0.139	0.563786
H3f3b	3.44206e-05	0.271698	0.329	0.253	0.763861
4930517O19Rik	5.48364e-05	-0.269374	0.388	0.427	1
Naca	7.95157e-05	0.274274	0.202	0.149	1
Chd8	9.07477e-05	-0.262262	0.249	0.296	1
Ptma	9.15187e-05	0.257753	0.304	0.235	1
Ckb	0.000102261	0.261325	0.408	0.332	1
Phf3	0.000177159	-0.255219	0.346	0.412	1
Rsbn1	0.000228227	-0.255551	0.259	0.325	1
Immp2l	0.000280762	-0.263406	0.384	0.417	1
Tmem100	0.0004139	0.256514	0.146	0.1	1
Rpl41	0.000430862	0.254622	0.317	0.252	1
Gm3164	0.000499441	-0.25803	0.208	0.238	1
Fgf13	0.000552496	-0.254106	0.44	0.486	1
Ccdc192	0.0028434	-0.26324	0.122	0.151	1

## Sheet: ND
	p_val	avg_log2FC	pct.1	pct.2	p_val_adj
Lilrb4a	2.31604e-36	2.49044	0.398	0.029	5.13975e-32
Apbb2	3.68573e-33	1.58551	0.786	0.375	8.17937e-29
Ivns1abp	1.32243e-28	-0.968136	0.898	0.979	2.93475e-24
Arhgap24	5.56024e-26	1.57384	0.765	0.32	1.23393e-21
Cadm1	1.81315e-23	1.35886	0.878	0.571	4.02374e-19
Olfr111	2.52385e-23	1.51877	0.52	0.113	5.60092e-19
Zfhx3	2.33282e-22	-0.861091	0.878	0.95	5.177e-18
Myo5a	5.57596e-22	1.54909	0.449	0.099	1.23742e-17
Csmd3	7.28526e-22	-1.09545	0.827	0.967	1.61674e-17
Nav3	7.95454e-18	-0.92462	0.837	0.955	1.76527e-13
Fnip2	8.92454e-18	1.36039	0.684	0.346	1.98053e-13
Srgap2	9.14419e-17	-0.574561	0.949	0.984	2.02928e-12
Numb	7.85533e-16	-0.737206	0.867	0.917	1.74326e-11
Agmo	3.54023e-15	-1.24131	0.541	0.779	7.85648e-11
Ptchd1	1.37979e-14	1.18612	0.296	0.046	3.06204e-10
Elmo1	1.4711e-14	-0.601923	0.969	0.982	3.26466e-10
Cxcl16	3.0241e-14	0.876853	0.306	0.052	6.71108e-10
Gas2l3	3.99592e-14	0.733867	0.163	0.009	8.86775e-10
Rufy3	4.04215e-14	0.962673	0.582	0.212	8.97034e-10
Gm10790	7.82185e-14	-0.986866	0.643	0.82	1.73582e-09
Cacna1a	8.36026e-14	1.32712	0.449	0.158	1.85531e-09
Csf1	1.92682e-13	0.866865	0.194	0.018	4.27599e-09
Prkg1	2.48344e-13	2.006	0.367	0.15	5.51125e-09
Lyst	2.56018e-13	0.975362	0.745	0.382	5.68155e-09
Siglech	2.71621e-13	-0.905715	0.704	0.876	6.02782e-09
Pvt1	3.66253e-13	0.941697	0.776	0.417	8.12789e-09
Fmnl2	5.8648e-13	1.33156	0.643	0.317	1.30152e-08
Cybb	6.00475e-13	0.872531	0.153	0.009	1.33257e-08
Cd9	8.12213e-13	0.827563	0.622	0.259	1.80246e-08
Rai14	1.22455e-12	0.632058	0.163	0.011	2.71752e-08
Gm15283	1.225e-12	1.14719	0.622	0.297	2.71852e-08
Mitf	1.52371e-12	0.974307	0.867	0.607	3.38141e-08
Lgals3	1.57511e-12	0.882381	0.102	0.002	3.49547e-08
Abca9	2.0892e-12	-1.05041	0.408	0.671	4.63634e-08
Gm35188	2.77048e-12	-0.71252	0.898	0.98	6.14825e-08
Apobec1	4.67174e-12	1.00031	0.592	0.38	1.03675e-07
Itgax	8.47994e-12	0.547659	0.133	0.006	1.88187e-07
Plekha1	1.11588e-11	0.825146	0.571	0.232	2.47636e-07
Axl	1.12743e-11	0.661685	0.224	0.032	2.50199e-07
Abr	1.47604e-11	0.918013	0.694	0.364	3.27563e-07
Ifi207	2.41485e-11	1.04324	0.224	0.034	5.35903e-07
Olfr112	4.00044e-11	0.78972	0.173	0.017	8.87777e-07
Mfsd12	4.48822e-11	0.803183	0.265	0.05	9.96026e-07
Rftn1	5.22935e-11	0.921673	0.316	0.075	1.1605e-06
Cd300lf	1.50217e-10	0.831947	0.204	0.029	3.33363e-06
Cfh	1.83045e-10	-0.74589	0.694	0.848	4.06214e-06
Fchsd2	2.27918e-10	-0.71056	0.796	0.855	5.05796e-06
Lrmda	3.612e-10	0.663283	0.98	0.908	8.01575e-06
4933406I18Rik	4.22983e-10	-0.714888	0.714	0.859	9.38685e-06
Slc23a2	4.97679e-10	0.912889	0.51	0.218	1.10445e-05
P2ry12	5.33611e-10	-0.732328	0.745	0.882	1.18419e-05
Arhgap45	5.41134e-10	-0.697453	0.796	0.87	1.20089e-05
Bcl2a1b	5.47985e-10	0.81021	0.469	0.177	1.21609e-05
Selplg	6.09397e-10	-0.788109	0.684	0.803	1.35237e-05
Xylt1	6.21053e-10	1.00081	0.214	0.041	1.37824e-05
Tpd52	6.71249e-10	0.745937	0.592	0.274	1.48964e-05
Myo1f	7.08363e-10	0.633563	0.929	0.719	1.572e-05
Tanc2	1.31155e-09	-0.440959	0.99	0.994	2.91059e-05
Ctsz	1.49962e-09	0.703016	0.643	0.324	3.32795e-05
Bank1	1.59156e-09	-1.26296	0.173	0.458	3.53198e-05
Mthfs	1.62444e-09	0.795942	0.673	0.359	3.60496e-05
March3	1.98316e-09	1.34277	0.214	0.072	4.40103e-05
Hsd17b12	2.02958e-09	0.65933	0.316	0.088	4.50405e-05
St3gal6	2.22606e-09	-0.829442	0.561	0.758	4.94008e-05
Ctsb	2.48106e-09	0.917383	0.551	0.254	5.50597e-05
Cers6	2.88916e-09	0.80138	0.49	0.202	6.41162e-05
Cd83	3.14158e-09	0.839979	0.245	0.056	6.97179e-05
Gusb	3.16342e-09	0.694332	0.52	0.228	7.02026e-05
Nlrc5	3.68639e-09	0.792653	0.337	0.101	8.18083e-05
Gpr162	6.18435e-09	0.63197	0.143	0.015	0.000137243
Frmd4a	6.36336e-09	-0.561757	0.867	0.91	0.000141216
Fgr	6.38487e-09	0.53036	0.173	0.025	0.000141693
8030442B05Rik	8.27981e-09	-0.92992	0.388	0.643	0.000183746
Tsix	1.18706e-08	0.568191	0.969	0.797	0.000263432
Creb5	1.31774e-08	0.827579	0.214	0.044	0.000292432
4930479D17Rik	1.41565e-08	0.619374	0.276	0.076	0.000314162
Gm13391	1.55473e-08	0.458188	0.112	0.008	0.000345026
Tgif1	1.82278e-08	0.680315	0.337	0.11	0.000404511
Tns3	2.35836e-08	0.567696	0.837	0.57	0.000523368
Spata5	2.38263e-08	0.633502	0.541	0.261	0.000528754
Daam1	2.80626e-08	0.666973	0.388	0.143	0.000622766
Tank	2.88338e-08	0.899218	0.49	0.244	0.00063988
Gm37240	2.97923e-08	0.434885	0.949	0.718	0.000661151
Peli1	2.99356e-08	0.833482	0.724	0.468	0.000664331
Atp6v1c1	3.04518e-08	0.494775	0.449	0.197	0.000675786
Elf2	3.26857e-08	0.722128	0.592	0.302	0.00072536
Golm1	3.41219e-08	-0.662563	0.582	0.619	0.000757234
Hif1a	4.81624e-08	0.830613	0.408	0.169	0.00106882
H2-Q6	4.87401e-08	0.544477	0.235	0.059	0.00108164
Tjp1	5.03991e-08	-0.695133	0.449	0.54	0.00111846
Myo1e	5.89449e-08	1.02587	0.357	0.132	0.00130811
Cep162	7.50098e-08	0.412233	0.286	0.098	0.00166462
Olfr110	7.78682e-08	0.677799	0.153	0.022	0.00172805
Dtnbp1	9.50621e-08	0.717894	0.429	0.177	0.00210962
4933432I03Rik	1.0177e-07	0.468825	0.194	0.041	0.00225848
Plek	1.22498e-07	0.724724	0.673	0.39	0.00271847
Gm50035	1.34499e-07	-0.711042	0.643	0.725	0.0029848
Srebf2	1.37077e-07	0.672761	0.255	0.069	0.003042
Ppcdc	1.41807e-07	-0.259852	0.663	0.553	0.00314698
Trps1	1.45045e-07	0.917863	0.224	0.054	0.00321885
Slc16a10	1.56027e-07	0.829961	0.418	0.177	0.00346255
Gm46367	1.63155e-07	-0.644801	0.765	0.865	0.00362073
Cd63	2.0552e-07	0.664438	0.265	0.078	0.00456089
Ulbp1	2.2237e-07	0.470732	0.153	0.024	0.00493483
Abca1	2.22556e-07	0.703306	0.684	0.509	0.00493896
Nap1l4	2.23057e-07	0.301314	0.357	0.164	0.00495009
Dip2b	2.32101e-07	-0.485794	0.888	0.903	0.00515079
Abcg1	2.38096e-07	0.619263	0.306	0.101	0.00528383
Bst2	2.46223e-07	0.723208	0.214	0.051	0.00546417
Ifi213	2.47483e-07	0.916936	0.173	0.036	0.00549215
Chd9	2.52161e-07	-0.498455	0.898	0.927	0.00559596
Ighm	2.62198e-07	-0.97764	0.286	0.461	0.0058187
Atp6v1a	3.02955e-07	0.791788	0.316	0.109	0.00672318
Gm31243	3.14024e-07	-1.22815	0.173	0.399	0.00696883
Dph5	3.21498e-07	0.619151	0.296	0.098	0.00713468
Prkca	3.61088e-07	-0.820216	0.49	0.649	0.00801326
Rasgef1b	3.70433e-07	0.537093	0.245	0.069	0.00822065
Rapgef5	3.75694e-07	-0.527549	0.796	0.876	0.0083374
Trmo	4.00975e-07	0.482156	0.214	0.056	0.00889845
Gm20275	4.15123e-07	0.498608	0.847	0.592	0.00921241
Pde3b	4.17301e-07	-0.477811	0.816	0.894	0.00926075
Snx24	4.1757e-07	0.729429	0.765	0.542	0.0092667
Asph	4.19611e-07	0.637355	0.816	0.567	0.009312
Pola1	4.46402e-07	0.650369	0.224	0.058	0.00990655
Gm32036	5.06148e-07	-0.691763	0.643	0.75	0.0112324
Wipf1	5.21064e-07	0.569671	0.816	0.595	0.0115635
Sgpl1	5.68602e-07	0.708847	0.52	0.262	0.0126184
Gab2	5.95647e-07	0.496619	0.959	0.896	0.0132186
Snd1	6.26682e-07	0.444998	0.653	0.391	0.0139073
Nav2	6.354e-07	-0.36833	0.939	0.965	0.0141008
Nr6a1	9.04739e-07	-0.707979	0.684	0.762	0.020078
Frrs1	9.96178e-07	0.518367	0.694	0.428	0.0221072
Dnm1l	1.0086e-06	0.529336	0.459	0.228	0.0223828
Pde4d	1.02876e-06	-0.991618	0.265	0.5	0.0228303
Usp12	1.06402e-06	0.570157	0.571	0.312	0.0236127
Nvl	1.13485e-06	0.289421	0.418	0.221	0.0251845
Ube2h	1.15417e-06	-0.705817	0.347	0.449	0.0256134
Rnf216	1.16562e-06	-0.556154	0.776	0.832	0.0258674
Gm34643	1.29049e-06	0.31478	0.102	0.011	0.0286385
Tchp	1.33369e-06	0.305403	0.224	0.08	0.0295973
Rnf213	1.37591e-06	0.816295	0.408	0.206	0.0305343
Brd2	1.47436e-06	0.484111	0.347	0.146	0.032719
Colgalt1	1.48397e-06	0.632333	0.316	0.116	0.0329322
Sp3	1.488e-06	0.378375	0.459	0.242	0.0330217
Htr2b	1.60915e-06	0.616038	0.327	0.124	0.0357103
Vmp1	1.65577e-06	0.442105	0.418	0.203	0.0367449
Fhit	1.73222e-06	-0.85849	0.469	0.56	0.0384413
Fgfr2	1.86646e-06	0.478722	0.898	0.689	0.0414204
Tm9sf3	1.96822e-06	0.369951	0.48	0.263	0.0436788
Cep128	2.0155e-06	0.757675	0.255	0.081	0.0447279
Tmem104	2.01698e-06	0.55078	0.398	0.177	0.0447607
Cst3	2.07329e-06	-0.537918	0.745	0.865	0.0460104
Dgkz	2.14792e-06	0.641984	0.398	0.175	0.0476666
Hdac9	2.17374e-06	-0.733638	0.531	0.693	0.0482397
Rell1	2.32592e-06	0.475856	0.143	0.026	0.0516167
Scpep1os	2.35305e-06	0.566713	0.194	0.05	0.0522188
Vps13c	2.42636e-06	0.684672	0.551	0.301	0.0538457
Arglu1	2.73667e-06	-0.535619	0.816	0.894	0.0607323
Bcl2l1	2.77508e-06	0.808198	0.449	0.251	0.0615846
Atp8a2	2.79951e-06	-0.405506	0.765	0.762	0.0621268
Serinc3	2.85251e-06	-0.437783	0.755	0.774	0.0633029
Gm26827	2.88953e-06	-0.711465	0.469	0.516	0.0641244
Nos1ap	2.89451e-06	-0.851884	0.204	0.354	0.064235
Rev1	2.94987e-06	0.351385	0.408	0.206	0.0654634
Ncapg2	3.00724e-06	0.459676	0.102	0.011	0.0667366
Gvin1	3.03114e-06	0.328517	0.173	0.045	0.0672671
Myo9b	3.14057e-06	0.549696	0.541	0.294	0.0696954
Gga2	3.25712e-06	0.649621	0.163	0.038	0.072282
Plekhm2	3.25885e-06	0.663688	0.459	0.225	0.0723205
Skap2	3.3685e-06	0.447917	0.929	0.771	0.0747537
Slc38a6	3.59135e-06	0.672876	0.408	0.187	0.0796991
Dock10	3.62717e-06	-0.47106	0.816	0.886	0.0804942
Calm2	3.6589e-06	-0.554932	0.571	0.608	0.0811983
Stat2	3.66632e-06	0.379749	0.316	0.134	0.081363
Galnt7	3.73227e-06	0.707249	0.49	0.264	0.0828266
Trim37	3.78341e-06	0.684002	0.245	0.077	0.0839615
Gm47283	3.84111e-06	0.574301	0.898	0.704	0.0852418
Cd74	3.92889e-06	0.384817	0.133	0.025	0.0871899
Clic4	3.99064e-06	0.95854	0.122	0.023	0.0885602
Arhgap5	4.14217e-06	-0.56797	0.776	0.889	0.0919229
H2-Q4	4.19612e-06	0.59687	0.235	0.072	0.0931203
Tsc22d4	4.32401e-06	-0.511043	0.694	0.759	0.0959585
0610040J01Rik	4.33705e-06	-0.583035	0.622	0.696	0.0962478
Il10ra	4.44432e-06	-0.541329	0.449	0.478	0.0986284
Zfp710	4.48349e-06	-0.454115	0.765	0.761	0.0994977
Got1	4.73397e-06	0.281869	0.153	0.039	0.105056
Ptgs1	5.00966e-06	-0.76556	0.367	0.515	0.111174
Ifi204	5.11134e-06	0.774322	0.327	0.13	0.113431
Amz1	5.13961e-06	0.471717	0.306	0.124	0.114058
Pik3cb	5.382e-06	0.494424	0.561	0.318	0.119437
Picalm	5.48145e-06	-0.412627	0.827	0.819	0.121644
Tm6sf1	5.52313e-06	-0.87061	0.255	0.462	0.122569
Sae1	5.95444e-06	0.629992	0.265	0.092	0.132141
Ssh2	6.18897e-06	-0.434919	0.847	0.943	0.137346
Rnf130	6.23499e-06	0.402577	0.612	0.372	0.138367
Efna5	6.42056e-06	0.739244	0.102	0.013	0.142485
Lhfpl2	6.65683e-06	0.429728	0.786	0.547	0.147728
Srfbp1	6.65873e-06	0.29902	0.204	0.073	0.147771
Epb41l3	6.68423e-06	0.654397	0.235	0.074	0.148336
Tent5c	6.81854e-06	0.57354	0.306	0.119	0.151317
Slc7a1	8.60977e-06	0.405282	0.133	0.026	0.191068
Smarca2	8.91299e-06	-0.630521	0.388	0.465	0.197797
Neat1	9.40213e-06	0.694568	0.5	0.273	0.208652
Aopep	9.41551e-06	0.56316	0.531	0.295	0.208949
Lysmd4	1.02203e-05	-0.30894	1	0.984	0.226809
Slfn5	1.03717e-05	0.449745	0.133	0.025	0.230168
Usp18	1.07037e-05	0.868306	0.194	0.064	0.237537
Nptn	1.07876e-05	0.324056	0.633	0.402	0.239399
Gtf2h2	1.16705e-05	-0.326766	0.673	0.633	0.258991
Fam102b	1.17374e-05	-0.608363	0.5	0.631	0.260476
Ftl1	1.2332e-05	0.637216	0.306	0.122	0.273672
Med12l	1.27713e-05	-0.488927	0.776	0.822	0.283421
Gm3739	1.27843e-05	-0.912429	0.112	0.274	0.28371
Ankrd12	1.31898e-05	0.664568	0.571	0.337	0.292708
Snhg3	1.32454e-05	0.330691	0.265	0.115	0.293941
Gart	1.33926e-05	0.482401	0.337	0.154	0.297208
Chchd3	1.37305e-05	0.363336	0.541	0.323	0.304708
Cmip	1.39475e-05	0.551556	0.643	0.413	0.309522
Nrp2	1.40301e-05	0.709663	0.367	0.168	0.311355
Gm2629	1.46432e-05	-0.45809	0.765	0.827	0.324963
Arid5b	1.52968e-05	0.828158	0.531	0.314	0.339466
Pld1	1.58098e-05	-0.633547	0.48	0.604	0.350852
Manba	1.58337e-05	0.522323	0.388	0.184	0.351381
Fnip1	1.65738e-05	0.713786	0.714	0.499	0.367806
Atxn1	1.7107e-05	-0.527898	0.429	0.446	0.379639
Iqgap1	1.71849e-05	0.341793	0.112	0.019	0.381368
Chka	1.73176e-05	0.443579	0.337	0.154	0.384311
Gin1	1.79191e-05	0.411123	0.214	0.072	0.397661
Mapkapk3	1.81921e-05	0.424543	0.204	0.063	0.403719
Pikfyve	1.83615e-05	0.624382	0.388	0.183	0.407478
Bin2	1.87519e-05	-0.772178	0.418	0.579	0.416143
Ppme1	2.09594e-05	0.304246	0.224	0.091	0.46513
Rpf2	2.11949e-05	0.258891	0.153	0.046	0.470357
Dpp7	2.16095e-05	0.493868	0.133	0.026	0.479558
Scaf11	2.21784e-05	0.344312	0.52	0.314	0.492182
Ppan	2.23933e-05	0.532272	0.224	0.074	0.496952
4930595D18Rik	2.24682e-05	0.384799	0.378	0.194	0.498615
Cd274	2.25067e-05	0.347756	0.153	0.039	0.499468
Lrrc4	2.25098e-05	0.616479	0.745	0.535	0.499537
4930533B01Rik	2.26185e-05	0.46386	0.143	0.032	0.50195
Phyhd1	2.30051e-05	-0.460489	0.714	0.747	0.510529
Ccl4	2.316e-05	0.676758	0.133	0.027	0.513967
Ccnl1	2.3649e-05	0.283747	0.653	0.44	0.524819
Mical1	2.39289e-05	0.502391	0.143	0.031	0.531029
H2-D1	2.40601e-05	0.576904	0.449	0.235	0.533942
Sipa1	2.47382e-05	-0.544358	0.439	0.484	0.54899
Gm37168	2.54237e-05	0.375635	0.133	0.028	0.564202
Hpgd	2.55352e-05	-0.729707	0.459	0.614	0.566677
Sgk3	2.6295e-05	-0.500974	0.327	0.36	0.583539
Rfx3	2.63546e-05	-0.470696	0.296	0.309	0.584861
Gas7	2.71606e-05	0.610646	0.102	0.016	0.602749
A930037H05Rik	2.76734e-05	0.567028	0.347	0.16	0.614127
Cd244a	2.78645e-05	0.607604	0.235	0.081	0.61837
Coro1c	2.81438e-05	0.589409	0.255	0.093	0.624568
Bbs9	2.92826e-05	-0.649655	0.531	0.625	0.649839
Dna2	2.96004e-05	0.487856	0.163	0.042	0.656892
Adap1	2.98828e-05	0.33108	0.214	0.079	0.663159
Alkbh1	3.07294e-05	0.259658	0.388	0.218	0.681947
Plxna4	3.21257e-05	-0.605262	0.439	0.591	0.712933
Aatf	3.36345e-05	0.360564	0.459	0.264	0.746418
Shc1	3.36566e-05	0.405361	0.184	0.056	0.746908
Selenop	3.4009e-05	-0.567095	0.306	0.382	0.754728
Ank	3.42236e-05	0.768553	0.276	0.122	0.75949
Oas2	3.47148e-05	0.864836	0.194	0.061	0.77039
Gsap	3.51146e-05	0.53943	0.663	0.439	0.779264
Gpr34	3.5247e-05	-0.636609	0.673	0.793	0.782201
Gm34408	3.55743e-05	-0.806401	0.327	0.51	0.789466
Gm26917	3.58649e-05	0.506532	0.327	0.143	0.795914
Slc6a6	3.67726e-05	0.352806	0.49	0.286	0.816057
Angpt2	3.71441e-05	0.46022	0.235	0.084	0.824302
Rhobtb1	3.71596e-05	-0.703886	0.347	0.478	0.824646
Lpar6	3.75874e-05	-0.76606	0.408	0.545	0.834139
Dock8	3.84777e-05	-0.378173	0.908	0.921	0.853897
Pkm	3.85678e-05	0.458757	0.224	0.078	0.855896
Gm27008	3.87295e-05	0.507257	0.173	0.05	0.859486
Cx3cr1	4.00005e-05	-0.430239	0.837	0.885	0.887691
Sat1	4.01343e-05	0.561268	0.847	0.739	0.890661
Gm16337	4.08489e-05	-0.575489	0.571	0.62	0.906519
Plekho1	4.14241e-05	-0.289718	0.612	0.557	0.919284
Slc16a6	4.15828e-05	-0.288171	0.51	0.479	0.922806
Rnf144b	4.2074e-05	0.352749	0.286	0.129	0.933706
Zmynd15	4.23043e-05	0.366398	0.102	0.016	0.938817
Ccdc88a	4.2814e-05	0.312923	0.459	0.27	0.950127
Cpeb2	4.30356e-05	0.587706	0.388	0.19	0.955047
Abl2	4.31162e-05	0.529792	0.51	0.292	0.956835
Ctsc	4.65919e-05	0.446177	0.541	0.323	1
Psmd14	4.71926e-05	0.38042	0.378	0.192	1
Maml3	5.01292e-05	-0.360733	0.888	0.898	1
Tent4b	5.01535e-05	0.314748	0.439	0.253	1
Ly9	5.1782e-05	0.308237	0.133	0.034	1
Enpp1	5.22825e-05	0.412355	0.122	0.024	1
Tbc1d8	5.39885e-05	0.335777	0.398	0.215	1
Znrf2	5.68631e-05	0.450139	0.592	0.369	1
Ola1	5.73171e-05	0.344276	0.276	0.13	1
Pkp4	5.79317e-05	0.468327	0.388	0.199	1
Lpcat2	5.91884e-05	-0.421069	0.745	0.819	1
Mnt	6.0092e-05	0.454253	0.163	0.045	1
Arhgap25	6.30216e-05	0.404752	0.643	0.422	1
Fblim1	6.47796e-05	0.528145	0.184	0.055	1
Gm20559	6.62986e-05	0.31467	0.143	0.039	1
Cdk14	6.65332e-05	0.729231	0.622	0.439	1
Naip2	6.66715e-05	0.438024	0.48	0.272	1
Gm3164	6.67221e-05	-0.85151	0.071	0.238	1
Bhlhe41	6.71793e-05	0.522846	0.48	0.269	1
Xaf1	6.82552e-05	0.354708	0.224	0.087	1
Gnl3	6.8381e-05	0.493285	0.276	0.115	1
Sqstm1	6.94247e-05	0.616941	0.276	0.112	1
Psmd1	7.01707e-05	0.537715	0.418	0.219	1
Pcm1	7.03686e-05	0.257495	0.714	0.503	1
Mycbp2	7.1055e-05	-0.37182	0.878	0.884	1
Ntpcr	7.41193e-05	-0.39527	0.357	0.349	1
Cep83	7.45532e-05	0.564024	0.388	0.194	1
Ptpre	7.60913e-05	-0.364163	0.51	0.488	1
Socs6	7.66544e-05	0.439626	0.286	0.125	1
Hirip3	7.7522e-05	0.275167	0.122	0.029	1
Ube2k	7.88377e-05	0.467776	0.633	0.417	1
Fmn1	7.9709e-05	0.847378	0.245	0.125	1
Diaph1	7.97671e-05	0.315912	0.235	0.101	1
Gm42477	7.98549e-05	-0.693529	0.194	0.269	1
Slc11a1	7.9859e-05	0.503623	0.612	0.393	1
Msn	8.48861e-05	0.331285	0.541	0.337	1
Vps50	8.5969e-05	0.40641	0.357	0.178	1
Ago3	8.66285e-05	0.303912	0.684	0.477	1
Gars	8.67001e-05	0.381781	0.214	0.081	1
Actr1b	8.77815e-05	0.258043	0.306	0.158	1
Mettl2	9.04938e-05	0.620962	0.204	0.069	1
Hnrnpab	9.35899e-05	0.348926	0.184	0.063	1
Eef2k	9.37383e-05	-0.580861	0.337	0.4	1
Nrip1	9.39457e-05	-0.573347	0.592	0.687	1
Gm17106	9.56077e-05	0.296285	0.643	0.44	1
E230029C05Rik	9.85755e-05	-0.409433	0.776	0.796	1
H2-K1	9.8903e-05	0.554511	0.429	0.23	1
Srsf10	9.95368e-05	0.347013	0.469	0.281	1
C3ar1	9.99997e-05	0.523543	0.296	0.129	1
Ckb	0.00010208	-0.439501	0.316	0.332	1
Traf3	0.000103474	0.597003	0.469	0.265	1
Pik3ap1	0.000103524	0.603054	0.745	0.558	1
Larp4	0.000105011	0.340347	0.357	0.189	1
Csf2ra	0.000106062	0.265796	0.5	0.317	1
Adap2	0.000106308	-0.297051	0.878	0.833	1
Agpat5	0.000106935	0.330437	0.194	0.073	1
Ppargc1b	0.000107952	0.345371	0.122	0.028	1
Otulin	0.000108544	0.485422	0.561	0.347	1
Fbxo30	0.000110131	0.346467	0.133	0.035	1
Itpripl2	0.000112736	0.33904	0.184	0.062	1
Ankrd44	0.000113283	-0.435348	0.806	0.827	1
Ecscr	0.000113921	-0.743457	0.071	0.208	1
Ccr5	0.000114718	-0.655534	0.429	0.529	1
Csf1r	0.000115065	-0.398222	0.847	0.86	1
Ifih1	0.000115832	0.30274	0.194	0.072	1
Tmem106c	0.000116784	0.298639	0.184	0.068	1
Dipk2a	0.000117021	0.395326	0.112	0.022	1
Lonrf3	0.000118531	0.342953	0.224	0.092	1
Slx4ip	0.000119031	0.32823	0.367	0.197	1
Dhrs3	0.000119914	0.42851	0.367	0.187	1
Olfr56	0.000120309	0.288275	0.347	0.184	1
Ptma	0.000121616	0.382584	0.408	0.235	1
Pag1	0.000122274	-0.394638	0.867	0.899	1
Fgd4	0.00012324	0.459144	0.531	0.321	1
Rbm28	0.000125765	0.346396	0.469	0.28	1
Cd84	0.000125871	0.516331	0.776	0.629	1
Oasl2	0.000126675	0.556982	0.173	0.053	1
Slc3a2	0.000135292	0.459925	0.204	0.072	1
Eml4	0.000137224	0.40655	0.735	0.526	1
Kcnj2	0.000137442	0.451794	0.143	0.037	1
Fgd2	0.000141673	-0.468615	0.673	0.758	1
Gpr137b	0.000142148	0.35546	0.235	0.096	1
Med6	0.000144413	0.464699	0.265	0.11	1
Hnrnpu	0.000145803	0.452929	0.663	0.45	1
Psap	0.000147279	0.528714	0.663	0.459	1
Aak1	0.000147388	0.36424	0.469	0.282	1
Cysltr1	0.000147575	-0.76065	0.102	0.246	1
Sesn1	0.000148854	-0.508307	0.418	0.462	1
Adap2os	0.000150104	-0.338489	0.898	0.897	1
Herc2	0.000153672	-0.371979	0.704	0.695	1
Prune2	0.00015402	0.583957	0.296	0.132	1
Ywhag	0.000156379	0.477146	0.378	0.195	1
Cdip1	0.000158511	0.347965	0.48	0.289	1
Srrm2	0.000163705	-0.353462	0.867	0.854	1
Gpatch3	0.000166189	0.299731	0.133	0.036	1
Srsf5	0.000167683	-0.356358	0.653	0.645	1
Tamm41	0.000168818	0.376405	0.133	0.033	1
Entpd1	0.000169204	-0.44769	0.704	0.79	1
Abcb4	0.000175626	-0.768544	0.112	0.254	1
Hnrnpm	0.000177256	0.424288	0.643	0.432	1
Wdr7	0.000179096	0.406724	0.418	0.232	1
Vwa8	0.000180079	0.261409	0.337	0.185	1
Daglb	0.00018092	0.261813	0.561	0.378	1
BC017158	0.000182967	0.326844	0.122	0.029	1
Ubqln1	0.000184529	0.331378	0.255	0.115	1
Pfkfb3	0.000190911	0.282819	0.388	0.225	1
Diaph2	0.000191458	0.460058	0.959	0.883	1
Jade2	0.000192123	0.276983	0.214	0.09	1
Rhoh	0.000193771	-0.277678	0.5	0.458	1
Plekhf2	0.000193947	0.548932	0.265	0.113	1
Ints6l	0.00019403	-0.45944	0.684	0.742	1
Cstb	0.000195549	0.291159	0.112	0.026	1
Kcnrg	0.000196522	-0.796629	0.276	0.401	1
Tyk2	0.00019804	0.297352	0.367	0.212	1
Mtus1	0.00019988	-0.64767	0.388	0.504	1
Sdccag8	0.000200496	-0.333548	0.469	0.442	1
Katnbl1	0.000203981	0.27862	0.204	0.085	1
Dpy19l4	0.000204568	0.291932	0.541	0.353	1
Cpd	0.000204828	0.46207	0.204	0.074	1
Blnk	0.000205499	0.275446	0.827	0.642	1
Fndc3b	0.000209708	0.555581	0.531	0.327	1
Lrba	0.00021079	-0.663715	0.388	0.5	1
Rttn	0.000214544	0.630811	0.276	0.121	1
Exoc4	0.000217789	0.498245	0.867	0.695	1
Rassf3	0.000218746	0.322202	0.357	0.198	1
Col27a1	0.000222835	-0.608722	0.316	0.5	1
Dnmt3a	0.000224418	0.525376	0.673	0.466	1
Glud1	0.000227965	-0.380913	0.276	0.277	1
Dhx9	0.000228761	0.276091	0.449	0.272	1
Ggnbp2	0.00023141	0.324326	0.459	0.279	1
Slc38a9	0.000231438	-0.356235	0.439	0.417	1
Lin54	0.000239445	0.424109	0.194	0.068	1
Pfkl	0.000239624	0.285498	0.153	0.049	1
Plaa	0.000240441	0.475155	0.286	0.129	1
Dmxl1	0.000241511	0.418416	0.602	0.395	1
Grina	0.00024352	0.254703	0.469	0.305	1
Dock2	0.000246243	0.420831	0.929	0.807	1
Snhg1	0.000251057	0.489241	0.194	0.067	1
Rtn4	0.000251465	0.253612	0.837	0.652	1
Sec24a	0.000257508	0.351921	0.337	0.176	1
Gm42962	0.000258231	0.354063	0.5	0.315	1
Ctla2b	0.000259032	0.414028	0.143	0.039	1
Fmnl3	0.000263242	-0.36246	0.531	0.519	1
Fcrls	0.000271948	-0.66732	0.408	0.557	1
Slc12a6	0.000274493	-0.396991	0.745	0.757	1
Nudt5	0.000274519	0.40602	0.347	0.183	1
Znrf3	0.000278561	0.489113	0.316	0.154	1
Gm32250	0.000281259	0.374849	0.194	0.074	1
Lncpint	0.000284159	0.40573	0.622	0.422	1
Hvcn1	0.000286531	0.403901	0.204	0.076	1
Timm44	0.000287371	0.252723	0.357	0.209	1
Eya4	0.000288119	0.583102	0.357	0.184	1
Cdh23	0.000289629	-0.378408	0.551	0.539	1
Impact	0.00029019	0.391038	0.449	0.266	1
Gm16599	0.000292602	0.428448	0.786	0.592	1
Nfe2l2	0.000292946	0.530576	0.51	0.312	1
Epm2a	0.000295969	0.382466	0.337	0.177	1
Bbip1	0.000298252	-0.476764	0.194	0.23	1
Lat2	0.000299311	0.342348	0.388	0.217	1
Pcnt	0.000320999	0.308701	0.224	0.097	1
Mgrn1	0.000322168	0.336713	0.408	0.235	1
Slc8a1	0.000322868	-0.336523	0.918	0.957	1
Slc2a5	0.000330212	-0.652845	0.082	0.187	1
Dapp1	0.000333867	-0.552883	0.52	0.615	1
Pebp1	0.000334231	0.379512	0.347	0.181	1
Anapc15	0.000337483	0.677146	0.367	0.234	1
Taco1	0.000340726	0.371633	0.184	0.065	1
Kctd9	0.000343029	0.283641	0.112	0.029	1
Als2	0.000352505	0.635409	0.194	0.072	1
Mrps10	0.000352566	0.324839	0.235	0.104	1
Mboat1	0.000360375	-0.67025	0.122	0.224	1
Pclaf	0.000364474	0.296096	0.112	0.028	1
Pitpnc1	0.000365353	0.288734	0.776	0.587	1
Hipk2	0.000366038	-0.353778	0.5	0.47	1
Lcorl	0.000366944	0.576872	0.612	0.429	1
Mfap3	0.000372262	-0.604634	0.224	0.312	1
Rptor	0.000382292	-0.348085	0.551	0.548	1
Stk19	0.000382307	0.316272	0.296	0.153	1
Cnot3	0.00038309	-0.36051	0.327	0.322	1
Prr5l	0.000388028	0.401654	0.143	0.041	1
Lamp1	0.000390325	0.331185	0.378	0.215	1
Snrnp48	0.000393993	0.340285	0.418	0.248	1
Fry	0.000395624	-0.689803	0.204	0.372	1
Gmeb2	0.000413285	0.260896	0.194	0.083	1
Lrguk	0.000417124	0.252555	0.133	0.042	1
Pdgfa	0.00041891	0.273769	0.122	0.034	1
Fam45a	0.000421703	-0.504489	0.184	0.234	1
H2-Q7	0.000422439	0.322134	0.184	0.071	1
2610203C22Rik	0.000423783	-0.598376	0.378	0.496	1
Pced1a	0.000427941	0.294412	0.184	0.071	1
Xpo1	0.000428491	0.421431	0.327	0.171	1
Zbtb1	0.000435632	-0.315175	0.163	0.159	1
Cotl1	0.000438617	0.306758	0.337	0.181	1
Trim30a	0.00043881	0.570798	0.51	0.329	1
Ube2s	0.000442641	0.376318	0.204	0.082	1
Cryl1	0.000444222	-0.678188	0.224	0.342	1
Gtf2f2	0.000444305	0.456651	0.296	0.141	1
Adk	0.000446036	0.457973	0.224	0.092	1
Ctdp1	0.000454545	0.374746	0.153	0.047	1
Vsir	0.000465948	-0.526546	0.459	0.528	1
Arap1	0.000465992	0.640825	0.357	0.189	1
Arhgap39	0.000467277	-0.383375	0.541	0.559	1
Atp6v0c	0.000470951	0.282883	0.296	0.157	1
Tnfsf13b	0.000472095	0.37569	0.224	0.095	1
Plekhm3	0.000475653	0.410992	0.602	0.404	1
Cherp	0.0004814	0.283437	0.306	0.166	1
Plpbp	0.000481678	0.306903	0.184	0.07	1
Fth1	0.000485864	0.483756	0.592	0.398	1
Tut4	0.000491911	-0.63875	0.357	0.488	1
Kcnq1ot1	0.000492351	0.481278	0.49	0.301	1
P2rx4	0.000495447	0.480293	0.439	0.254	1
Casp8	0.000497351	-0.39919	0.449	0.471	1
Synj2	0.000499064	0.366414	0.133	0.037	1
Atg12	0.000499243	0.277756	0.214	0.094	1
Ubxn4	0.000506822	0.302866	0.459	0.287	1
Snta1	0.000511447	-0.651597	0.204	0.339	1
Abl1	0.000511727	0.397	0.52	0.329	1
Lap3	0.000515626	0.297796	0.204	0.085	1
Gm4951	0.000517741	0.490259	0.245	0.107	1
Farp1	0.000521318	0.464946	0.194	0.072	1
Sparc	0.000533599	-0.624345	0.276	0.389	1
Ptpn18	0.000538631	-0.485929	0.306	0.33	1
Rab27a	0.000539459	0.318615	0.337	0.186	1
AY036118	0.000548574	0.254912	0.969	0.874	1
Sipa1l2	0.000553726	0.307585	0.622	0.43	1
Rasa1	0.000553773	-0.259868	0.541	0.501	1
Slc25a26	0.000556998	0.405014	0.265	0.123	1
Gm17231	0.00057043	-0.71567	0.408	0.521	1
Parp12	0.000572963	0.406454	0.347	0.183	1
Ppm1h	0.000574094	0.38716	0.857	0.7	1
Atp6v1b2	0.000577465	0.456982	0.357	0.189	1
Plcl2	0.000578918	-0.283859	0.857	0.836	1
Fam219a	0.000580899	0.402054	0.347	0.188	1
Tnrc6c	0.000585145	-0.293216	0.49	0.477	1
Hscb	0.000597574	0.339134	0.163	0.058	1
Atp2b1	0.000600239	0.372109	0.663	0.473	1
Pmepa1	0.000604097	-0.474669	0.388	0.428	1
Slc38a1	0.000608644	0.439377	0.357	0.19	1
Tiparp	0.000617731	0.479246	0.214	0.086	1
BC005537	0.000618494	0.37086	0.337	0.181	1
Pou2f1	0.000624929	0.395949	0.469	0.288	1
Micu1	0.000627822	0.324623	0.327	0.175	1
Ubash3b	0.000631232	-0.437142	0.673	0.717	1
Arid4a	0.000633684	-0.483465	0.378	0.417	1
Echs1	0.000636371	0.26021	0.153	0.056	1
Gal3st4	0.000641957	-0.527599	0.235	0.295	1
P3h2	0.000654418	-0.520846	0.541	0.64	1
Cyth4	0.000657665	-0.381506	0.755	0.808	1
Supt16	0.000662813	0.255658	0.316	0.173	1
Il10rb	0.000673175	0.3267	0.388	0.223	1
Map11	0.000700107	-0.545847	0.245	0.303	1
Pard3b	0.000700561	-0.560831	0.439	0.525	1
Chst11	0.000705512	0.535554	0.388	0.219	1
Eea1	0.000715383	0.555563	0.357	0.193	1
Slc25a25	0.000717811	0.41513	0.204	0.081	1
Ppp1r21	0.000719485	-0.336639	0.388	0.392	1
Hectd2os	0.000721146	0.261561	0.102	0.025	1
Cd180	0.000734915	0.354781	0.602	0.411	1
Birc3	0.00073584	0.382271	0.286	0.139	1
Tab2	0.000737374	-0.558633	0.398	0.51	1
Tec	0.000751413	0.501546	0.622	0.452	1
Ascc3	0.000768329	0.404395	0.735	0.548	1
Nceh1	0.000774847	0.344366	0.112	0.028	1
Ythdc1	0.000778386	-0.253756	0.48	0.457	1
Vps35	0.00078171	0.278674	0.316	0.173	1
Naa20	0.000787536	0.464392	0.316	0.161	1
Zfp330	0.000788314	0.28609	0.194	0.08	1
Tmsb4x	0.000792054	-0.358085	0.633	0.654	1
Srbd1	0.000796462	0.30225	0.316	0.177	1
Peak1	0.000815692	0.702394	0.459	0.304	1
Rab10os	0.000816586	0.282042	0.173	0.068	1
Nfic	0.000821942	0.335314	0.327	0.184	1
Lcor	0.00082885	0.317257	0.673	0.492	1
Atad1	0.000838854	0.268521	0.245	0.121	1
Creb1	0.000839671	-0.268935	0.551	0.508	1
Cbfb	0.000852115	0.31312	0.418	0.257	1
Paxbp1	0.000864096	0.29998	0.602	0.419	1
Dph6	0.000869795	0.425729	0.316	0.164	1
BC035044	0.000879442	-0.280107	0.306	0.278	1
Lmf1	0.000891392	0.331495	0.184	0.071	1
Eif4a1	0.000900175	0.260362	0.347	0.199	1
Ltc4s	0.000916483	-0.642834	0.306	0.435	1
Rbbp8	0.000944832	0.328561	0.184	0.076	1
Strn	0.000953821	0.302949	0.327	0.184	1
Sp100	0.000981691	0.39252	0.265	0.127	1
Kctd12	0.000989646	-0.595094	0.388	0.502	1
Rufy1	0.000997746	0.290883	0.276	0.144	1
Cyba	0.000999487	0.349764	0.296	0.154	1
Lrrfip1	0.00101359	0.50214	0.439	0.264	1
Cebpz	0.00101603	-0.338321	0.49	0.471	1
Comtd1	0.00102104	0.313561	0.173	0.07	1
Prkcb	0.00103297	0.48665	0.755	0.602	1
Dse	0.00103822	0.566622	0.245	0.11	1
Nop58	0.00104285	0.255698	0.173	0.071	1
Zfp367	0.00104436	0.266018	0.122	0.037	1
Reps1	0.00105884	-0.579499	0.092	0.186	1
Cask	0.00107906	-0.351928	0.714	0.727	1
Sh3bp2	0.00108152	0.348896	0.327	0.178	1
Faf1	0.00108452	0.333816	0.561	0.382	1
Tg	0.0010888	-0.625222	0.316	0.439	1
Osbpl8	0.00109394	0.568824	0.551	0.367	1
Immp2l	0.00110558	0.25602	0.582	0.417	1
A630089N07Rik	0.0011094	0.454711	0.337	0.181	1
Rnf185	0.00112914	0.595588	0.214	0.091	1
Ube3c	0.00113072	0.509349	0.531	0.35	1
Lsm14a	0.00113636	0.2783	0.449	0.285	1
Gm37768	0.00114855	-0.2766	0.286	0.251	1
Mroh1	0.00115978	0.458447	0.286	0.14	1
Parp8	0.00116445	-0.481583	0.52	0.632	1
Arrb2	0.0011793	-0.302409	0.643	0.632	1
Git2	0.00118044	-0.458349	0.469	0.535	1
Gfm2	0.00118222	-0.436629	0.602	0.65	1
Htt	0.00118291	0.385016	0.398	0.232	1
Nol4l	0.00118911	0.544131	0.347	0.188	1
Rbpj	0.00119403	0.336239	0.398	0.239	1
Mef2a	0.00119725	-0.279204	0.969	0.977	1
Gm13402	0.00120108	0.257649	0.173	0.072	1
Rpl4	0.00120654	0.312777	0.153	0.055	1
Hdgf	0.00122249	0.276944	0.194	0.085	1
Map4	0.00122266	0.279086	0.776	0.605	1
Acaca	0.00122528	0.447006	0.224	0.098	1
Clcn7	0.00123776	0.294849	0.184	0.078	1
Zdhhc13	0.00124174	0.310866	0.245	0.12	1
Camkmt	0.00124578	-0.338565	0.153	0.149	1
Itga6	0.00126989	-0.476926	0.449	0.525	1
Pdcd4	0.00128504	-0.450416	0.214	0.25	1
Zfand6	0.00130148	-0.328987	0.469	0.464	1
Hnrnpf	0.0013052	0.345291	0.388	0.232	1
Map4k4	0.0013073	-0.428666	0.592	0.645	1
Klhl12	0.00130733	0.483154	0.153	0.053	1
Hpgds	0.00132088	-0.343047	0.806	0.876	1
Ncl	0.00132272	0.280946	0.327	0.188	1
Abcb1b	0.00132432	0.388597	0.459	0.29	1
Eps15	0.00133025	-0.268351	0.316	0.304	1
Mipep	0.00133128	0.333358	0.133	0.041	1
Gm7480	0.00133539	0.411771	0.306	0.158	1
Cd86	0.00133578	0.256246	0.633	0.464	1
Gm21057	0.0013526	-0.58667	0.245	0.319	1
Rbpms	0.00138783	0.313612	0.316	0.176	1
Ambra1	0.0013898	0.384051	0.735	0.555	1
Rdh5	0.00141476	0.288536	0.133	0.043	1
Srpk2	0.00141845	0.253382	0.602	0.429	1
Clk1	0.00142125	-0.400723	0.592	0.673	1
Maf	0.00142661	-0.34826	0.735	0.757	1
Snhg4	0.00142676	0.387622	0.122	0.035	1
Scpep1	0.00143718	0.370651	0.173	0.066	1
Tgs1	0.00146466	0.288383	0.459	0.303	1
Selenow	0.00151171	0.325803	0.204	0.092	1
Oxct1	0.00151456	0.266268	0.612	0.441	1
Cry1	0.00152376	0.438209	0.102	0.026	1
Gab3	0.00152517	0.27379	0.204	0.098	1
Zfp329	0.00152548	-0.37493	0.184	0.202	1
Dnajb14	0.00154624	0.605611	0.306	0.168	1
Adal	0.00155062	0.388036	0.143	0.048	1
Cfap74	0.00155563	-0.560084	0.224	0.31	1
Bmp2k	0.00155899	-0.283267	0.673	0.689	1
Ggt5	0.00156338	-0.489365	0.02	0.116	1
Relb	0.00156584	0.336723	0.184	0.076	1
Dnase2a	0.00158415	0.447551	0.276	0.136	1
Wdr82	0.0015973	0.380317	0.245	0.117	1
Rfc2	0.00161267	0.276507	0.235	0.116	1
Rock2	0.00163818	-0.336372	0.643	0.684	1
Cmtm7	0.00165831	-0.527035	0.327	0.425	1
Bcl2	0.00167643	0.415857	0.173	0.069	1
Snrnp70	0.0017009	-0.295457	0.888	0.874	1
Cd37	0.00171148	-0.5372	0.408	0.5	1
Tnks	0.0017233	0.25094	0.449	0.289	1
Fastkd1	0.00179528	0.261914	0.173	0.078	1
Sar1b	0.00180126	0.286028	0.224	0.112	1
I830077J02Rik	0.00182253	-0.459745	0.204	0.256	1
Birc6	0.00184497	0.315183	0.673	0.494	1
Tm9sf4	0.00186974	0.265281	0.306	0.171	1
Chmp4b	0.0018776	0.269616	0.276	0.149	1
Gns	0.00188766	0.381352	0.786	0.624	1
Parp9	0.00189053	0.332957	0.296	0.16	1
Zfand5	0.00190477	0.316525	0.357	0.208	1
Cux1	0.00192902	0.409303	0.755	0.603	1
Gpr84	0.00196057	0.273204	0.112	0.033	1
Dcun1d5	0.00196855	-0.335256	0.347	0.334	1
Bcas2	0.00197583	0.458023	0.245	0.115	1
Prpsap2	0.00204299	-0.57648	0.184	0.284	1
Mrpl1	0.00204579	0.301858	0.194	0.088	1
Gna15	0.00208939	-0.506396	0.388	0.477	1
Mir99ahg	0.00209597	0.450604	0.959	0.941	1
Stat1	0.0021066	0.551108	0.367	0.211	1
Psd3	0.00212588	0.329088	0.214	0.101	1
St7l	0.00215891	-0.336618	0.224	0.225	1
Slc12a2	0.00216192	0.330143	0.469	0.306	1
Mtch2	0.00216416	0.289889	0.255	0.133	1
Ankib1	0.00217252	0.266382	0.408	0.258	1
Ccl12	0.00220069	0.693509	0.122	0.037	1
Fem1c	0.00223033	0.364187	0.276	0.141	1
Tspan7	0.00223482	0.405851	0.418	0.257	1
Slco2b1	0.00225168	-0.456446	0.633	0.743	1
Kcnma1	0.0022569	0.591723	0.51	0.378	1
Lifr	0.00227541	-0.590969	0.133	0.235	1
Nadk2	0.00227661	0.253863	0.214	0.104	1
Txnrd1	0.00231377	0.446378	0.133	0.043	1
Memo1	0.00231456	0.283463	0.52	0.355	1
Terf2	0.00233561	0.369023	0.276	0.144	1
Ube2f	0.00236141	0.357328	0.316	0.173	1
Itga5	0.00236612	0.391704	0.153	0.055	1
Morrbid	0.00237549	0.498852	0.194	0.081	1
B2m	0.00239356	0.498692	0.429	0.266	1
Cd48	0.0024171	0.538013	0.286	0.148	1
Rin3	0.0024258	-0.287071	0.286	0.274	1
Adamts16	0.00245402	-0.639975	0.082	0.21	1
Spidr	0.00249898	0.404015	0.378	0.226	1
Large1	0.00252865	-0.363264	0.776	0.798	1
Arid3b	0.00256472	-0.522436	0.112	0.246	1
Rps18	0.00256496	0.375397	0.194	0.082	1
Eif5	0.00257777	0.279666	0.337	0.2	1
Rps15	0.00259626	0.395501	0.265	0.134	1
Nfx1	0.00259693	0.345364	0.469	0.303	1
Mat2a	0.00263949	0.411522	0.449	0.283	1
Samd9l	0.0026402	0.458871	0.112	0.035	1
Upk1b	0.00265439	-0.639864	0.071	0.168	1
Ifi206	0.00266195	0.253217	0.102	0.03	1
Commd8	0.00267433	-0.592715	0.163	0.267	1
Prkn	0.00268534	-0.453898	0.582	0.663	1
Pbdc1	0.00268776	0.403451	0.153	0.056	1
F11r	0.00269092	-0.535163	0.388	0.474	1
Rabep1	0.00269813	0.291059	0.622	0.452	1
Fnbp1l	0.00269905	0.365466	0.224	0.106	1
Gmds	0.00269979	0.309477	0.337	0.2	1
Mapk6	0.0027032	0.350395	0.194	0.084	1
Dtx4	0.00272157	-0.453627	0.255	0.3	1
Loxl3	0.00274866	0.437352	0.184	0.076	1
Nxf1	0.0027531	0.280742	0.347	0.21	1
Hmg20a	0.00282396	-0.314838	0.347	0.344	1
Atg16l2	0.00283601	-0.472711	0.51	0.562	1
Ifi35	0.00286248	0.307744	0.214	0.101	1
Rngtt	0.00287564	0.375899	0.439	0.283	1
Rapgef6	0.00287649	-0.386024	0.49	0.519	1
Hivep2	0.00287923	0.564441	0.235	0.111	1
Clec2d	0.00290895	0.307627	0.235	0.12	1
Naa50	0.00293249	0.420138	0.214	0.098	1
Prkce	0.00294957	-0.549052	0.306	0.401	1
Prpf40a	0.0029546	0.38881	0.5	0.333	1
Pnpla8	0.0029607	0.359193	0.408	0.252	1
Mfsd4a	0.00301656	0.272725	0.316	0.185	1
Sppl2a	0.00307646	0.271043	0.398	0.255	1
Gnptab	0.00308178	0.289947	0.184	0.079	1
Zranb2	0.00309622	0.25141	0.561	0.407	1
Cisd2	0.00311227	0.329137	0.378	0.231	1
Mast3	0.0031335	-0.480789	0.357	0.406	1
Caprin1	0.00314203	0.386862	0.48	0.315	1
Gm49336	0.0031517	-0.408924	0.122	0.158	1
Apobec3	0.00315948	0.292118	0.449	0.297	1
Smarca4	0.0031635	0.25296	0.286	0.165	1
Adgrg1	0.0031704	-0.409195	0.051	0.109	1
Atxn10	0.00317053	0.30178	0.429	0.278	1
Ttc3	0.00317566	0.276246	0.429	0.287	1
Tifab	0.00318385	-0.473673	0.163	0.236	1
Dlc1	0.00319522	-0.744977	0.184	0.296	1
Atrx	0.00320667	-0.427395	0.469	0.537	1
Cds1	0.0032212	-0.311427	0.316	0.309	1
Cln3	0.00324778	0.260082	0.388	0.246	1
Homer1	0.00325603	0.352065	0.153	0.057	1
Ctps2	0.00327263	-0.493331	0.163	0.226	1
Man1c1	0.00327679	0.522454	0.49	0.343	1
Fut8	0.0033068	-0.368927	0.306	0.312	1
Trmt2b	0.00331923	0.376402	0.194	0.084	1
Clip2	0.00332844	0.266904	0.235	0.128	1
Zfp36l2	0.00333018	-0.442681	0.296	0.352	1
Soat1	0.00335033	0.339396	0.327	0.189	1
Cacna1d	0.00339286	0.457883	0.735	0.57	1
Mef2d	0.00345333	-0.446875	0.184	0.223	1
Gm40155	0.0034768	0.28843	0.163	0.068	1
Ppp2r3a	0.00349712	-0.255939	0.255	0.224	1
Rab10	0.00352028	0.316676	0.551	0.39	1
Ppp2r5e	0.00352488	0.305008	0.418	0.265	1
Cep170	0.00353471	-0.268379	0.5	0.482	1
Med21	0.0035509	0.447042	0.204	0.092	1
Snrk	0.00358272	-0.453796	0.265	0.288	1
Acox1	0.00360776	0.446843	0.367	0.217	1
Dock4	0.00360793	-0.279005	0.969	0.974	1
Bax	0.00361871	0.257547	0.184	0.088	1
Pten	0.00362475	-0.414578	0.551	0.605	1
Cebpb	0.00366392	0.306255	0.245	0.136	1
G3bp1	0.00367469	0.317361	0.255	0.132	1
Mtf2	0.00370341	0.434049	0.327	0.184	1
AU020206	0.00370647	0.440394	0.653	0.493	1
Litaf	0.00372967	0.490429	0.306	0.167	1
Myo1d	0.00379779	-0.667763	0.204	0.311	1
Mydgf	0.00382122	0.2852	0.102	0.03	1
Gm17590	0.0038466	0.385266	0.153	0.058	1
Gtf3c3	0.00385269	0.326583	0.204	0.098	1
Vps54	0.0038554	0.304783	0.612	0.443	1
Hk2	0.00386719	-0.264463	0.755	0.843	1
Gm15492	0.00387749	-0.341356	0.122	0.132	1
Itsn2	0.00392968	-0.293547	0.469	0.462	1
Qser1	0.00393964	0.304701	0.276	0.149	1
Rps6ka1	0.0039557	-0.444937	0.357	0.417	1
Gm34589	0.00398561	-0.423734	0.245	0.286	1
Igf1r	0.00404724	-0.393938	0.296	0.314	1
Cep68	0.00411017	-0.401516	0.378	0.432	1
Mif4gd	0.00413251	0.301024	0.143	0.056	1
Grsf1	0.00415815	0.322696	0.122	0.04	1
Sp140	0.00417816	0.278526	0.214	0.105	1
Dlst	0.00418628	-0.272486	0.173	0.176	1
Tle1	0.0041904	0.273096	0.122	0.042	1
2510039O18Rik	0.00420238	0.413646	0.173	0.072	1
Eif1a	0.00422951	0.28599	0.122	0.042	1
Rassf4	0.00429379	0.38698	0.296	0.161	1
Gm16286	0.00430815	0.254023	0.204	0.104	1
Gm10138	0.0043622	-0.548639	0.061	0.161	1
Atad2	0.00436784	0.559781	0.153	0.067	1
Vps16	0.00439094	0.306602	0.173	0.075	1
Atp5h	0.00441005	0.266939	0.194	0.095	1
Cebpd	0.00443832	-0.466645	0.082	0.128	1
Sass6	0.00446258	0.372994	0.224	0.107	1
Cd33	0.00449367	-0.319348	0.653	0.68	1
Phf11b	0.00449963	0.286441	0.122	0.042	1
Stambpl1	0.00451741	-0.326538	0.367	0.361	1
Abhd17c	0.00453264	0.324281	0.245	0.124	1
Itgam	0.00453311	-0.417055	0.592	0.691	1
Msra	0.00457404	0.335625	0.204	0.098	1
Gm15708	0.00457616	0.298316	0.102	0.03	1
Osbpl2	0.004586	0.310302	0.173	0.076	1
Foxp1	0.00459256	-0.344867	0.602	0.621	1
Hdac4	0.0045955	0.324472	0.184	0.081	1
Atg3	0.00462176	0.351633	0.367	0.223	1
Set	0.00465243	0.288717	0.265	0.146	1
Tmco3	0.00465916	0.278379	0.153	0.069	1
Snx8	0.00467557	0.459839	0.194	0.088	1
4930405A10Rik	0.00470455	0.296751	0.357	0.218	1
Spag9	0.00471573	0.414871	0.714	0.553	1
Ppp3cc	0.0047538	0.287547	0.112	0.036	1
Dcaf7	0.00476211	0.273055	0.224	0.115	1
Rfx7	0.00476974	-0.60097	0.153	0.288	1
Cndp2	0.00491045	0.311909	0.184	0.082	1
Slc24a3	0.00493102	-0.384592	0.52	0.587	1
Trim12a	0.00500289	-0.462806	0.286	0.344	1
Myo18b	0.00501843	-0.561231	0.082	0.174	1
Aaas	0.0050324	0.264903	0.102	0.031	1
Arhgap27	0.00512591	-0.373386	0.276	0.294	1
Rabggtb	0.00513756	0.415995	0.173	0.073	1
Ap3d1	0.00518168	0.461205	0.398	0.256	1
Rsrp1	0.00520343	-0.305749	0.908	0.913	1
Tor1a	0.00521438	0.25614	0.122	0.048	1
Nktr	0.0052208	0.274663	0.612	0.452	1
Tor1aip1	0.00522101	0.330479	0.52	0.362	1
Nsmce2	0.00524905	0.34857	0.51	0.35	1
Galc	0.00525748	0.308885	0.184	0.084	1
Opa1	0.0052681	0.262367	0.357	0.225	1
Clpp	0.00532984	0.40414	0.214	0.103	1
Ccm2	0.00533178	-0.32762	0.235	0.244	1
Pts	0.00541529	-0.335644	0.398	0.399	1
Thap3	0.00541993	-0.537529	0.214	0.298	1
Cpeb4	0.00546655	0.375788	0.367	0.222	1
2900089D17Rik	0.00547142	0.506884	0.204	0.098	1
Prrc2a	0.00547855	0.290119	0.235	0.124	1
Gm46224	0.00548906	0.349531	0.459	0.312	1
Tmpo	0.00550158	0.340938	0.296	0.17	1
Dennd4b	0.0055246	0.25907	0.194	0.095	1
Etv1	0.00554336	-0.60482	0.082	0.183	1
Tmigd3	0.00558011	-0.632366	0.143	0.257	1
Gabarapl2	0.00558082	-0.41431	0.092	0.132	1
Ddx49	0.00559409	0.264045	0.122	0.045	1
Tpi1	0.00560137	0.262988	0.133	0.05	1
Dleu2	0.00564724	-0.266556	0.929	0.935	1
Capn3	0.00564977	-0.406458	0.48	0.55	1
Ski	0.00570309	0.29803	0.582	0.421	1
Gm4070	0.00570494	0.316537	0.204	0.097	1
Myo1b	0.00571021	-0.544664	0.153	0.237	1
Pot1a	0.00573066	0.391533	0.286	0.156	1
Tfeb	0.00574477	0.384217	0.276	0.15	1
A930007I19Rik	0.0057939	0.338325	0.143	0.056	1
Zbtb44	0.00584693	-0.264815	0.153	0.147	1
Gdpd3	0.00585422	-0.538292	0.051	0.141	1
1810034E14Rik	0.00585436	0.439471	0.112	0.036	1
Bcl6	0.00585724	0.401453	0.133	0.048	1
Rps6kc1	0.00588995	0.313829	0.337	0.2	1
Mast2	0.00592958	0.416058	0.286	0.158	1
Pgap1	0.00595533	0.358425	0.102	0.031	1
Ptk2b	0.0059721	0.312381	0.51	0.353	1
Stk40	0.00603451	0.303668	0.224	0.114	1
Gm12905	0.00610419	0.299643	0.173	0.076	1
Arl8a	0.00613638	0.451638	0.214	0.106	1
Prpf3	0.00614616	0.277611	0.194	0.094	1
Srek1ip1	0.00615101	0.269799	0.194	0.099	1
Tle4	0.00618548	-0.272497	0.551	0.528	1
5430405H02Rik	0.00632217	-0.319637	0.296	0.29	1
Wls	0.00633614	0.262126	0.551	0.397	1
Abhd12	0.00638249	0.324727	0.847	0.711	1
H2-M3	0.00643371	0.29238	0.133	0.05	1
Rtn1	0.00648883	-0.334534	0.429	0.466	1
Ralgps2	0.00656224	-0.536943	0.153	0.258	1
Eif4b	0.00657491	0.304888	0.184	0.085	1
Yeats4	0.00659825	0.339598	0.214	0.106	1
B4galt4	0.00662389	-0.497895	0.092	0.177	1
Hira	0.00666684	0.510176	0.327	0.192	1
Tbc1d9	0.00668617	-0.37812	0.439	0.479	1
Acat1	0.00673815	-0.35658	0.061	0.101	1
Arl6ip1	0.0067494	0.308782	0.173	0.08	1
4933421O10Rik	0.00678055	0.25958	0.153	0.066	1
Smc4	0.00681097	0.295784	0.112	0.037	1
Rasa4	0.00682282	0.377258	0.429	0.278	1
Eng	0.00687195	-0.378845	0.102	0.139	1
Vps45	0.00692333	0.250995	0.173	0.082	1
Rgs10	0.00703461	-0.314222	0.5	0.515	1
Gm34280	0.00704753	-0.534089	0.112	0.201	1
Epn1	0.00704883	-0.36687	0.245	0.272	1
Cyb561a3	0.0070492	-0.330376	0.143	0.158	1
Gm15655	0.00707566	-0.470142	0.102	0.17	1
Khdrbs3	0.00711055	-0.571958	0.112	0.193	1
Parp14	0.00712078	0.604797	0.347	0.23	1
9130015G15Rik	0.00714666	-0.385348	0.418	0.458	1
Prim2	0.00718956	0.487825	0.184	0.084	1
Nipa2	0.00723542	-0.258768	0.286	0.267	1
Crybb1	0.00730353	-0.478634	0.153	0.223	1
Efl1	0.00730906	0.312772	0.235	0.124	1
Eif3j1	0.00733083	0.263271	0.276	0.16	1
Gmip	0.0073545	-0.44741	0.276	0.353	1
Bmpr1a	0.00737127	0.386733	0.408	0.263	1
Naa35	0.00737984	-0.261262	0.357	0.345	1
Nudcd3	0.00740926	0.33453	0.571	0.414	1
Chd7	0.00741209	0.3257	0.684	0.526	1
Cacnb2	0.00742177	-0.435753	0.551	0.693	1
Atrnl1	0.00749139	0.318377	0.173	0.079	1
Rrp1b	0.00749926	-0.508012	0.061	0.166	1
Usp54	0.00754096	0.259971	0.143	0.06	1
Zfp608	0.00754939	-0.267252	0.408	0.389	1
Brd9	0.0075644	-0.307919	0.357	0.365	1
Gm34868	0.00756617	0.313109	0.102	0.032	1
Insyn2b	0.00757844	0.378398	0.765	0.631	1
Smyd3	0.0076956	0.377397	0.724	0.572	1
Rpl31	0.00772818	0.317406	0.173	0.079	1
1700011L22Rik	0.0077716	-0.522774	0.092	0.21	1
Nmt2	0.00777737	0.254602	0.204	0.109	1
Ap3m1	0.00780935	0.327991	0.245	0.132	1
Trim14	0.00782121	0.263896	0.367	0.244	1
Sfswap	0.00782981	-0.254617	0.204	0.207	1
Ctc1	0.00793751	-0.369971	0.204	0.237	1
Tspan5	0.00794091	0.495303	0.173	0.087	1
Flcn	0.00799649	0.267643	0.265	0.151	1
Ccdc58	0.00806176	0.315305	0.276	0.155	1
Vps41	0.008119	0.311359	0.408	0.27	1
Ptcd3	0.0081396	0.288983	0.265	0.151	1
Sept1	0.00818726	0.314229	0.133	0.052	1
Srsf6	0.0081945	-0.254166	0.245	0.248	1
Rnpc3	0.00819948	-0.254758	0.235	0.227	1
Kcnip3	0.00820857	-0.525962	0.102	0.19	1
Gm17435	0.00822712	0.250391	0.112	0.039	1
Stx7	0.00840031	0.369291	0.52	0.366	1
Setd2	0.00841923	-0.260413	0.49	0.475	1
Adgre1	0.00844998	0.29655	0.48	0.333	1
Vwa5a	0.00845356	-0.473276	0.071	0.158	1
Ano6	0.00846534	-0.314752	0.224	0.246	1
Mrpl38	0.00850291	0.320491	0.173	0.079	1
Slc35a3	0.00851515	0.264268	0.245	0.134	1
Susd3	0.00853382	-0.455482	0.224	0.291	1
Whrn	0.00853557	-0.512692	0.265	0.359	1
Rpl27a	0.00863543	0.266881	0.378	0.246	1
Clec4a2	0.00865161	-0.467552	0.092	0.161	1
Skp2	0.00866931	0.444051	0.153	0.064	1
Klhl36	0.00867076	0.263489	0.133	0.052	1
Arhgef6	0.0087064	-0.453528	0.316	0.394	1
Puf60	0.00876369	0.36018	0.194	0.092	1
Insig2	0.008764	0.260119	0.224	0.121	1
Nfia	0.00877595	-0.442179	0.643	0.746	1
Letm2	0.0088177	-0.356852	0.082	0.112	1
Kdm6a	0.00885496	-0.282591	0.398	0.384	1
Secisbp2	0.00917366	-0.380031	0.194	0.228	1
Itga9	0.00918183	-0.487559	0.388	0.471	1
Por	0.00918351	0.29674	0.143	0.058	1
Mettl16	0.00925115	0.299991	0.235	0.127	1
Gm50196	0.00932613	-0.435229	0.031	0.102	1
Mthfsl	0.00941748	0.381577	0.224	0.116	1
Txlng	0.00948865	0.374209	0.337	0.203	1
Pacs1	0.00951615	-0.303044	0.418	0.404	1
Eif3k	0.0095805	0.271685	0.122	0.046	1
Slc38a7	0.00969428	0.310469	0.214	0.112	1
Eif4e2	0.00969861	0.253171	0.276	0.163	1
Ctnnd2	0.00978796	-0.532209	0.061	0.16	1
Becn1	0.00980033	0.327278	0.265	0.147	1
Ruvbl1	0.00988605	0.307211	0.102	0.033	1
Ywhae	0.00997419	0.302935	0.49	0.342	1
Hpf1	0.0100293	0.45305	0.296	0.175	1
B430010I23Rik	0.0100849	-0.487517	0.48	0.579	1
Naa40	0.0100884	0.362659	0.214	0.107	1
Zfp91	0.0101245	0.297482	0.459	0.313	1
D7Ertd443e	0.0101368	-0.491565	0.041	0.122	1
Nrf1	0.0103558	-0.311244	0.327	0.342	1
Pkig	0.0104023	-0.382083	0.388	0.43	1
Lamp2	0.0104053	0.26008	0.561	0.413	1
Bms1	0.0104852	0.425044	0.245	0.13	1
Nampt	0.0105095	0.254092	0.173	0.082	1
Cd2bp2	0.0105588	0.269944	0.102	0.035	1
Cep89	0.0105694	0.253988	0.112	0.041	1
Pik3cg	0.0105998	-0.379042	0.306	0.339	1
Ube2v1	0.0106379	0.28034	0.122	0.047	1
Ric3	0.0106603	0.26033	0.163	0.076	1
Gm26632	0.0107256	0.259163	0.112	0.041	1
Atp11a	0.0107319	0.393743	0.143	0.061	1
1700066B19Rik	0.0108226	-0.519166	0.112	0.203	1
Nsun2	0.01084	0.287662	0.153	0.067	1
Gm19522	0.0108639	-0.346709	0.276	0.288	1
Rcbtb1	0.0109517	0.426243	0.204	0.101	1
B4galt5	0.0109636	0.348028	0.163	0.072	1
Dennd1a	0.0110685	0.421746	0.704	0.576	1
Immp1l	0.0111056	-0.283097	0.367	0.361	1
Mthfr	0.011125	0.257097	0.122	0.046	1
Ifi30	0.0112263	0.401449	0.143	0.058	1
Ift88	0.0114316	0.365102	0.153	0.067	1
Lgmn	0.0114637	-0.319127	0.735	0.737	1
Tars	0.0114704	0.264248	0.133	0.054	1
Gmeb1	0.011476	-0.3728	0.235	0.258	1
Wdfy2	0.0115009	-0.427201	0.378	0.469	1
Aldoa	0.011565	0.302817	0.224	0.119	1
Gm5127	0.011577	-0.504066	0.184	0.234	1
Vti1a	0.011662	0.334904	0.684	0.537	1
Phb2	0.011697	0.349599	0.133	0.054	1
Mctp1	0.0117587	-0.314363	0.643	0.687	1
Nrp1	0.0119531	0.296298	0.541	0.4	1
Rad51b	0.0120441	0.55734	0.255	0.154	1
Lrrc8d	0.0120574	0.316582	0.429	0.29	1
Oaz1	0.0120947	-0.303	0.194	0.195	1
Sfi1	0.0121372	-0.29303	0.306	0.315	1
Arhgef40	0.0122298	-0.506739	0.173	0.274	1
Sema4g	0.0122327	-0.410143	0.031	0.109	1
Stab1	0.0123999	-0.524281	0.235	0.345	1
Cdk6	0.0124046	0.307647	0.51	0.377	1
Rpl10a	0.0124541	0.52395	0.378	0.252	1
Slc25a13	0.0124751	0.360635	0.133	0.053	1
Gm3468	0.0125095	-0.514264	0.112	0.19	1
Coro7	0.012543	0.263107	0.255	0.15	1
Cnot9	0.0125435	0.314854	0.133	0.054	1
Zmpste24	0.0126354	0.404536	0.122	0.05	1
Dusp12	0.0126709	-0.304173	0.163	0.174	1
Gm16185	0.0126809	0.273821	0.143	0.06	1
Ocrl	0.0127371	0.333092	0.204	0.102	1
4833420G17Rik	0.01285	-0.366708	0.245	0.268	1
Trmt13	0.0128747	0.291598	0.367	0.237	1
Trim41	0.0130117	0.340653	0.286	0.166	1
Rgs19	0.0130336	-0.40124	0.082	0.137	1
Wdr12	0.0130479	0.2802	0.204	0.106	1
Clasp1	0.0130851	0.256479	0.337	0.215	1
Leng8	0.0130936	-0.421593	0.337	0.393	1
Erbin	0.0131155	0.258545	0.653	0.506	1
Ezh2	0.0132065	0.458464	0.133	0.077	1
Tax1bp1	0.0132165	-0.322907	0.265	0.284	1
Cenpp	0.0132294	0.613873	0.102	0.047	1
Ube2d3	0.0133182	-0.322343	0.347	0.364	1
Pbx1	0.0133493	-0.543898	0.153	0.26	1
Zfp869	0.0134991	-0.296624	0.153	0.166	1
Aftph	0.0135671	-0.261762	0.602	0.599	1
Mipol1	0.01357	0.376661	0.194	0.096	1
Ulk2	0.0135944	-0.392702	0.551	0.618	1
Cntd1	0.013612	0.273388	0.102	0.035	1
Mgmt	0.0136684	0.267283	0.184	0.094	1
Irgm2	0.0137165	-0.387444	0.163	0.197	1
Calcrl	0.0139373	-0.476648	0.112	0.175	1
Tbc1d22a	0.0139844	0.323544	0.541	0.393	1
Pum3	0.014006	0.253618	0.184	0.097	1
Ikzf1	0.0140528	-0.254201	0.837	0.86	1
5330438D12Rik	0.01408	-0.391211	0.857	0.903	1
Nagk	0.0140932	0.319441	0.286	0.172	1
Gm3488	0.0141545	-0.49767	0.143	0.219	1
Ifitm10	0.0141816	-0.373218	0.398	0.542	1
Scamp2	0.0141891	-0.256453	0.418	0.419	1
Cd2ap	0.0142334	-0.359456	0.51	0.575	1
Tmem209	0.0143174	0.279163	0.163	0.077	1
Ccdc12	0.0143315	-0.325917	0.296	0.312	1
Pja2	0.0143498	0.263351	0.398	0.269	1
Zfp560	0.0144164	0.26787	0.235	0.133	1
Ctnnb1	0.0144504	0.4047	0.276	0.159	1
Nup50	0.0144831	0.282221	0.153	0.069	1
Ddx5	0.0145949	-0.275746	0.99	0.994	1
Tbc1d32	0.0147101	0.304872	0.194	0.099	1
Grb2	0.0147872	0.295815	0.571	0.424	1
Slc15a3	0.0148871	0.5101	0.204	0.105	1
Usp24	0.0149792	-0.308517	0.459	0.479	1
Snx30	0.0150124	0.309419	0.449	0.312	1
Hacd2	0.0150157	0.375151	0.245	0.134	1
Taf1d	0.0150568	0.335995	0.469	0.327	1
Wdr44	0.0151051	-0.267112	0.469	0.462	1
Myo9a	0.0151922	0.337535	0.673	0.528	1
Rpl13	0.0153933	0.348065	0.296	0.178	1
Cnot6	0.0154659	0.302893	0.235	0.128	1
Gm6277	0.0155169	-0.519187	0.102	0.189	1
Map2k4	0.0155557	0.273081	0.429	0.294	1
Prrc1	0.0155806	-0.288007	0.122	0.139	1
Kif13a	0.0156323	-0.369704	0.296	0.34	1
Galnt16	0.0158745	-0.432104	0.031	0.1	1
mt-Atp6	0.0158977	0.334329	0.143	0.063	1
Cep57l1	0.0159975	0.32185	0.173	0.083	1
Tns1	0.0160177	0.418528	0.296	0.176	1
Chsy1	0.0162161	-0.448522	0.163	0.227	1
Stard5	0.0166675	-0.313933	0.316	0.32	1
Gm20732	0.016727	0.283821	0.245	0.151	1
Hk3	0.0168122	-0.259685	0.143	0.159	1
Anapc16	0.0168286	-0.399144	0.082	0.126	1
Rragc	0.0168876	0.303795	0.214	0.115	1
1810026B05Rik	0.0171232	-0.294908	0.388	0.403	1
Fam91a1	0.0171808	-0.309756	0.367	0.433	1
Kcnk13	0.0173488	0.385447	0.582	0.437	1
Sik2	0.0173716	-0.309417	0.439	0.46	1
Gclc	0.0174501	0.536551	0.306	0.185	1
Slf2	0.0175467	0.315279	0.48	0.339	1
Hnmt	0.0175644	-0.264495	0.071	0.149	1
Tpst2	0.01771	-0.407505	0.194	0.234	1
Tmem243	0.017869	-0.252929	0.694	0.671	1
Heatr3	0.0178815	0.253592	0.143	0.064	1
Gna13	0.0179341	0.278076	0.388	0.264	1
Gm43464	0.018129	-0.299711	0.071	0.1	1
Supt3	0.0181783	0.273105	0.51	0.38	1
Arhgdib	0.0182821	-0.269724	0.163	0.17	1
Tacc1	0.0183306	-0.254027	0.673	0.682	1
St3gal5	0.0184275	-0.369372	0.418	0.451	1
Pcgf5	0.0184417	0.32134	0.173	0.083	1
Mfsd11	0.0185937	0.35875	0.235	0.129	1
A330040F15Rik	0.0187056	0.464481	0.439	0.305	1
Itgav	0.0191154	-0.33177	0.439	0.48	1
Gm31763	0.0193516	0.302225	0.306	0.192	1
Aifm1	0.0195106	0.2588	0.184	0.095	1
Aif1	0.0195667	-0.257157	0.194	0.199	1
Zfp322a	0.0195731	-0.377276	0.122	0.16	1
Plxna4os3	0.0196534	-0.504342	0.153	0.199	1
Utp25	0.0196987	0.285686	0.153	0.071	1
Mccc1	0.0197204	0.266822	0.133	0.058	1
Amdhd2	0.0199701	0.269418	0.112	0.043	1
Zfp36l1	0.0202027	-0.409346	0.306	0.353	1
Cdc73	0.0202295	0.259	0.367	0.245	1
Pkib	0.020298	0.343786	0.204	0.107	1
Rnase4	0.0203036	-0.467813	0.112	0.21	1
Adss	0.0208138	-0.326422	0.071	0.11	1
Hebp1	0.0209527	0.275351	0.143	0.065	1
Cmya5	0.0211385	-0.479035	0.092	0.16	1
Mdp1	0.0214732	-0.250135	0.092	0.1	1
Rpl19	0.0216145	0.359759	0.245	0.138	1
Hivep3	0.0216147	-0.319977	0.541	0.617	1
Setbp1	0.0217076	-0.444482	0.041	0.122	1
Rassf1	0.0217667	0.303518	0.235	0.139	1
Ypel2	0.0218236	-0.404042	0.092	0.158	1
Ms4a6b	0.0219635	-0.294948	0.092	0.118	1
Eny2	0.022014	0.291124	0.153	0.074	1
Tmem175	0.0221232	-0.297989	0.245	0.248	1
Erap1	0.0221576	-0.297308	0.143	0.162	1
Gsdme	0.0221916	-0.286298	0.306	0.298	1
Galnt12	0.0222644	-0.340457	0.143	0.172	1
Trp53cor1	0.0224923	-0.493426	0.102	0.202	1
Tmem268	0.0226776	0.322824	0.133	0.057	1
Lman1	0.0226867	0.258751	0.184	0.097	1
Fam120b	0.02274	-0.285289	0.255	0.26	1
Ston2	0.0227885	-0.270872	0.112	0.13	1
Rpl22	0.0228323	0.290073	0.163	0.078	1
Srsf9	0.0230768	-0.381274	0.082	0.179	1
Gm13684	0.0231205	-0.413806	0.265	0.305	1
Exoc1	0.0232506	0.299375	0.204	0.108	1
Mmd	0.0233845	0.275799	0.122	0.052	1
Gm16541	0.0235935	-0.343984	0.265	0.27	1
Gmps	0.0239636	0.307604	0.224	0.126	1
Gm43378	0.0240095	-0.471337	0.082	0.156	1
Hdac2	0.0241686	0.309115	0.153	0.073	1
4930444A19Rik	0.0244081	-0.352071	0.612	0.673	1
Nr3c2	0.0244085	-0.431825	0.235	0.303	1
Arid1a	0.0245383	-0.256735	0.449	0.462	1
Gpr155	0.0247021	-0.442366	0.194	0.26	1
Smpd5	0.0248687	-0.251257	0.122	0.129	1
Maea	0.024972	0.340027	0.224	0.124	1
Gnpda1	0.02531	0.3789	0.214	0.116	1
Rps20	0.0253998	0.443979	0.214	0.121	1
Ccdc107	0.0254512	-0.349048	0.153	0.176	1
Smap1	0.025483	-0.276125	0.235	0.247	1
Cep135	0.0255454	0.274567	0.224	0.128	1
Cct4	0.0256838	0.263313	0.194	0.104	1
Gabbr1	0.0257872	-0.470226	0.133	0.23	1
Dip2c	0.0257872	-0.257728	0.398	0.388	1
Gab1	0.0259369	-0.394497	0.286	0.334	1
Snx1	0.0260441	0.286271	0.265	0.165	1
Pnpla7	0.0261739	0.306685	0.755	0.626	1
Stk38l	0.0262052	0.268518	0.143	0.067	1
Pex1	0.0263064	0.268232	0.153	0.073	1
Pde7a	0.0263652	0.398978	0.204	0.112	1
Trp53	0.0269608	0.324665	0.184	0.094	1
Zfp638	0.0272475	-0.305662	0.49	0.516	1
A830008E24Rik	0.0273797	-0.366752	0.388	0.463	1
Aagab	0.0274615	-0.319109	0.276	0.31	1
Gng12	0.0277063	0.427782	0.337	0.218	1
Zfp637	0.0277125	0.282424	0.102	0.039	1
Atm	0.0278952	0.254443	0.245	0.149	1
Ldhb	0.0279785	-0.307144	0.245	0.262	1
Mapk14	0.0280306	-0.389262	0.398	0.476	1
Iqsec2	0.0280754	-0.442858	0.163	0.239	1
Sertad2	0.0282218	0.301543	0.214	0.121	1
Nfatc3	0.0282657	-0.301916	0.286	0.311	1
Rab3ip	0.028346	-0.390976	0.224	0.275	1
Gdi2	0.0283688	-0.306204	0.592	0.605	1
Accs	0.0283882	-0.429996	0.214	0.266	1
Chek2	0.0283912	0.323189	0.163	0.08	1
Nbr1	0.0284014	-0.329342	0.204	0.257	1
Tuba1b	0.0284531	0.328841	0.163	0.08	1
Snx10	0.0284644	0.271633	0.327	0.214	1
Rgl1	0.028547	-0.434269	0.194	0.276	1
Ss18	0.0287166	-0.340423	0.296	0.33	1
March1	0.0289067	-0.325801	0.622	0.694	1
Kdm2b	0.0289136	-0.26987	0.347	0.348	1
Afap1l1	0.029131	-0.412004	0.071	0.161	1
Mfsd1	0.0291364	0.324382	0.184	0.095	1
Ncoa1	0.0295728	0.265976	0.449	0.322	1
Gm46218	0.029634	-0.353656	0.061	0.1	1
Rsbn1	0.0297386	-0.256397	0.327	0.325	1
Gm46440	0.0297495	0.354697	0.122	0.053	1
Wdr3	0.0300738	0.263095	0.133	0.06	1
Arl10	0.0301297	-0.285821	0.153	0.178	1
Ogfrl1	0.0301714	-0.343117	0.194	0.211	1
Gm3636	0.0306216	-0.426151	0.153	0.205	1
Twistnb	0.0309006	0.250269	0.153	0.077	1
Cdk19	0.0310431	-0.278536	0.48	0.497	1
Ggta1	0.0311441	-0.366518	0.153	0.198	1
Zfp942	0.0315143	0.372725	0.255	0.151	1
Gm43221	0.0315705	-0.453979	0.429	0.514	1
Ccng2	0.031699	-0.382646	0.082	0.15	1
Fbxl4	0.0317838	-0.339538	0.082	0.126	1
Cic	0.0322426	0.427032	0.224	0.127	1
Ilrun	0.0323434	0.260193	0.214	0.122	1
Rpl36	0.032432	0.262012	0.245	0.153	1
Zc3h12a	0.0324358	0.407527	0.102	0.041	1
Dmtf1	0.0330389	-0.276066	0.378	0.402	1
Mon2	0.0333031	-0.418081	0.306	0.401	1
Pnp	0.0333531	-0.414916	0.133	0.194	1
Rtn3	0.0335125	0.259369	0.673	0.543	1
Rbm47	0.0338179	0.408622	0.582	0.469	1
Zeb2	0.0338499	0.276355	0.949	0.93	1
Acaa1a	0.033907	-0.257472	0.112	0.133	1
Apoe	0.0340895	0.783382	0.265	0.176	1
Tab1	0.0341578	0.441181	0.184	0.1	1
Bcas3	0.0341888	-0.316786	0.418	0.42	1
Reep5	0.0343691	-0.271933	0.122	0.141	1
Hist3h2a	0.0343987	-0.289462	0.122	0.147	1
Insr	0.0345576	-0.281991	0.337	0.357	1
Gna12	0.0346287	0.301895	0.592	0.46	1
Dot1l	0.0348495	0.293246	0.133	0.102	1
Abhd6	0.0349855	-0.3134	0.153	0.175	1
Trim26	0.0352883	-0.336136	0.112	0.212	1
Adhfe1	0.0353126	-0.479194	0.204	0.295	1
Alpk1	0.0354226	0.428563	0.153	0.08	1
Gng10	0.0358559	-0.40382	0.214	0.265	1
Bicd2	0.0361943	0.252952	0.184	0.099	1
Renbp	0.0364243	0.485322	0.214	0.126	1
Galk2	0.0366006	0.287089	0.306	0.197	1
Runx1	0.0366148	0.316077	0.816	0.735	1
Fyb	0.0368003	0.271389	0.939	0.867	1
Sort1	0.0370995	-0.363554	0.245	0.295	1
Il13ra1	0.0371719	-0.316868	0.224	0.244	1
Ang	0.0372447	-0.371858	0.041	0.101	1
Sh3pxd2a	0.0376673	-0.291432	0.347	0.373	1
Apba1	0.0377372	-0.404935	0.398	0.487	1
2810004N23Rik	0.0378207	0.256675	0.235	0.145	1
Arhgef1	0.0384415	-0.25022	0.541	0.554	1
Gnas	0.0385679	0.261823	0.571	0.443	1
Ppm1e	0.0390637	-0.419254	0.153	0.203	1
Cdk17	0.0391574	0.268281	0.398	0.281	1
Rpl15	0.0393047	0.359034	0.214	0.124	1
Gm2237	0.0393839	-0.27899	0.296	0.319	1
Ifrd1	0.0396268	0.307603	0.214	0.122	1
Tatdn1	0.0397268	0.266822	0.214	0.124	1
Slc40a1	0.0397454	-0.389608	0.245	0.332	1
Zfp691	0.0399482	-0.411126	0.051	0.118	1
Fat3	0.0404804	0.553904	0.531	0.482	1
1110019D14Rik	0.0411068	-0.287561	0.173	0.165	1
Mast4	0.0411855	0.327956	0.52	0.393	1
Gm11146	0.0411973	0.304499	0.388	0.269	1
Pigv	0.0414008	-0.319512	0.112	0.145	1
Abcd3	0.0417633	-0.292732	0.153	0.175	1
Dgkh	0.0419621	0.364319	0.163	0.083	1
A530072M11Rik	0.0420096	-0.273079	0.082	0.102	1
Hist1h2be	0.0420109	-0.402829	0.133	0.232	1
Hpcal1	0.0421254	0.300606	0.173	0.093	1
Gm13269	0.0422476	-0.458159	0.184	0.286	1
Smim19	0.0423725	-0.297817	0.112	0.131	1
Asb2	0.0431951	-0.408091	0.408	0.473	1
Npnt	0.0432916	0.33535	0.214	0.125	1
Svil	0.0434533	-0.287952	0.235	0.253	1
mt-Co1	0.043542	0.395718	0.459	0.34	1
Scamp1	0.0437167	0.354285	0.327	0.216	1
Slc25a37	0.0438208	-0.41223	0.245	0.325	1
Ap2b1	0.0441393	0.281695	0.449	0.329	1
Pmp22	0.0444617	0.30872	0.143	0.07	1
Acbd6	0.0444785	0.356813	0.265	0.164	1
Gm48678	0.0446817	-0.376478	0.714	0.749	1
Zbtb20	0.0446951	-0.282962	0.724	0.813	1
Dusp27	0.0448517	0.252151	0.102	0.042	1
Soga1	0.0449706	-0.311207	0.459	0.502	1
Myh9	0.0457115	-0.29004	0.327	0.343	1
Cox11	0.0458398	0.269506	0.153	0.081	1
Slc35b1	0.0459233	0.380798	0.163	0.09	1
Mrps28	0.0459865	0.348142	0.224	0.132	1
Pold3	0.0460294	0.272891	0.163	0.085	1
Gm28417	0.0465292	-0.353329	0.051	0.109	1
Fbxl5	0.0466919	-0.368681	0.173	0.225	1
Hnrnpll	0.0471653	0.378825	0.184	0.111	1
Ttc19	0.0472922	0.289688	0.276	0.174	1
Mttp	0.0473269	-0.35728	0.071	0.11	1
Celf1	0.0474609	0.26476	0.694	0.574	1
Chuk	0.048058	-0.373079	0.122	0.204	1
St7	0.0480586	0.263908	0.143	0.071	1
Ctsd	0.0482945	0.462652	0.459	0.347	1
Cyp4f13	0.0484072	-0.395001	0.122	0.185	1
Fam117b	0.0489215	-0.423242	0.296	0.404	1
Cdc42bpa	0.0489931	0.374426	0.224	0.134	1
Cnppd1	0.0493868	0.297521	0.122	0.057	1
Usp35	0.0496115	0.334582	0.224	0.133	1
Rnf38	0.0496292	-0.424133	0.245	0.322	1
Eps8l1	0.0499397	-0.362101	0.051	0.105	1
Epm2aip1	0.0503619	-0.316699	0.071	0.113	1
C9orf72	0.050465	0.402674	0.276	0.178	1
Vps13d	0.0510119	0.272309	0.418	0.302	1
Mbd2	0.0511237	0.269529	0.255	0.161	1
Elp4	0.0514535	0.363746	0.347	0.236	1
Clstn1	0.0514736	-0.287841	0.092	0.119	1
Haao	0.0515858	0.288455	0.102	0.044	1
Bicra	0.0520641	-0.285676	0.235	0.26	1
Akr1a1	0.0522013	0.332702	0.286	0.184	1
Nedd4l	0.0523268	0.367377	0.378	0.266	1
Topors	0.052551	0.29895	0.153	0.08	1
Mex3c	0.052564	0.33856	0.153	0.081	1
Ggact	0.0528298	-0.398807	0.235	0.233	1
3222401L13Rik	0.0530759	-0.258844	0.265	0.272	1
Iars2	0.053077	-0.250938	0.173	0.18	1
Mthfd1	0.0531055	0.264268	0.122	0.057	1
Mtss1	0.0531457	-0.269407	0.224	0.249	1
Wars2	0.0540888	-0.268255	0.133	0.139	1
Ak2	0.054139	0.290389	0.163	0.088	1
Rap1a	0.0541517	0.251832	0.633	0.51	1
Ifngr2	0.0550152	0.254431	0.469	0.35	1
Sdk1	0.0551398	0.531287	0.327	0.312	1
Zdhhc6	0.0553008	-0.345423	0.214	0.241	1
Itpkb	0.0554805	0.267215	0.388	0.276	1
Cyren	0.0555625	-0.330485	0.122	0.163	1
Gm13703	0.0555977	-0.404419	0.051	0.12	1
Wdr41	0.05569	0.337972	0.235	0.143	1
Hipk3	0.0558983	0.284884	0.286	0.186	1
Scamp5	0.0561203	-0.315871	0.235	0.265	1
Trak1	0.0562688	0.318895	0.276	0.176	1
Camk2n1	0.0562937	-0.298514	0.051	0.12	1
Rpl6	0.0568557	0.321034	0.459	0.342	1
Gm15563	0.0570206	-0.333375	0.347	0.364	1
Trim2	0.0571502	-0.398139	0.204	0.298	1
Snf8	0.0573782	-0.338095	0.082	0.125	1
Gm47431	0.0575139	-0.257181	0.112	0.109	1
Vamp8	0.0579433	-0.276183	0.102	0.126	1
Gm37494	0.0580337	-0.25512	0.327	0.333	1
Ehmt2	0.0583369	-0.276971	0.071	0.104	1
Csnk1g3	0.0587658	0.336966	0.367	0.257	1
Itgb2	0.0592994	0.303996	0.255	0.162	1
Nsd2	0.0593464	0.296239	0.306	0.208	1
Prdx1	0.0595732	0.258462	0.163	0.087	1
Epn2	0.0597096	-0.319814	0.051	0.122	1
Narf	0.0598465	-0.401497	0.112	0.198	1
Fyco1	0.0605652	-0.30771	0.296	0.327	1
Kif21b	0.0607969	-0.288683	0.286	0.313	1
Smarcc1	0.0614987	0.361555	0.316	0.226	1
Cds2	0.0622047	0.313916	0.255	0.161	1
C1qa	0.0622272	0.280272	0.602	0.483	1
Vta1	0.0622919	-0.271647	0.214	0.226	1
Tmem260	0.0624839	-0.303659	0.133	0.166	1
Mthfd1l	0.0631068	0.392355	0.143	0.074	1
Emg1	0.0632003	-0.279983	0.102	0.124	1
Serpine2	0.0632148	0.331406	0.439	0.324	1
Garnl3	0.0636374	-0.322734	0.245	0.32	1
0610012G03Rik	0.0643301	0.299066	0.184	0.108	1
Lyl1	0.0651651	-0.394946	0.143	0.203	1
Carm1	0.0652022	-0.262567	0.082	0.109	1
Upp2	0.065242	-0.419554	0.153	0.2	1
Nln	0.066461	0.338618	0.224	0.136	1
2310011J03Rik	0.0667511	0.253092	0.153	0.084	1
Gm43696	0.0669559	0.276725	0.102	0.045	1
Cep85	0.0676678	0.281476	0.214	0.129	1
Prkch	0.0676803	0.296291	0.357	0.25	1
Smim3	0.0684637	0.265212	0.122	0.06	1
Il17ra	0.0690199	-0.365844	0.265	0.337	1
Rsrc1	0.0692113	0.267908	0.602	0.497	1
Ckap5	0.0695286	0.266533	0.337	0.233	1
Rab6b	0.0698237	-0.270146	0.153	0.172	1
Lin9	0.0707092	0.331208	0.163	0.089	1
Mapk1ip1	0.0707876	-0.357418	0.143	0.193	1
Ring1	0.0708306	-0.316203	0.173	0.204	1
Chmp3	0.0709844	-0.306274	0.224	0.251	1
Il1a	0.0715758	0.261049	0.194	0.113	1
Echdc1	0.071991	-0.278437	0.143	0.159	1
Atf1	0.0721675	0.254566	0.214	0.139	1
9130019P16Rik	0.0721737	-0.522546	0.255	0.345	1
Esd	0.0725393	0.298234	0.143	0.076	1
Cpq	0.0734638	0.307634	0.163	0.09	1
2700049A03Rik	0.0735712	-0.257051	0.082	0.105	1
Wdr76	0.0738039	0.346335	0.153	0.082	1
Filip1l	0.0738722	-0.252721	0.367	0.367	1
Ccnd3	0.0747177	-0.297665	0.51	0.566	1
Snrpa1	0.0748132	0.323097	0.153	0.084	1
Cd68	0.0762167	0.320366	0.173	0.1	1
Lrp6	0.0763209	-0.292487	0.265	0.292	1
4930484I04Rik	0.0765347	-0.38948	0.082	0.119	1
Clock	0.0770515	0.342875	0.378	0.271	1
Mindy2	0.0775449	0.252842	0.347	0.246	1
Tmem273	0.0776978	-0.278614	0.296	0.32	1
Traf3ip3	0.077866	-0.307043	0.327	0.358	1
Fbxl17	0.0782831	0.351046	0.776	0.685	1
Nav1	0.0783369	-0.259386	0.153	0.169	1
Nfrkb	0.0787432	-0.310777	0.061	0.1	1
Olfml3	0.0787558	-0.296124	0.143	0.171	1
Mbip	0.0787695	-0.258987	0.122	0.14	1
Crot	0.0793911	-0.311962	0.184	0.207	1
Rab39	0.0797718	-0.389748	0.214	0.285	1
Adrb2	0.0801133	-0.310229	0.092	0.135	1
Esr1	0.0804729	0.326697	0.122	0.099	1
Csnk1e	0.0807204	-0.302256	0.194	0.23	1
Fbxw7	0.0807315	0.356302	0.398	0.291	1
Scai	0.0807353	-0.320677	0.214	0.24	1
Prdx2	0.0807881	0.333338	0.133	0.068	1
Eif2ak2	0.0809293	0.370688	0.235	0.149	1
Map3k14	0.0834314	-0.259212	0.194	0.216	1
Klf7	0.0840908	-0.314378	0.204	0.232	1
Itsn1	0.0847706	0.27292	0.112	0.054	1
Ddhd2	0.0848173	0.33313	0.378	0.28	1
Cep152	0.085029	-0.389748	0.163	0.252	1
Batf3	0.0857398	-0.345398	0.071	0.112	1
Tmbim1	0.0860182	0.259894	0.102	0.047	1
Junb	0.086405	0.26382	0.306	0.211	1
Ldb1	0.086499	-0.346686	0.122	0.174	1
Msi2	0.0879819	-0.285611	0.286	0.325	1
Klhl7	0.0892187	-0.389258	0.214	0.285	1
Smo	0.0894328	-0.332001	0.112	0.172	1
Arhgap31	0.0898387	-0.257146	0.296	0.404	1
Cd300a	0.090148	0.358483	0.296	0.21	1
Taf10	0.0910667	0.331806	0.112	0.056	1
Chn2	0.0925084	-0.250882	0.633	0.704	1
Trim24	0.0925332	-0.391758	0.122	0.193	1
Pid1	0.0925926	-0.310837	0.52	0.615	1
Ppp6r2	0.0927655	-0.300267	0.173	0.209	1
Rars	0.0934477	0.279922	0.153	0.085	1
4930581F22Rik	0.0939181	-0.456135	0.122	0.197	1
Gm3264	0.0944954	-0.311677	0.071	0.141	1
Nlrp3	0.0952028	-0.306491	0.133	0.169	1
Maco1	0.095696	-0.332583	0.092	0.126	1
Rap2a	0.0966921	0.250232	0.286	0.196	1
Zfp266	0.0975156	-0.32368	0.133	0.178	1
Etv5	0.098106	-0.337008	0.133	0.175	1
Arhgap15	0.0992076	0.494206	0.224	0.151	1
Gid4	0.100048	0.303342	0.122	0.063	1
Tbxas1	0.10089	0.26985	0.745	0.651	1
Rnf123	0.101845	-0.26936	0.092	0.116	1
Vapb	0.101991	0.30566	0.163	0.095	1
Tspan14	0.102337	-0.286061	0.347	0.385	1
Rnf41	0.103	0.32762	0.173	0.11	1
Fcgr1	0.103117	-0.281627	0.112	0.145	1
Nars	0.103486	-0.273442	0.245	0.267	1
Snx14	0.103631	-0.254127	0.102	0.129	1
Slc46a3	0.104927	-0.386764	0.133	0.203	1
Kcnk12	0.105086	-0.308699	0.061	0.127	1
Gm26936	0.106132	-0.294875	0.347	0.405	1
Snap23	0.106604	0.295724	0.296	0.205	1
Atxn2	0.106668	0.269302	0.469	0.365	1
Tbcel	0.106869	0.323595	0.133	0.073	1
Pea15a	0.107197	0.25086	0.173	0.103	1
Rprd1a	0.107855	-0.348906	0.153	0.214	1
Rabep2	0.109139	-0.259975	0.092	0.118	1
Lpp	0.110137	0.316663	0.48	0.374	1
Gm28501	0.110818	-0.267451	0.429	0.46	1
Hagh	0.111292	-0.297424	0.071	0.111	1
Acsl1	0.111347	-0.295176	0.102	0.129	1
Zfp654	0.111661	0.25744	0.286	0.197	1
Bicral	0.111792	-0.253985	0.265	0.286	1
Gm47754	0.112229	-0.357888	0.163	0.228	1
3200001D21Rik	0.113205	0.363063	0.112	0.063	1
Hspb3	0.113265	-0.377601	0.061	0.124	1
Tnfaip8l2	0.113408	-0.327281	0.092	0.143	1
Pdia6	0.113744	0.262922	0.214	0.137	1
2810403D21Rik	0.11436	-0.286194	0.163	0.175	1
Cdc123	0.114453	-0.31655	0.102	0.147	1
Poc1b	0.114538	-0.298801	0.143	0.197	1
Gde1	0.115082	0.257127	0.204	0.129	1
C5ar1	0.115493	0.257122	0.143	0.084	1
Mrtfa	0.11622	0.284577	0.388	0.296	1
Paip2	0.117325	-0.296993	0.224	0.261	1
Gm43713	0.117542	-0.273431	0.276	0.285	1
Sap25	0.117806	-0.358222	0.153	0.215	1
2610008E11Rik	0.118064	-0.289705	0.102	0.137	1
1700028E10Rik	0.118516	-0.324293	0.061	0.123	1
Gnb2	0.119653	-0.294546	0.214	0.249	1
Cep120	0.121022	-0.272494	0.122	0.145	1
Slc49a4	0.124427	-0.269882	0.122	0.153	1
Lipa	0.125314	0.297891	0.112	0.06	1
Mrgbp	0.125777	-0.327341	0.051	0.107	1
Glis3	0.126129	-0.374861	0.092	0.142	1
Ppil2	0.127164	-0.254628	0.153	0.175	1
Riok2	0.127886	0.253768	0.173	0.105	1
Sall3	0.128025	-0.281181	0.265	0.288	1
Gngt2	0.12884	-0.355968	0.173	0.239	1
Cd164	0.129581	-0.252677	0.092	0.12	1
Zfyve9	0.130586	-0.306453	0.122	0.158	1
Rab11a	0.133165	-0.309796	0.143	0.185	1
Ets1	0.133283	-0.31515	0.214	0.275	1
Flii	0.137217	-0.296217	0.153	0.194	1
Trim30d	0.137521	0.25767	0.347	0.255	1
4930517O19Rik	0.137688	-0.347083	0.378	0.427	1
Mgat1	0.137763	-0.334328	0.092	0.144	1
Slc12a9	0.139158	-0.264598	0.163	0.185	1
Tram1	0.139431	0.271496	0.255	0.175	1
Rbl2	0.139656	-0.271152	0.163	0.19	1
Adamts6	0.140402	-0.297236	0.061	0.121	1
Gtdc1	0.140754	0.328604	0.653	0.572	1
Rnf150	0.141699	-0.386894	0.133	0.2	1
Vps72	0.141773	-0.315673	0.061	0.119	1
Pdss1	0.142269	0.262776	0.163	0.1	1
Ublcp1	0.144131	-0.26141	0.071	0.105	1
Sec61a2	0.145737	0.265885	0.184	0.115	1
Camta1	0.146285	0.281726	0.265	0.184	1
Rpl34	0.147014	-0.340535	0.061	0.109	1
3110056K07Rik	0.14883	-0.266377	0.255	0.279	1
Tinf2	0.149121	-0.272363	0.092	0.127	1
Prr13	0.14956	-0.257293	0.102	0.128	1
Usp2	0.149618	-0.309307	0.143	0.187	1
Zmym6	0.149621	0.267413	0.204	0.132	1
Zfp532	0.150328	-0.324344	0.214	0.264	1
Eri3	0.151607	0.278293	0.367	0.276	1
Atp5c1	0.152393	-0.275513	0.153	0.185	1
Grk2	0.153352	-0.314687	0.143	0.191	1
Gm15635	0.154519	-0.300879	0.143	0.221	1
Abhd17b	0.155514	0.354686	0.296	0.229	1
Myo18a	0.160099	-0.337198	0.153	0.218	1
Hmgxb4	0.160243	-0.253191	0.163	0.18	1
Rab43	0.160844	0.258252	0.327	0.241	1
Fgf13	0.160845	0.371884	0.582	0.486	1
Arap3	0.162492	-0.295102	0.276	0.315	1
Col15a1	0.163732	-0.310527	0.102	0.16	1
Nadk	0.164648	0.306168	0.265	0.186	1
Spen	0.165632	-0.275463	0.092	0.129	1
Cd34	0.165835	-0.284485	0.071	0.106	1
Bckdha	0.171372	-0.314607	0.112	0.158	1
Fam210a	0.174314	-0.273185	0.316	0.346	1
Gm17130	0.181171	0.310477	0.143	0.086	1
Uvssa	0.181705	-0.287391	0.082	0.136	1
Nr1d2	0.182417	-0.25871	0.102	0.135	1
Rtn4rl1	0.184217	-0.298544	0.286	0.34	1
Gm26724	0.184525	-0.267792	0.173	0.197	1
Abhd15	0.186684	-0.290373	0.143	0.189	1
Pard3bos1	0.198331	-0.390151	0.276	0.296	1
Btg2	0.199288	-0.28183	0.061	0.11	1
Gm12940	0.202456	-0.27653	0.092	0.132	1
Csk	0.204138	-0.287252	0.102	0.149	1
Nfat5	0.205605	-0.278751	0.449	0.502	1
C430049B03Rik	0.210105	-0.310152	0.071	0.117	1
Tmem144	0.214192	0.288181	0.235	0.169	1
Bmyc	0.216159	-0.266333	0.235	0.272	1
Pdk1	0.218325	-0.325961	0.255	0.323	1
Gm26672	0.220942	-0.329139	0.163	0.21	1
Mmaa	0.222234	-0.258722	0.122	0.156	1
Nova1	0.222334	-0.264892	0.173	0.197	1
Hectd4	0.224588	-0.301527	0.133	0.193	1
Usp21	0.225769	-0.253345	0.071	0.113	1
Gm39469	0.22748	-0.280442	0.102	0.141	1
Gm10848	0.237968	-0.322923	0.276	0.328	1
4931414P19Rik	0.240787	-0.25295	0.082	0.102	1
Desi2	0.24442	0.301293	0.337	0.26	1
1600022D10Rik	0.249904	-0.272784	0.071	0.114	1
Araf	0.254401	-0.275601	0.112	0.153	1
Vasp	0.25596	-0.277134	0.071	0.116	1
Clec4a3	0.256511	-0.294925	0.133	0.189	1
Lyzl4	0.25707	-0.273877	0.204	0.247	1
Glul	0.260026	-0.260251	0.245	0.281	1
Itprid2	0.262405	-0.275981	0.204	0.246	1
Npl	0.26272	0.279933	0.204	0.145	1
Serf2	0.263449	0.281466	0.276	0.214	1
Pkd1	0.26623	-0.261713	0.122	0.162	1
Pepd	0.267817	0.284512	0.184	0.128	1
Gm43821	0.27297	-0.275533	0.102	0.139	1
Snx20	0.273737	-0.279044	0.184	0.237	1
Atp6ap1	0.274281	0.263255	0.173	0.123	1
Ikzf2	0.282693	-0.292703	0.133	0.167	1
Ssr4	0.288936	-0.263552	0.122	0.151	1
Vxn	0.294135	-0.291569	0.235	0.293	1
Gtpbp1	0.294937	-0.270202	0.092	0.142	1
Tmem173	0.295851	-0.289143	0.184	0.243	1
Ccdc152	0.297403	-0.269371	0.102	0.149	1
Fam120a	0.299212	0.292716	0.276	0.237	1
Jam2	0.300404	-0.272121	0.133	0.178	1
Inpp5f	0.30157	0.251118	0.163	0.111	1
Gbe1	0.305522	0.289142	0.224	0.184	1
Snx27	0.308086	0.263272	0.235	0.173	1
Pdlim5	0.312041	-0.255554	0.245	0.294	1
Cracr2b	0.321877	-0.250011	0.061	0.102	1
Atp6v0a2	0.327147	-0.265252	0.173	0.229	1
Prorsd1	0.328329	-0.257972	0.112	0.143	1
Dcaf6	0.331494	-0.276191	0.133	0.175	1
Dcaf1	0.364404	0.283572	0.173	0.132	1
Tmem119	0.365452	-0.259873	0.153	0.201	1
Ust	0.386255	-0.252901	0.163	0.203	1
Chst9	0.387156	0.268421	0.122	0.081	1
Aqr	0.415312	0.274574	0.173	0.128	1
Ccdc192	0.459496	-0.267919	0.143	0.151	1
Ctnnal1	0.461511	0.255629	0.133	0.108	1
Xrcc4	0.539724	0.276074	0.327	0.298	1

## Sheet: MG1 (Cluster0)
	p_val	avg_log2FC	pct.1	pct.2	p_val_adj
Malat1	1.23471e-298	0.485996	1	1	2.74007e-294
Ddx5	6.91783e-98	0.463966	0.994	0.992	1.53521e-93
Plxdc2	4.6087e-66	-0.310996	0.99	0.996	1.02276e-61
Gm35188	3.41931e-65	0.454754	0.978	0.972	7.58814e-61
Gm42418	9.50507e-61	-0.578033	0.856	0.971	2.10937e-56
Arhgap45	2.03204e-55	0.508849	0.851	0.872	4.5095e-51
Lrmda	5.06745e-55	-0.463512	0.86	0.947	1.12457e-50
AC149090.1	3.52885e-52	0.441062	0.949	0.96	7.83122e-48
Ctsd	4.62288e-49	-0.681866	0.264	0.507	1.02591e-44
Hexb	4.01871e-45	-0.406026	0.869	0.97	8.91831e-41
Fgf13	1.03901e-42	-1.01836	0.371	0.54	2.30577e-38
AY036118	3.98009e-42	-0.434561	0.796	0.946	8.83261e-38
B2m	5.2114e-42	-0.602047	0.191	0.396	1.15651e-37
Ctss	1.56506e-41	-0.600708	0.611	0.831	3.47317e-37
Atp6v0b	3.07317e-40	0.445258	0.827	0.879	6.81999e-36
Gab2	3.82354e-40	-0.352976	0.824	0.936	8.4852e-36
C1qa	8.16122e-39	-0.850195	0.417	0.637	1.81114e-34
Csmd3	1.58349e-36	-0.3882	0.954	0.964	3.51408e-32
Pde3b	3.31045e-36	-0.323087	0.812	0.937	7.34655e-32
Sparc	3.80149e-36	-0.433118	0.284	0.511	8.43627e-32
9930111J21Rik2	3.52063e-35	-0.316439	0.212	0.423	7.81298e-31
Trim30a	6.16853e-35	-0.445591	0.23	0.427	1.36892e-30
Diaph2	1.08766e-34	-0.329462	0.799	0.939	2.41374e-30
Fam172a	1.77567e-33	-0.356291	0.513	0.74	3.94056e-29
Epsti1	2.42877e-33	-0.399788	0.254	0.457	5.38992e-29
Kcnma1	6.92287e-33	-0.372793	0.257	0.463	1.53632e-28
Slc9a9	2.57085e-32	-0.310347	0.781	0.923	5.70522e-28
Cd81	8.37925e-32	-0.482022	0.253	0.453	1.85952e-27
Itm2b	2.30556e-31	-0.468573	0.515	0.756	5.1165e-27
Trim30d	4.87621e-31	-0.294875	0.166	0.34	1.08213e-26
Phkb	1.92098e-30	-0.335413	0.306	0.517	4.26304e-26
Son	3.1515e-30	0.370696	0.875	0.934	6.9938e-26
Hk2	3.49346e-30	0.416704	0.815	0.859	7.75268e-26
Inpp4b	4.33585e-30	-0.306216	0.798	0.918	9.62211e-26
C1qb	7.53543e-30	-0.777345	0.488	0.692	1.67226e-25
Usp25	2.3674e-29	-0.274915	0.207	0.394	5.25374e-25
Celf2	3.35104e-29	-0.277827	0.737	0.909	7.43663e-25
Gm47664	1.09505e-28	-0.263105	0.127	0.278	2.43012e-24
Tmem119	1.14786e-28	-0.290956	0.141	0.297	2.54732e-24
Cpeb2	1.15252e-28	-0.281879	0.105	0.242	2.55766e-24
Ivns1abp	1.98423e-28	0.266017	0.965	0.98	4.4034e-24
Rab10	3.10414e-28	-0.261222	0.271	0.473	6.8887e-24
Olfml3	2.2064e-27	-0.332932	0.125	0.265	4.89644e-23
Tbl1x	6.62524e-27	-0.284331	0.269	0.467	1.47027e-22
Dennd1a	7.89649e-27	-0.294147	0.43	0.664	1.75239e-22
Sp100	8.4578e-27	-0.441723	0.083	0.2	1.87696e-22
Nbea	1.46181e-26	-0.327307	0.3	0.494	3.24405e-22
Lpp	1.75272e-26	-0.254701	0.256	0.448	3.88965e-22
Pik3ap1	3.96463e-26	-0.311913	0.428	0.661	8.79831e-22
Camk1d	6.98832e-26	-0.284838	0.726	0.895	1.55085e-21
Gng12	8.27728e-26	-0.25532	0.138	0.282	1.83689e-21
Exoc4	1.14159e-25	-0.280247	0.558	0.784	2.53342e-21
Scaper	1.1466e-25	-0.268927	0.273	0.466	2.54454e-21
Mpeg1	1.18875e-25	-0.281507	0.115	0.249	2.63808e-21
Nrp1	1.58365e-25	-0.29313	0.282	0.473	3.51443e-21
Rps6ka5	1.91382e-25	-0.281783	0.228	0.404	4.24716e-21
Specc1	3.28038e-25	-0.291217	0.582	0.8	7.27982e-21
Rap1gds1	4.05402e-25	-0.258652	0.766	0.913	8.99668e-21
Akt3	5.22403e-25	-0.300177	0.25	0.421	1.15932e-20
Nav3	8.04459e-25	-0.292064	0.921	0.97	1.78526e-20
Cyba	8.96011e-25	-0.339877	0.126	0.258	1.98843e-20
Ctsb	1.13242e-24	-0.27962	0.202	0.368	2.51306e-20
H2-D1	2.22258e-24	-0.499578	0.193	0.342	4.93234e-20
Plcl1	2.55518e-24	-0.278217	0.806	0.918	5.67044e-20
Nlrc5	3.02943e-24	-0.409205	0.063	0.161	6.72291e-20
Trf	4.84743e-24	-0.299659	0.145	0.284	1.07574e-19
Lcorl	4.85156e-24	-0.264084	0.309	0.507	1.07666e-19
Cd9	5.23606e-24	-0.282023	0.203	0.37	1.16199e-19
Vti1a	7.57818e-24	-0.263293	0.41	0.624	1.68175e-19
Ly6e	8.04598e-24	-0.349632	0.2	0.36	1.78556e-19
Mitf	1.00143e-23	-0.282921	0.477	0.698	2.22237e-19
Sdk1	1.14564e-23	-0.380496	0.216	0.367	2.54241e-19
Cadm1	1.30335e-23	-0.319936	0.452	0.66	2.8924e-19
Slc8a1	1.93692e-23	-0.258746	0.93	0.969	4.29841e-19
Fmnl2	2.07992e-23	-0.357544	0.232	0.395	4.61576e-19
Oxr1	2.6283e-23	-0.257934	0.448	0.656	5.83273e-19
Gng2	3.29042e-23	-0.264354	0.355	0.567	7.30209e-19
Rapgef5	9.43768e-23	-0.258654	0.795	0.914	2.09441e-18
Zeb1	9.81837e-23	-0.257208	0.527	0.742	2.17889e-18
Prkn	1.07787e-22	-0.327454	0.543	0.734	2.392e-18
Mctp1	2.23614e-22	-0.300942	0.563	0.751	4.96244e-18
Parp14	2.35946e-22	-0.338235	0.171	0.312	5.23611e-18
Agmo	2.91109e-22	-0.27196	0.671	0.832	6.46028e-18
Ctsz	4.02983e-22	-0.297841	0.266	0.443	8.94299e-18
Peak1	1.06223e-21	-0.257967	0.207	0.361	2.3573e-17
Stat2	1.77836e-21	-0.317339	0.093	0.199	3.94654e-17
Lysmd4	2.26607e-21	0.255597	0.973	0.986	5.02885e-17
Herc6	2.75534e-21	-0.411037	0.139	0.264	6.11465e-17
Grn	3.45419e-21	-0.296329	0.171	0.312	7.66554e-17
Arhgap24	1.28836e-20	-0.307747	0.242	0.39	2.85914e-16
Gphn	2.98941e-20	-0.254003	0.368	0.552	6.63409e-16
Rnf213	4.53069e-20	-0.386952	0.155	0.281	1.00545e-15
Ifi204	1.04215e-19	-0.609794	0.1	0.198	2.31273e-15
Stat1	1.18732e-19	-0.326304	0.163	0.289	2.63491e-15
Ddx60	4.6775e-19	-0.277608	0.098	0.199	1.03803e-14
Arglu1	5.92754e-19	0.313168	0.85	0.913	1.31544e-14
Immp2l	1.32159e-18	-0.349539	0.323	0.469	2.93287e-14
Hdac9	5.63167e-18	-0.300335	0.582	0.746	1.24978e-13
Cst3	6.87045e-18	-1.17059	0.827	0.913	1.52469e-13
Bst2	1.95084e-17	-0.279725	0.041	0.11	4.32931e-13
Mllt3	3.53181e-17	-0.272347	0.073	0.156	7.8378e-13
5330438D12Rik	3.72775e-17	0.307197	0.878	0.911	8.27263e-13
Ifih1	3.81274e-17	-0.259403	0.043	0.112	8.46123e-13
Gm4951	4.42239e-17	-0.442229	0.08	0.164	9.81417e-13
Gm46367	4.47272e-17	0.338552	0.831	0.868	9.92587e-13
Fhit	8.89413e-17	-0.292571	0.463	0.605	1.97379e-12
Ppm1l	3.25019e-16	-0.312011	0.194	0.311	7.21282e-12
Trem2	3.40284e-16	-0.264924	0.332	0.505	7.55158e-12
Usp18	1.40059e-15	-0.460849	0.048	0.114	3.1082e-11
Oas2	5.50328e-15	-0.334053	0.044	0.106	1.22129e-10
Ifi209	9.12738e-15	-0.310559	0.047	0.11	2.02555e-10
Dalrd3	6.233e-14	0.540764	0.504	0.52	1.38323e-09
Cacnb2	8.62415e-14	-0.268855	0.607	0.749	1.91387e-09
Gm48678	1.85656e-13	0.40983	0.716	0.761	4.12007e-09
Adap2os	2.26265e-13	0.269387	0.859	0.92	5.02128e-09
Tsc22d4	1.4494e-12	0.335112	0.707	0.787	3.21651e-08
Arhgap15	1.83074e-11	-0.441221	0.117	0.189	4.06277e-07
Nisch	2.86152e-09	0.416639	0.581	0.651	6.35028e-05
E330020D12Rik	2.24395e-08	0.398936	0.563	0.618	0.000497978
C1qc	3.22716e-07	-0.335271	0.605	0.749	0.00716171
Gm17231	1.43723e-06	0.459343	0.488	0.521	0.031895
Ewsr1	2.58753e-06	0.295249	0.63	0.733	0.0574225
Prpf4b	6.01793e-06	0.280808	0.665	0.757	0.13355
Arhgef1	2.34485e-05	0.330452	0.504	0.58	0.520368
Gpr34	6.91405e-05	0.263255	0.737	0.828	1
Usp50	0.000315165	0.281111	0.641	0.74	1
Gm32036	0.000665736	0.250642	0.676	0.769	1
B430010I23Rik	0.000870615	0.383227	0.525	0.598	1
Srsf2	0.000915843	0.359221	0.507	0.596	1
Ltc4s	0.00101932	0.389163	0.417	0.454	1
Snhg20	0.00186195	0.481294	0.287	0.301	1
Slc38a2	0.00865513	0.405495	0.39	0.439	1
1600010M07Rik	0.00956168	0.384689	0.434	0.495	1
Gm20275	0.0114462	0.309119	0.547	0.618	1
Plekho1	0.0132309	0.304131	0.496	0.596	1
Ighm	0.014351	0.395744	0.417	0.477	1
Camk1	0.0190277	0.310979	0.42	0.49	1
Strbp	0.0260014	0.314812	0.506	0.576	1
Srsf7	0.0331151	0.304163	0.47	0.576	1
Gm42477	0.0411086	0.413481	0.258	0.27	1
Kazn	0.0434768	0.467203	0.108	0.095	1
Zfp691	0.0442428	0.331031	0.119	0.11	1
Tmem243	0.0758256	0.267839	0.592	0.72	1
Drg1	0.0790211	0.369617	0.399	0.456	1
Rgl2	0.0892027	0.270789	0.219	0.28	1
Lpar6	0.0983094	0.304655	0.48	0.576	1
Snrk	0.102093	0.427247	0.27	0.296	1
Gm28375	0.111253	0.262904	0.218	0.264	1
Hps4	0.114901	0.275696	0.446	0.536	1
Mfap3	0.143611	0.259608	0.264	0.338	1
Brd9	0.18701	0.317855	0.332	0.383	1
Psmd7	0.202633	0.35123	0.15	0.151	1
Ttll4	0.204564	0.269456	0.153	0.185	1
A930001M01Rik	0.211374	0.262742	0.17	0.206	1
2900093K20Rik	0.211791	0.36155	0.143	0.144	1
Kcnrg	0.232456	0.374706	0.363	0.416	1
Arrdc1	0.234065	0.258715	0.238	0.29	1
Gm42917	0.240316	0.25042	0.152	0.182	1
Otulin	0.246371	0.251655	0.297	0.372	1
U2af2	0.255258	0.255943	0.231	0.287	1
5430405H02Rik	0.293603	0.260174	0.255	0.313	1
Htra2	0.301504	0.266541	0.34	0.429	1
Bmyc	0.310456	0.297479	0.241	0.295	1
Gm43378	0.35455	0.273196	0.134	0.157	1
Gsdme	0.373997	0.269243	0.271	0.321	1
Gm16286	0.409977	0.292422	0.109	0.11	1
Knop1	0.410617	0.27838	0.243	0.293	1
Mast3	0.413524	0.328262	0.359	0.428	1
Tmem208	0.415765	0.266274	0.216	0.26	1
Stx2	0.439145	0.282011	0.224	0.272	1
Snrpf	0.441931	0.301624	0.128	0.131	1
Gm3164	0.452532	0.390427	0.213	0.232	1
Gm26532	0.454937	0.288456	0.182	0.213	1
Gm26724	0.474892	0.27229	0.177	0.207	1
Cfl2	0.496044	0.257379	0.193	0.226	1
Gm3636	0.498233	0.263341	0.183	0.215	1
Traf6	0.503706	0.263135	0.18	0.208	1
Gm44686	0.507131	0.275707	0.299	0.372	1
Eif1	0.531214	0.339337	0.243	0.274	1
9130019P16Rik	0.565202	0.387648	0.312	0.349	1
Gm48855	0.585139	0.294273	0.123	0.128	1
Pebp1	0.5861	0.309113	0.176	0.191	1
Stard5	0.589299	0.265976	0.275	0.335	1
Gcnt7	0.620703	0.284053	0.144	0.165	1
Psma3	0.626058	0.305122	0.321	0.397	1
Gm15563	0.639279	0.286898	0.319	0.383	1
2610020C07Rik	0.669011	0.277982	0.397	0.472	1
Gm2237	0.67015	0.251547	0.279	0.333	1
Tmem126a	0.673575	0.34005	0.26	0.299	1
Sap25	0.704435	0.337337	0.197	0.22	1
Pabpc4	0.712003	0.28538	0.198	0.227	1
Cox7c	0.743332	0.278915	0.276	0.33	1
Uckl1	0.790244	0.311412	0.341	0.413	1
Ormdl2	0.791633	0.287842	0.107	0.111	1
Uqcrq	0.794802	0.280794	0.101	0.105	1
Gm10138	0.813606	0.268771	0.151	0.169	1
Sec61g	0.816704	0.29285	0.264	0.305	1
Htr2b	0.819464	0.257205	0.116	0.126	1
Hist1h1c	0.821585	0.284054	0.11	0.12	1
Gm47167	0.828864	0.261817	0.39	0.457	1
3110082I17Rik	0.838818	0.263144	0.282	0.332	1
Gm28501	0.8418	0.274306	0.396	0.493	1
Nagk	0.86163	0.288665	0.163	0.178	1
Ccdc107	0.868935	0.271296	0.165	0.184	1
3222401L13Rik	0.87543	0.313683	0.246	0.282	1
1700066B19Rik	0.882613	0.282959	0.18	0.2	1
Cd27	0.898192	0.261731	0.146	0.16	1
Nit1	0.900413	0.294844	0.225	0.256	1
Leng8	0.956389	0.262558	0.344	0.419	1
Gpr183	0.977136	0.280322	0.34	0.412	1

## Sheet: MG2 (Cluster1)
	p_val	avg_log2FC	pct.1	pct.2	p_val_adj
Malat1	3.00032e-142	-0.372267	1	1	6.65831e-138
Plxdc2	2.01346e-100	0.370073	1	0.991	4.46828e-96
Csmd3	2.28893e-75	0.515073	0.981	0.95	5.0796e-71
Ddx5	4.6742e-69	-0.41577	0.994	0.992	1.0373e-64
Tanc2	9.69559e-68	0.313195	0.999	0.991	2.15165e-63
Elmo1	5.99765e-61	0.299819	0.998	0.974	1.331e-56
Pde3b	2.27073e-59	0.40394	0.971	0.852	5.03921e-55
Cst3	4.75188e-57	-1.40004	0.9	0.872	1.05454e-52
Mef2a	9.40597e-53	0.285029	0.995	0.967	2.08737e-48
Inpp4b	1.63403e-47	0.375916	0.956	0.833	3.62625e-43
4933406I18Rik	2.22803e-47	0.41409	0.942	0.806	4.94444e-43
Nav3	6.40501e-45	0.371476	0.989	0.934	1.4214e-40
Slc8a1	5.99412e-40	0.320176	0.985	0.94	1.33022e-35
Slc9a9	2.11793e-39	0.325962	0.962	0.826	4.7001e-35
C1qc	1.93173e-38	-0.811964	0.702	0.693	4.28689e-34
Apbb1ip	2.96557e-38	0.305252	0.98	0.884	6.58119e-34
Srgap2	1.27622e-37	0.25188	0.996	0.975	2.83219e-33
Agmo	3.0227e-37	0.388015	0.875	0.723	6.70797e-33
Rapgef5	8.74102e-37	0.308704	0.957	0.828	1.93981e-32
Rap1gds1	1.8924e-36	0.319357	0.95	0.813	4.19961e-32
Numb	2.02368e-35	0.280382	0.974	0.876	4.49095e-31
Bank1	8.38082e-34	0.432095	0.573	0.372	1.85987e-29
C1qb	8.87468e-34	-1.03556	0.61	0.62	1.96947e-29
P3h2	2.63768e-33	0.384562	0.768	0.562	5.85353e-29
Fam172a	9.68599e-32	0.325733	0.797	0.586	2.14951e-27
Celf2	1.3268e-31	0.288668	0.954	0.792	2.94443e-27
Gm47664	1.85853e-31	0.290701	0.328	0.17	4.12444e-27
Maml3	1.87504e-31	0.289575	0.965	0.859	4.16108e-27
Ssh2	3.86373e-31	0.256678	0.985	0.919	8.57439e-27
Zeb1	4.78769e-31	0.331925	0.806	0.591	1.06248e-26
Ophn1	1.04225e-30	0.261533	0.957	0.834	2.31296e-26
Plcl1	5.23682e-30	0.30735	0.955	0.838	1.16216e-25
Gab2	1.46184e-29	0.290721	0.964	0.861	3.24412e-25
Tbc1d5	2.27508e-29	0.289658	0.94	0.802	5.04886e-25
C1qa	2.4319e-29	-1.06315	0.544	0.562	5.39687e-25
Prkce	2.65886e-29	0.353129	0.526	0.332	5.90055e-25
Ldlrad4	2.79489e-29	0.257916	0.983	0.928	6.20242e-25
Mctp1	2.28517e-28	0.329126	0.812	0.617	5.07125e-24
Zbtb20	6.36258e-28	0.301213	0.915	0.763	1.41198e-23
Specc1	9.91226e-28	0.302993	0.856	0.651	2.19973e-23
Fli1	4.8017e-27	0.2779	0.914	0.757	1.06559e-22
Siglech	8.97248e-27	0.256277	0.967	0.826	1.99117e-22
Nos1ap	1.20869e-26	0.266983	0.469	0.284	2.68233e-22
Pip4k2a	1.55885e-26	0.25021	0.935	0.788	3.45939e-22
Tbl1x	1.88035e-26	0.313084	0.518	0.333	4.17287e-22
Gnaq	5.16186e-26	0.280752	0.872	0.694	1.14552e-21
Oxr1	6.96491e-26	0.32853	0.71	0.514	1.54565e-21
Hdac9	1.5935e-25	0.378969	0.797	0.63	3.53629e-21
Atrx	1.59552e-25	0.28312	0.676	0.46	3.54078e-21
Lrmda	6.76328e-25	0.282604	0.958	0.893	1.50091e-20
Large1	7.12321e-25	0.285998	0.903	0.738	1.58078e-20
Khdrbs3	9.00608e-25	0.315031	0.266	0.141	1.99863e-20
Phkb	1.34514e-24	0.304115	0.564	0.377	2.98514e-20
Chn2	2.50503e-24	0.280937	0.835	0.629	5.55917e-20
Map4k3	2.77338e-24	0.25771	0.522	0.329	6.15468e-20
Bbs9	2.83363e-24	0.30116	0.75	0.553	6.28839e-20
Arhgap45	2.99943e-24	-0.390182	0.89	0.852	6.65634e-20
Fchsd2	3.11582e-24	0.271396	0.936	0.805	6.91464e-20
Exoc4	5.62261e-24	0.272797	0.824	0.639	1.24777e-19
8030442B05Rik	6.3447e-24	0.270211	0.766	0.558	1.40802e-19
Prkn	6.79831e-24	0.331875	0.784	0.604	1.50868e-19
Abca9	1.81958e-23	0.262529	0.809	0.589	4.038e-19
Fhit	1.94608e-23	0.395553	0.657	0.5	4.31873e-19
Bcas3	1.9783e-23	0.25629	0.536	0.353	4.39025e-19
Pard3b	2.23127e-22	0.265129	0.642	0.452	4.95164e-18
Pwwp2a	2.28488e-22	0.253597	0.771	0.561	5.0706e-18
Ank2	2.43805e-22	0.278715	0.791	0.605	5.41051e-18
Asxl2	3.56406e-22	0.252137	0.585	0.394	7.90936e-18
Immp2l	5.40787e-22	0.409368	0.515	0.366	1.20012e-17
Fam102b	5.4376e-22	0.254629	0.747	0.564	1.20671e-17
Plxna4	9.00323e-22	0.288406	0.712	0.533	1.998e-17
Atp6v0b	1.06598e-21	-0.372435	0.896	0.842	2.36563e-17
Adamts16	3.03988e-21	0.288538	0.277	0.157	6.74611e-17
Stau2	5.57262e-21	0.250877	0.253	0.139	1.23668e-16
Hk2	6.0907e-21	-0.387561	0.876	0.827	1.35165e-16
Arl15	6.55634e-21	0.262376	0.702	0.514	1.45498e-16
Atp11c	7.4352e-21	0.266074	0.456	0.295	1.65002e-16
Son	9.93503e-21	-0.345757	0.942	0.897	2.20478e-16
AC149090.1	1.02032e-20	-0.309151	0.967	0.951	2.2643e-16
Rps6ka5	1.03901e-20	0.268265	0.446	0.287	2.30577e-16
Nbea	1.26076e-20	0.300688	0.534	0.367	2.79787e-16
Scaper	1.9937e-20	0.251881	0.508	0.339	4.42442e-16
Sdk1	7.929e-20	0.315996	0.405	0.265	1.7596e-15
Ptprm	8.02088e-20	0.257258	0.739	0.55	1.77999e-15
Ccnd3	1.42034e-19	0.265195	0.682	0.5	3.15201e-15
Kcnma1	4.27348e-19	0.259727	0.494	0.334	9.4837e-15
Atxn1	1.48324e-18	0.254092	0.55	0.381	3.2916e-14
Kcnq1ot1	1.95304e-18	0.279187	0.393	0.261	4.33418e-14
Fth1	5.81556e-17	-0.721024	0.4	0.451	1.29059e-12
Enox2	9.65617e-17	0.256586	0.358	0.235	2.1429e-12
Dlc1	4.21692e-16	0.262951	0.366	0.243	9.3582e-12
Gm43821	2.12337e-15	0.261995	0.192	0.109	4.71218e-11
Cd81	4.57927e-12	-0.705733	0.361	0.389	1.01623e-07
Tyrobp	1.08294e-11	-0.636402	0.34	0.375	2.40327e-07
Tmsb4x	1.16018e-10	-0.406955	0.715	0.649	2.57467e-06
Cyba	3.00564e-09	-0.543918	0.175	0.227	6.67013e-05
Rps29	4.46281e-09	-0.598739	0.269	0.307	9.90387e-05
Pld4	1.95408e-08	-0.341114	0.746	0.674	0.000433648
Gm42418	2.56857e-08	-0.310967	0.972	0.907	0.000570017
Itm2b	3.09715e-08	-0.455676	0.729	0.636	0.000687319
Dalrd3	1.24263e-07	-0.440972	0.532	0.505	0.00275764
Cd52	4.12471e-07	-0.361872	0.065	0.105	0.00915357
Grn	5.57642e-07	-0.553667	0.239	0.271	0.0123752
Fgf13	7.01052e-07	-0.687738	0.476	0.479	0.0155577
Ctsd	9.47925e-07	-0.636758	0.43	0.411	0.0210364
Rplp1	1.51121e-06	-0.458279	0.16	0.201	0.0335368
Trem2	1.70437e-06	-0.480148	0.456	0.434	0.0378233
Ctss	2.67955e-06	-0.440275	0.812	0.719	0.0594647
Eif1	2.86793e-06	-0.477731	0.243	0.272	0.0636451
Fcer1g	3.32384e-06	-0.477086	0.464	0.445	0.0737628
Sat1	3.39066e-06	-0.257993	0.797	0.721	0.0752455
Rpl6	3.53767e-06	-0.486537	0.364	0.368	0.0785079
Rpl23	1.08933e-05	-0.368884	0.117	0.154	0.241744
Rps3a1	1.23408e-05	-0.417344	0.155	0.191	0.273866
Rpl30	1.98909e-05	-0.450677	0.156	0.189	0.441419
Ctsl	2.053e-05	-0.456725	0.229	0.255	0.455602
H2-D1	2.57585e-05	-0.647649	0.273	0.294	0.571633
Cd68	2.78132e-05	-0.379767	0.116	0.149	0.617231
Ctsz	3.04561e-05	-0.440035	0.376	0.379	0.675881
H2-K1	3.83427e-05	-0.562234	0.259	0.28	0.8509
Laptm5	4.12699e-05	-0.444362	0.472	0.44	0.915863
Gpr34	5.67983e-05	-0.259822	0.846	0.768	1
Gm48678	6.29015e-05	-0.275874	0.783	0.725	1
Actb	7.3069e-05	-0.465325	0.423	0.405	1
Rpl13	0.000103473	-0.457311	0.2	0.226	1
Rpsa	0.000107003	-0.343877	0.113	0.144	1
Ltc4s	0.000143238	-0.433146	0.458	0.432	1
Rpl18	0.000163424	-0.398745	0.124	0.153	1
Rpl7	0.000182337	-0.286374	0.08	0.109	1
Ftl1	0.000185409	-0.384142	0.131	0.159	1
Rpl28	0.000223112	-0.348641	0.123	0.153	1
Rps11	0.000237243	-0.426019	0.143	0.169	1
Fau	0.000293038	-0.470594	0.26	0.275	1
Rabac1	0.000312984	-0.305312	0.077	0.103	1
Cd63	0.000321572	-0.301682	0.087	0.115	1
Rps8	0.000482897	-0.450346	0.244	0.26	1
Rpl37	0.000670469	-0.463986	0.206	0.226	1
Rps4x	0.000823104	-0.31105	0.102	0.128	1
Psap	0.000852558	-0.375905	0.542	0.481	1
Ly6e	0.00100107	-0.482505	0.299	0.301	1
Rps13	0.00143259	-0.336415	0.123	0.146	1
Nisch	0.0016818	-0.296348	0.675	0.601	1
E330020D12Rik	0.00180114	-0.311619	0.641	0.576	1
Ubb	0.00199641	-0.428667	0.32	0.315	1
Cd14	0.00207332	-0.293305	0.097	0.121	1
Rpl18a	0.0020926	-0.408831	0.157	0.177	1
Rpl29	0.0021976	-0.30388	0.093	0.116	1
Gm16286	0.00278227	-0.313508	0.096	0.117	1
Atp6v0c	0.00293798	-0.367283	0.177	0.195	1
Snhg20	0.00312162	-0.415024	0.298	0.295	1
Ctsb	0.00356969	-0.420759	0.311	0.304	1
Slc38a2	0.00366203	-0.373525	0.441	0.411	1
Arhgef1	0.00422278	-0.291443	0.604	0.526	1
Rps10	0.00445055	-0.359135	0.143	0.162	1
Sh3bgrl3	0.00574827	-0.26024	0.081	0.101	1
Rpl11	0.00578564	-0.351691	0.138	0.158	1
Ppib	0.00684395	-0.292711	0.11	0.129	1
Kazn	0.00741438	-0.512783	0.087	0.106	1
Rpl38	0.00843034	-0.354031	0.153	0.169	1
Rpl39	0.0129891	-0.307545	0.116	0.133	1
Tmem176b	0.014239	-0.265169	0.102	0.119	1
Rps27	0.0145267	-0.33411	0.148	0.162	1
Mafb	0.0173105	-0.324111	0.455	0.418	1
Mt1	0.0181439	-0.331443	0.142	0.155	1
mt-Co1	0.01879	-0.4103	0.394	0.363	1
Rps7	0.0207715	-0.339645	0.156	0.167	1
Rpl34	0.0222033	-0.284167	0.11	0.126	1
Rps24	0.0252181	-0.356921	0.221	0.224	1
H2-T23	0.0308119	-0.251792	0.113	0.128	1
Cd9	0.0413702	-0.337932	0.317	0.304	1
Srsf2	0.0414245	-0.270556	0.613	0.539	1
Rpl24	0.0451311	-0.370503	0.145	0.155	1
Rps21	0.0451787	-0.332513	0.169	0.177	1
mt-Co3	0.0490179	-0.397066	0.33	0.309	1
Cox6c	0.0523932	-0.277634	0.102	0.114	1
Man2b1	0.0551914	-0.294341	0.474	0.421	1
Psmd7	0.0552593	-0.289173	0.144	0.154	1
Parp14	0.058152	-0.29157	0.298	0.241	1
Herc6	0.0585656	-0.299183	0.247	0.203	1
Rpl9	0.0609428	-0.291962	0.148	0.157	1
Rps28	0.0616813	-0.294867	0.125	0.137	1
Cox8a	0.0638806	-0.356094	0.193	0.197	1
Ptma	0.0733253	-0.324819	0.258	0.252	1
Clec2d	0.0740328	-0.339141	0.138	0.147	1
Ifi204	0.0784345	-0.538544	0.156	0.164	1
B2m	0.0814829	-0.459832	0.339	0.311	1
B430010I23Rik	0.0840575	-0.306262	0.631	0.541	1
Rpl27a	0.0875372	-0.287295	0.276	0.268	1
Rpl35a	0.0926516	-0.298579	0.178	0.182	1
Cebpb	0.0931095	-0.308921	0.146	0.153	1
Apoe	0.0949475	-0.342254	0.19	0.193	1
Uqcrq	0.0950226	-0.283923	0.097	0.107	1
Gm17231	0.095821	-0.300281	0.55	0.489	1
Rpl32	0.0991993	-0.252839	0.106	0.116	1
Rps15	0.105672	-0.273231	0.15	0.157	1
Rpl37a	0.122334	-0.279005	0.151	0.157	1
Rpl15	0.128441	-0.269277	0.14	0.146	1
Rpl36al	0.138059	-0.276455	0.138	0.146	1
Serf2	0.184708	-0.316608	0.228	0.218	1
H3f3b	0.198504	-0.292904	0.28	0.266	1
Lamp1	0.202147	-0.293393	0.266	0.255	1
Rps27a	0.203441	-0.315888	0.196	0.193	1
Cox7c	0.209013	-0.293678	0.325	0.303	1
Snrk	0.232094	-0.364634	0.302	0.279	1
Pfn1	0.234558	-0.250246	0.146	0.147	1
Fcgr1	0.25871	-0.260083	0.175	0.174	1
Ighm	0.277309	-0.291536	0.497	0.434	1
Trim34a	0.282313	-0.329366	0.27	0.256	1
Rpl8	0.290561	-0.274901	0.144	0.145	1
Rps12	0.295412	-0.269153	0.155	0.155	1
Fuca1	0.313753	-0.254728	0.15	0.15	1
H2afj	0.317681	-0.263551	0.155	0.155	1
Npc2	0.327488	-0.279166	0.261	0.246	1
Pdia3	0.337828	-0.264039	0.249	0.237	1
Mt3	0.339745	-0.290485	0.111	0.114	1
1600010M07Rik	0.352983	-0.256941	0.517	0.45	1
Olfml3	0.376537	-0.27966	0.219	0.21	1
Ptgds	0.405339	-0.281296	0.127	0.127	1
Rpl41	0.409103	-0.33251	0.277	0.256	1
mt-Co2	0.423996	-0.295356	0.219	0.208	1
Cox4i1	0.424663	-0.261457	0.174	0.17	1
Tmem119	0.426096	-0.320004	0.252	0.233	1
Oaz1	0.433272	-0.288241	0.214	0.203	1
Psme1	0.450184	-0.266515	0.248	0.233	1
A930037H05Rik	0.457659	-0.392966	0.191	0.184	1
Pebp1	0.459029	-0.252477	0.19	0.183	1
Rps20	0.461983	-0.277677	0.141	0.139	1
Gm4951	0.484179	-0.333185	0.133	0.133	1
Ssr4	0.519148	-0.285298	0.175	0.167	1
Uckl1	0.527819	-0.281879	0.425	0.367	1
Timm10b	0.583216	-0.260944	0.186	0.176	1
Slc50a1	0.603433	-0.256044	0.152	0.145	1
Rpl19	0.612799	-0.271398	0.169	0.161	1
A330040F15Rik	0.638954	-0.340666	0.337	0.305	1
Gm15283	0.641268	-0.267699	0.33	0.292	1
Traf6	0.642014	-0.255443	0.214	0.19	1
Htra2	0.678476	-0.29033	0.441	0.374	1
Gm10138	0.688464	-0.265479	0.169	0.159	1
Stat1	0.69784	-0.393934	0.255	0.236	1
Rpl21	0.762738	-0.283481	0.239	0.218	1
Tmem126a	0.776088	-0.2727	0.306	0.274	1
Psma3	0.782251	-0.286415	0.407	0.35	1
Gm42477	0.798141	-0.28423	0.284	0.256	1
Hsp90ab1	0.804093	-0.264583	0.275	0.25	1
Tmem208	0.825778	-0.295548	0.264	0.234	1
Rpl36	0.828332	-0.274884	0.172	0.16	1
Knop1	0.857164	-0.270749	0.299	0.262	1
Sec61g	0.859036	-0.251115	0.315	0.277	1
Rab24	0.869767	-0.266701	0.221	0.202	1
Nagk	0.906862	-0.261079	0.181	0.168	1
Rnf213	0.924117	-0.370841	0.251	0.227	1
Junb	0.9427	-0.277093	0.235	0.213	1
Gsdme	0.974355	-0.255545	0.322	0.293	1
Gm44148	0.997758	-0.372042	0.201	0.187	1

## Sheet: MG3 (Cluster3)
	p_val	avg_log2FC	pct.1	pct.2	p_val_adj
Fgf13	1.70374e-288	2.49073	0.998	0.427	3.78094e-284
Csmd3	7.84594e-10	0.268005	0.971	0.959	1.74117e-05
Cst3	1.49938e-07	-1.03868	0.889	0.88	0.00332743
Fer	3.62947e-07	0.32015	0.485	0.363	0.00805453
C1qb	3.38059e-06	-0.72257	0.588	0.619	0.075022
Itpr2	6.23546e-06	0.254861	0.714	0.607	0.138377
Slc25a26	9.23511e-06	0.290322	0.189	0.119	0.204945
C1qc	9.47669e-06	-0.534238	0.697	0.696	0.210307
C1qa	1.19927e-05	-0.753732	0.532	0.558	0.266142
Cwc27	0.00011313	0.277684	0.324	0.239	1
Psap	0.000153446	-0.376329	0.458	0.505	1
Cd81	0.000174001	-0.537688	0.328	0.385	1
Grn	0.000577608	-0.351711	0.206	0.265	1
Ctsd	0.000589051	-0.545308	0.382	0.421	1
Ly6e	0.000623416	-0.392441	0.244	0.306	1
Mta3	0.000821535	0.274425	0.21	0.154	1
Fcer1g	0.000949655	-0.3886	0.412	0.455	1
Timp2	0.0029142	-0.316633	0.099	0.145	1
Ctsb	0.00361455	-0.356039	0.261	0.311	1
Ctsa	0.00394151	-0.326707	0.233	0.283	1
Trem2	0.00447063	-0.387121	0.412	0.444	1
Cd14	0.00505	-0.280079	0.076	0.117	1
Ctss	0.00516896	-0.356811	0.771	0.748	1
Rps8	0.00827727	-0.340722	0.214	0.258	1
Ubc	0.00840793	-0.271083	0.092	0.132	1
Park7	0.008885	-0.265013	0.067	0.103	1
mt-Cytb	0.00921824	-0.258356	0.065	0.102	1
Arhgap15	0.0098377	0.293691	0.206	0.158	1
Slc38a2	0.00986345	-0.279165	0.378	0.425	1
Fau	0.0110313	-0.331655	0.231	0.274	1
Ssr4	0.0125295	-0.288149	0.132	0.173	1
Tyrobp	0.0127785	-0.3358	0.332	0.366	1
Trim12a	0.0129255	-0.256829	0.315	0.361	1
Mfng	0.013364	-0.269368	0.124	0.163	1
Dennd4c	0.0150026	-0.292923	0.181	0.222	1
Olfml3	0.0185191	-0.319547	0.179	0.217	1
Fth1	0.0241802	-0.380002	0.412	0.436	1
Rpl13	0.0248123	-0.309684	0.183	0.22	1
Cd9	0.0299533	-0.276576	0.277	0.311	1
Parp14	0.039266	-0.29806	0.225	0.264	1
Ggact	0.0544743	-0.343507	0.208	0.239	1
Psme1	0.0560811	-0.263394	0.21	0.241	1
Lamp1	0.0629232	-0.26515	0.235	0.26	1
A930037H05Rik	0.0632684	-0.394266	0.162	0.189	1
Man2b1	0.0636126	-0.263821	0.424	0.44	1
Rpl37	0.0652435	-0.303029	0.193	0.222	1
Nlrc5	0.0686804	-0.251157	0.101	0.127	1
H2-D1	0.0721019	-0.390613	0.265	0.289	1
Itm2b	0.0903877	-0.259032	0.674	0.666	1
Ctsz	0.126493	-0.256585	0.368	0.379	1
Cyba	0.136789	-0.298854	0.193	0.211	1
Ttll4	0.140863	-0.257846	0.155	0.175	1
Apoe	0.149371	-0.310107	0.174	0.194	1
B2m	0.152842	-0.310477	0.305	0.322	1
Rps29	0.198423	-0.263785	0.286	0.295	1
H2-K1	0.247187	-0.269321	0.263	0.274	1
Herc6	0.247318	-0.301207	0.204	0.219	1
Gm44148	0.273123	-0.332206	0.181	0.193	1
