# Supplementary material for: cGAS–STING drives ageing-related inflammation and neurodegeneration
Source: Nature. 2023 Aug 2;620(7973):374–80. doi: 10.1038/s41586-023-06373-1 (PMC10412454; doi:10.1038/s41586-023-06373-1)
Supplement: Supplementary file 6 — DEGs between Tmem119-creERT2-CgasWT/WT and Tmem119-creERT2-CgasWT/R241E mouse microglia in the annotated cell states. Statistical analysis: differential expression was calculated using the MAST statistical framework. [file 41586_2023_6373_MOESM6_ESM.xlsx]

## Sheet: IFN
	p_val	avg_log2FC	pct.1	pct.2	p_val_adj
Gm4951	2.78357e-19	1.91102	0.858	0.2	6.17731e-15
Ifi213	8.87673e-17	2.31854	0.687	0.077	1.96992e-12
Ifi204	1.4521e-16	1.55312	0.925	0.446	3.2225e-12
H2-D1	2.14776e-16	1.7828	0.858	0.292	4.7663e-12
Oas2	1.48733e-15	2.08997	0.709	0.123	3.30067e-11
Oasl2	5.84731e-15	1.86638	0.799	0.231	1.29763e-10
Ifi209	7.95548e-15	1.46795	0.724	0.138	1.76548e-10
Ifi207	1.81162e-14	1.91677	0.731	0.154	4.02036e-10
Axl	2.20403e-12	1.61577	0.463	0.015	4.89117e-08
Ifi206	2.3425e-12	1.88378	0.627	0.108	5.19848e-08
H2-Q7	1.09663e-11	1.46609	0.515	0.046	2.43363e-07
Samd9l	2.99149e-11	1.21502	0.515	0.062	6.63872e-07
Cybb	3.76487e-11	1.80863	0.358	0	8.355e-07
Nlrc5	1.0711e-10	1.45332	0.776	0.292	2.37699e-06
Slfn5	1.45345e-10	1.53579	0.657	0.169	3.22549e-06
Clec2d	2.19163e-10	1.12561	0.828	0.354	4.86367e-06
H2-Q6	3.39414e-10	1.50372	0.44	0.031	7.53228e-06
Ifit3	3.47138e-10	1.20305	0.687	0.2	7.70369e-06
Usp18	4.91461e-10	1.41302	0.776	0.308	1.09065e-05
Eif2ak2	7.98194e-10	1.08568	0.754	0.277	1.77135e-05
H2-K1	9.17254e-10	1.38702	0.739	0.292	2.03557e-05
Ifitm10	1.46741e-09	-1.42349	0.179	0.585	3.25648e-05
Stat1	2.67679e-09	1.14896	0.91	0.6	5.94034e-05
H2-Q4	7.86882e-09	1.33741	0.396	0.031	0.000174625
Stat2	8.58529e-09	1.13675	0.843	0.477	0.000190525
Fcrls	1.41955e-08	-1.5913	0.142	0.477	0.000315027
Akt3	1.83782e-08	1.31365	0.701	0.262	0.000407849
Oasl1	1.85834e-08	1.46271	0.418	0.046	0.000412402
Sass6	2.16237e-08	1.45643	0.47	0.077	0.000479873
Gpr34	2.18677e-08	-1.12816	0.53	0.815	0.000485288
Ifi211	2.92162e-08	1.44021	0.44	0.062	0.000648366
H2-T22	2.92702e-08	1.22637	0.493	0.092	0.000649563
Parp9	3.51374e-08	0.891789	0.739	0.308	0.000779769
Gm44148	3.88028e-08	1.4325	0.791	0.415	0.000861112
Oas1g	4.98731e-08	1.23687	0.373	0.031	0.00110678
Lrmda	5.16059e-08	0.807137	0.978	0.892	0.00114524
Fam241a	6.40785e-08	0.957741	0.366	0.046	0.00142203
Etnk1	6.94101e-08	0.884732	0.799	0.385	0.00154035
Lilrb4a	7.23464e-08	2.5948	0.254	0	0.00160551
Cd300lf	7.23464e-08	1.11918	0.254	0	0.00160551
Herc6	8.02924e-08	0.922033	0.873	0.508	0.00178185
Gm20559	1.27664e-07	1.36141	0.47	0.092	0.00283312
Fbxw17	1.38462e-07	1.29808	0.358	0.031	0.00307275
Rnf213	1.71996e-07	0.838081	0.881	0.538	0.00381693
Gm31243	1.85147e-07	-1.84361	0.075	0.385	0.00410879
Oas3	1.99968e-07	0.928715	0.239	0	0.00443768
Gm13822	1.99968e-07	1.13416	0.239	0	0.00443768
Parp14	2.23265e-07	0.750044	0.91	0.585	0.0049547
Cxcl10	2.32399e-07	2.76479	0.313	0.015	0.0051574
Ccl12	3.2694e-07	2.24717	0.582	0.215	0.00725546
Iigp1	3.65436e-07	1.87066	0.425	0.077	0.00810976
Ifit2	4.43549e-07	1.32764	0.56	0.169	0.00984325
Arid5b	7.68325e-07	1.34479	0.716	0.354	0.0170507
Numb	8.73328e-07	-0.683502	0.828	0.785	0.0193809
Cd40	8.95455e-07	1.26857	0.216	0	0.0198719
Phf11b	9.5959e-07	0.826339	0.448	0.108	0.0212952
Tnfsf8	9.81008e-07	0.881515	0.313	0.031	0.0217705
Oas1a	9.8264e-07	1.1899	0.575	0.2	0.0218067
Tmsb10	1.37188e-06	1.09312	0.284	0.015	0.0304447
Malat1	1.53187e-06	-0.43027	1	1	0.0339953
Abtb2	2.39346e-06	1.20087	0.201	0	0.0531156
Ifi44	2.39346e-06	1.19634	0.201	0	0.0531156
Ctsl	2.9302e-06	0.591678	0.366	0.077	0.0650269
Isg15	2.93675e-06	1.11162	0.485	0.138	0.0651723
B2m	2.94037e-06	1.22288	0.642	0.277	0.0652527
Lrch3	3.35238e-06	0.815476	0.791	0.431	0.074396
Zfyve26	3.48583e-06	0.773971	0.284	0.031	0.0773576
Ifih1	4.18906e-06	1.09286	0.545	0.185	0.0929636
Bst2	4.53897e-06	0.887442	0.537	0.185	0.100729
Gfm2	5.25011e-06	-0.967182	0.53	0.692	0.116511
Gbp6	5.51166e-06	1.02451	0.261	0.015	0.122315
A930037H05Rik	6.96196e-06	0.933169	0.843	0.6	0.1545
Trim30a	7.32399e-06	0.568073	0.925	0.692	0.162534
Fcer1g	7.68086e-06	0.816853	0.619	0.262	0.170454
Pik3ap1	7.71666e-06	0.817662	0.873	0.692	0.171248
Maml3	8.79395e-06	-0.646512	0.843	0.846	0.195155
Tgtp2	9.25495e-06	0.75262	0.269	0.031	0.205386
Mef2c	9.28506e-06	-0.638736	0.933	0.969	0.206054
Il15ra	9.52748e-06	0.943995	0.403	0.092	0.211434
Gm3164	9.99009e-06	-1.04489	0.022	0.231	0.2217
Siglech	1.1675e-05	-0.748578	0.754	0.815	0.259092
Tmpo	1.22582e-05	1.1572	0.396	0.092	0.272034
Epsti1	1.32258e-05	0.892914	0.873	0.708	0.293506
Nmt1	1.33841e-05	0.708813	0.612	0.262	0.297019
Bank1	1.53056e-05	-1.69674	0.082	0.338	0.339661
Gsap	1.53928e-05	0.810595	0.731	0.385	0.341597
Ifi214	1.68505e-05	0.684298	0.306	0.046	0.373947
Tnpo1	2.12791e-05	0.259219	0.418	0.169	0.472226
Zbp1	2.15882e-05	0.848239	0.328	0.062	0.479085
Gm47243	2.24416e-05	0.910627	0.261	0.031	0.498023
Dyrk4	2.61465e-05	0.755683	0.239	0.015	0.580244
Bin1	2.96606e-05	-0.900335	0.507	0.708	0.658228
Nhsl2	3.00964e-05	-0.777562	0	0.123	0.667899
Rsad2	3.15659e-05	1.74619	0.328	0.062	0.700511
Ddx60	3.36916e-05	0.999245	0.724	0.446	0.747684
Daam1	3.42394e-05	0.643863	0.328	0.077	0.759841
Cd52	3.89467e-05	0.948252	0.381	0.092	0.864304
Parp12	4.00022e-05	0.720938	0.731	0.4	0.88773
Chic1	4.02694e-05	1.1832	0.269	0.031	0.893659
Rab37	4.2593e-05	0.633856	0.157	0	0.945223
Gm20429	4.2593e-05	0.637305	0.157	0	0.945223
Ctss	4.29875e-05	0.768996	0.94	0.769	0.95398
C1qb	4.44394e-05	0.615659	0.806	0.492	0.9862
Tnfaip8	5.35193e-05	0.885242	0.44	0.138	1
Mllt3	5.42289e-05	1.20107	0.396	0.108	1
Ap3b1	5.51763e-05	0.319952	0.597	0.323	1
Cpeb3	5.52215e-05	0.676234	0.216	0.015	1
Cd47	5.709e-05	0.842807	0.59	0.262	1
AW011738	5.82278e-05	0.909176	0.291	0.046	1
Trim34a	6.2469e-05	0.557256	0.813	0.508	1
Pnpt1	6.32919e-05	0.762417	0.515	0.2	1
Srgap2	6.60301e-05	-0.505135	0.985	0.969	1
Gm46224	6.74265e-05	0.425395	0.739	0.431	1
Gm12185	6.74489e-05	0.737574	0.619	0.292	1
Apobec3	6.86114e-05	0.701326	0.694	0.369	1
Apobec1	6.98361e-05	0.814695	0.746	0.477	1
Fmnl2	7.04069e-05	1.36785	0.716	0.431	1
A330040F15Rik	7.5102e-05	1.01324	0.716	0.462	1
Nod1	7.54095e-05	0.804312	0.343	0.077	1
Znfx1	7.54765e-05	0.594872	0.679	0.354	1
Pml	7.67677e-05	0.376775	0.612	0.308	1
Rrp1b	8.21866e-05	-0.965469	0.052	0.262	1
Trak1	8.81004e-05	0.396912	0.328	0.092	1
Gls	9.08807e-05	0.731493	0.701	0.385	1
Ly6e	9.17697e-05	0.801252	0.716	0.4	1
Snx10	9.28826e-05	0.97675	0.41	0.123	1
Usp25	9.63023e-05	0.623012	0.731	0.415	1
Gbp7	9.66974e-05	0.587346	0.313	0.077	1
Ms4a4c	9.72552e-05	0.331192	0.239	0.062	1
Ifi27l2a	0.000102978	0.959534	0.284	0.046	1
Gm7030	0.0001089	0.643766	0.142	0	1
Slco2b1	0.000110802	-0.755435	0.604	0.692	1
Ifit1	0.00011151	0.827507	0.381	0.108	1
Tor1aip1	0.000111581	0.643469	0.672	0.354	1
Elmo1	0.000115334	-0.481311	0.993	0.969	1
Fnbp4	0.000128961	0.728378	0.575	0.262	1
Gm10790	0.000129436	-0.778325	0.649	0.8	1
Zfp710	0.000134784	-0.732147	0.664	0.815	1
Gm48708	0.000135839	1.06186	0.291	0.062	1
Ndufb1-ps	0.000146327	0.833577	0.246	0.031	1
St8sia1	0.00015199	0.890259	0.246	0.031	1
Slfn8	0.000161859	0.875347	0.724	0.446	1
Usp15	0.000164275	0.74526	0.634	0.323	1
Lysmd4	0.000168632	-0.303946	0.978	0.923	1
Psmb9	0.000169185	0.733094	0.291	0.062	1
Spata13	0.000169431	0.869825	0.545	0.246	1
Irf8	0.000171604	0.739272	0.664	0.354	1
AU020206	0.000183559	0.627926	0.761	0.462	1
Lgals3bp	0.000190449	0.886792	0.351	0.092	1
Gbp8	0.000205588	0.893145	0.269	0.046	1
Ms4a6c	0.000221831	-0.586492	0.179	0.123	1
Slfn9	0.000242561	0.742931	0.291	0.062	1
Gm17268	0.000244829	1.44873	0.269	0.046	1
Map4k4	0.000248293	-0.595181	0.582	0.585	1
Rtp4	0.000249458	0.550181	0.448	0.185	1
Lacc1	0.0002513	0.502214	0.701	0.4	1
March5	0.000270028	0.762546	0.545	0.246	1
Phf11a	0.000270755	0.927279	0.321	0.077	1
Vcam1	0.000275963	0.679756	0.127	0	1
Gvin1	0.000291851	0.434581	0.306	0.092	1
Cryl1	0.000294687	-0.668094	0.261	0.308	1
Ly86	0.000298078	0.660998	0.963	0.831	1
Cd37	0.000306248	-0.603406	0.463	0.462	1
Arpc1b	0.000312105	0.333011	0.478	0.231	1
Smg7	0.000312337	0.829715	0.388	0.123	1
Samhd1	0.000312522	0.514175	0.724	0.431	1
Tcf4	0.000322405	0.252586	0.896	0.662	1
Cd274	0.00032579	0.919894	0.261	0.046	1
Slc24a3	0.000325892	-0.852369	0.418	0.615	1
Cdk12	0.000326869	0.809017	0.664	0.369	1
Ifitm3	0.000333147	1.16982	0.291	0.062	1
Daxx	0.000342016	0.458344	0.201	0.031	1
Rpl32	0.000365031	0.756095	0.194	0.015	1
Nrip1	0.000378905	-0.879245	0.522	0.708	1
Gm46367	0.000392846	-0.745455	0.701	0.769	1
Gm26936	0.000402963	-1.04866	0.201	0.4	1
Irgm2	0.00040615	0.333722	0.53	0.262	1
Ifit3b	0.000412819	0.625433	0.299	0.077	1
Phf11d	0.000428122	0.470664	0.448	0.185	1
Xaf1	0.000431239	0.571011	0.507	0.231	1
Gm15964	0.000437997	0.5205	0.119	0	1
Helz2	0.000438834	0.651342	0.187	0.015	1
Adam17	0.000445709	0.529162	0.56	0.277	1
Nr6a1	0.000453919	-0.579158	0.694	0.708	1
Arhgap45	0.000458403	-0.649609	0.731	0.877	1
Acer3	0.000463034	0.662907	0.843	0.615	1
Pvt1	0.000491614	0.75004	0.567	0.277	1
Gm4070	0.00049482	0.649063	0.53	0.246	1
Tnfsf13b	0.000505037	0.792477	0.306	0.077	1
Cxcl16	0.000520731	0.94891	0.254	0.046	1
H2-M3	0.00052255	0.730054	0.224	0.031	1
Gm50035	0.000532041	-0.887119	0.53	0.646	1
Ncoa1	0.000545331	0.637678	0.522	0.246	1
Sp140	0.000561002	0.665018	0.373	0.123	1
Ate1	0.000566136	0.436526	0.239	0.046	1
Nadk	0.000581074	0.897974	0.396	0.138	1
Tor3a	0.000586884	0.601905	0.507	0.231	1
Ddx58	0.00058887	0.289907	0.597	0.338	1
Zfhx3	0.000601889	-0.522621	0.881	0.938	1
Atp2c1	0.000610463	-0.64533	0.433	0.508	1
Slc2a5	0.000618319	-0.810673	0.06	0.231	1
Qk	0.000647222	-0.513678	0.963	0.938	1
Slamf8	0.000677544	0.588158	0.216	0.031	1
Trmt13	0.000680933	0.562042	0.515	0.246	1
Tcf7l2	0.00068343	-0.26774	0.463	0.369	1
Sp110	0.000765006	0.616204	0.552	0.277	1
Abcc3	0.000766696	-0.781699	0.067	0.262	1
Gbp5	0.000769692	1.20304	0.269	0.062	1
H2-T23	0.000780512	0.687102	0.388	0.138	1
Ivns1abp	0.000803854	-0.551371	0.903	0.954	1
Gart	0.000824224	0.959781	0.358	0.123	1
Rasa4	0.000849151	0.894817	0.56	0.308	1
Npc2	0.000878195	0.841835	0.463	0.2	1
Cited2	0.000881356	0.728187	0.179	0.015	1
Psme1	0.000883276	0.531283	0.56	0.292	1
Mboat1	0.000903927	-0.907485	0.097	0.308	1
Babam2	0.000932475	-0.608165	0.418	0.462	1
Mthfr	0.000961883	0.634753	0.313	0.092	1
H2-T24	0.000963974	0.822673	0.425	0.169	1
Igtp	0.000982312	0.484641	0.224	0.046	1
Zup1	0.00100473	0.532184	0.903	0.708	1
Myo1d	0.00102193	-0.894733	0.067	0.262	1
Irf7	0.00103677	0.557247	0.493	0.231	1
Bcl2a1b	0.00104634	0.6021	0.306	0.092	1
Mbd2	0.00105983	0.762438	0.269	0.062	1
St5	0.00106849	0.931562	0.351	0.123	1
Tmem243	0.00109678	-0.461085	0.724	0.692	1
Cutc	0.00109776	0.465117	0.104	0	1
Glrx	0.00109776	0.437673	0.104	0	1
Npnt	0.00111804	0.331942	0.269	0.092	1
Trafd1	0.0011747	0.724139	0.634	0.369	1
Cd244a	0.00118478	0.670974	0.209	0.031	1
Gm4841	0.00118548	0.727759	0.209	0.031	1
Parp11	0.00120233	1.10361	0.313	0.092	1
E2f3	0.00120943	-0.781161	0.291	0.446	1
Lyl1	0.00126307	-0.825357	0.127	0.262	1
Nono	0.00129402	0.36543	0.44	0.215	1
Arl5a	0.00132908	0.495196	0.336	0.123	1
Sp100	0.00135119	0.663521	0.791	0.554	1
Gbf1	0.00135885	0.58132	0.448	0.2	1
Extl3	0.00135995	0.589632	0.642	0.369	1
Pcgf5	0.00138266	0.839201	0.336	0.108	1
Mindy2	0.0013878	0.738088	0.336	0.108	1
Cask	0.0014119	-0.616942	0.612	0.723	1
Atrnl1	0.00149739	0.395008	0.246	0.077	1
Fer	0.00151243	-0.65016	0.284	0.354	1
Ik	0.00152736	0.695087	0.261	0.062	1
Rpl10	0.00156294	0.425431	0.276	0.092	1
Gm47283	0.00160209	0.549738	0.821	0.585	1
Map1s	0.00164278	0.383692	0.179	0.031	1
Ctsc	0.00169556	0.704258	0.604	0.338	1
Fgfr2	0.00171557	-0.313071	0.724	0.615	1
Ccl5	0.00171609	1.66976	0.216	0.046	1
Plcg2	0.00171723	0.472639	0.634	0.369	1
Scarb2	0.00172086	0.594582	0.522	0.262	1
Gripap1	0.00172541	-0.326409	0.299	0.231	1
Tlr3	0.00173291	0.374506	0.396	0.185	1
Tgif1	0.00174886	0.598566	0.269	0.077	1
4933406I18Rik	0.00175288	-0.551461	0.784	0.846	1
Iffo1	0.0018157	-0.83427	0.299	0.462	1
Nudt21	0.00189942	0.336927	0.142	0.015	1
Grn	0.00191636	0.431285	0.425	0.2	1
Csf1	0.00198524	0.611457	0.164	0.015	1
Clic4	0.00203662	0.603043	0.164	0.015	1
Ankhd1	0.00204586	-0.632502	0.552	0.662	1
Card11	0.00205507	0.630436	0.164	0.015	1
Rufy3	0.00207329	0.536374	0.478	0.231	1
Mfap3	0.00213242	-0.309513	0.388	0.323	1
Cpd	0.00218254	0.789328	0.254	0.062	1
Ifi35	0.00218963	0.67911	0.448	0.2	1
Ctnnal1	0.00220265	0.712021	0.343	0.123	1
Bbx	0.00223273	0.956151	0.47	0.246	1
Ttc28	0.00226208	-0.326708	0.649	0.585	1
Capn3	0.00228494	0.395652	0.679	0.431	1
Gm20650	0.00230265	0.789244	0.194	0.031	1
Jrkl	0.00230746	0.276867	0.127	0.015	1
Arfgef1	0.00236656	0.317504	0.515	0.292	1
Abca9	0.00240349	-0.407933	0.575	0.585	1
Rbpj	0.00242786	0.605928	0.425	0.185	1
Trim43c	0.00243112	0.670728	0.194	0.031	1
Ifi208	0.00243583	0.754868	0.224	0.046	1
1700012D14Rik	0.00245762	0.341623	0.216	0.062	1
Bin2	0.00246706	0.37016	0.679	0.431	1
C4b	0.00252471	0.781815	0.194	0.031	1
Inpp5k	0.00254843	0.258502	0.201	0.062	1
Wwp2	0.00261806	0.748519	0.343	0.123	1
Rpl36	0.00268668	0.26485	0.246	0.092	1
Tpm3	0.00270764	-0.290188	0.612	0.538	1
Rnf13	0.00274222	-0.351554	0.552	0.492	1
Heatr5a	0.0027999	0.581144	0.642	0.385	1
Ppp2ca	0.00281711	0.563409	0.291	0.092	1
Ptprc	0.00287431	0.522939	0.918	0.8	1
Cdc26	0.00289233	0.8583	0.231	0.062	1
Gm15635	0.00300724	-0.604194	0.097	0.292	1
Sik3	0.00309096	0.565301	0.448	0.215	1
Hpgd	0.00311997	-0.728983	0.403	0.585	1
Srsf6	0.00318895	-0.457608	0.284	0.246	1
Klf12	0.00327008	-0.547318	0.567	0.692	1
Zfp652	0.003276	-0.435241	0.634	0.6	1
Sft2d1	0.00330112	-0.476246	0.567	0.554	1
Phf14	0.00337377	-0.475812	0.694	0.692	1
Ints6l	0.0033832	-0.500076	0.701	0.754	1
Mobp	0.00339426	-0.616755	0.007	0.108	1
Sh3pxd2a	0.00341822	-0.735773	0.254	0.477	1
Chn2	0.00342097	-0.588822	0.493	0.692	1
Vsir	0.00343063	-0.68359	0.358	0.446	1
Naip2	0.00344308	0.722075	0.522	0.277	1
Tent2	0.00345312	0.385249	0.5	0.262	1
Cacnb2	0.0034584	0.711484	0.896	0.738	1
A830008E24Rik	0.00353496	0.561529	0.552	0.308	1
Gm42917	0.00358835	0.620687	0.396	0.169	1
Casp4	0.00372492	0.600734	0.59	0.338	1
Gm2245	0.00377843	0.573662	0.836	0.646	1
F830016B08Rik	0.0037845	0.376807	0.172	0.031	1
Ddi2	0.00379598	0.537434	0.41	0.185	1
Ctnnd1	0.00385029	-0.544769	0.299	0.292	1
Plcl2	0.00390146	-0.400765	0.866	0.831	1
Tmbim6	0.0039518	0.688419	0.396	0.169	1
Tiam1	0.00396104	0.483961	0.433	0.215	1
Gm37571	0.00399032	0.424069	0.142	0.015	1
Oma1	0.00399203	-0.339219	0.366	0.338	1
Cep350	0.00406555	0.601068	0.485	0.246	1
Gatm	0.00415959	0.587084	0.284	0.092	1
Wdfy2	0.00418552	-0.384101	0.485	0.477	1
Lamp2	0.00422306	0.703703	0.642	0.415	1
Ccdc88a	0.00422987	0.693615	0.433	0.2	1
Slfn2	0.00423787	0.699792	0.433	0.2	1
Gm37876	0.00425812	-0.438845	0.007	0.108	1
March8	0.00426538	0.289273	0.231	0.077	1
Tsc22d2	0.00429019	0.580268	0.5	0.262	1
Arl6ip1	0.00431181	0.614183	0.209	0.046	1
Apbb1ip	0.00433545	-0.288628	0.918	0.846	1
C130026I21Rik	0.00435011	0.51359	0.149	0.015	1
9330175E14Rik	0.00435044	0.399456	0.142	0.015	1
Erp29	0.00441143	0.288327	0.515	0.292	1
Lgals9	0.00442682	0.640609	0.604	0.369	1
Ybx1	0.00444058	0.570872	0.239	0.062	1
Terf1	0.00446307	0.790352	0.284	0.092	1
Trim14	0.00451898	0.366931	0.612	0.385	1
Gm33370	0.00454192	0.497706	0.201	0.046	1
Dcaf11	0.00457485	0.53113	0.149	0.015	1
Cmtr1	0.00458637	0.538751	0.388	0.169	1
Itga9	0.0045967	-0.765409	0.299	0.462	1
Hck	0.00465268	0.49764	0.843	0.662	1
Abhd12	0.00480488	-0.315556	0.701	0.631	1
Terf2	0.00482231	-0.704892	0.097	0.262	1
Fam210a	0.00485242	0.696079	0.41	0.185	1
Ppp4r3a	0.0048622	0.434334	0.41	0.2	1
Lrrc45	0.00486242	0.383543	0.142	0.015	1
8030442B05Rik	0.00487811	-0.715231	0.455	0.631	1
Vps54	0.00496516	0.663712	0.716	0.492	1
Utp3	0.00501376	0.562824	0.306	0.108	1
AC149090.1	0.0050152	0.344316	0.985	0.892	1
Gbp4	0.00504427	0.692705	0.209	0.046	1
Rps20	0.00511995	0.338241	0.276	0.108	1
Nlrp1b	0.00516098	0.471963	0.672	0.431	1
Git2	0.00516379	-0.59987	0.47	0.523	1
Lactb2	0.00520194	-0.778357	0.187	0.354	1
B430306N03Rik	0.0052185	0.605124	0.209	0.046	1
Luc7l3	0.00532722	0.35144	0.634	0.4	1
Ptpn4	0.00542496	0.61377	0.306	0.108	1
Csnk2a2	0.00542538	-0.275267	0.313	0.231	1
Cd27	0.00545723	-0.254359	0.201	0.123	1
Rnpc3	0.00546217	0.668126	0.306	0.108	1
Mphosph8	0.00552444	0.481867	0.246	0.077	1
Prkaa1	0.00553139	0.354297	0.127	0.015	1
Rock2	0.00555257	-0.379999	0.687	0.692	1
Xist	0.0055727	0.317664	0.985	0.923	1
Gm3739	0.00562563	-0.718588	0.067	0.215	1
Mtmr14	0.00564399	0.331138	0.261	0.092	1
Cmpk2	0.00567797	0.812306	0.142	0.015	1
Runx1	0.00573595	0.513133	0.836	0.646	1
Hyal5	0.00575131	0.715391	0.142	0.015	1
H2-Ob	0.00580561	-0.903613	0.052	0.185	1
Rbm5	0.00585012	-0.460419	0.53	0.569	1
2610001J05Rik	0.0058567	0.442788	0.142	0.015	1
Ccl2	0.00598602	0.802821	0.142	0.015	1
Filip1l	0.00600727	-0.294706	0.522	0.446	1
Tns1	0.00602275	0.477166	0.291	0.108	1
Zfp809	0.00620386	-0.607494	0.157	0.231	1
Ndufs4	0.00627575	0.689624	0.343	0.138	1
Cbfb	0.00630393	0.29401	0.358	0.169	1
Xrn1	0.00630859	0.481427	0.709	0.477	1
Stab1	0.00638127	-0.694535	0.134	0.308	1
Timmdc1	0.00638453	0.539192	0.246	0.077	1
Actr3	0.00646607	0.476459	0.575	0.338	1
Nisch	0.00651461	-0.611631	0.567	0.646	1
Rpl7a	0.0066032	0.39331	0.157	0.031	1
Diaph2	0.00665469	0.322071	0.955	0.831	1
Ehd4	0.00682359	0.634824	0.493	0.262	1
Cul1	0.00684013	-0.412704	0.597	0.569	1
Ubr3	0.00688891	-0.543363	0.425	0.508	1
Rab31	0.00689639	-0.625628	0.448	0.508	1
Il6ra	0.00692871	-0.284577	0.56	0.492	1
Stag1	0.00692949	-0.332986	0.791	0.769	1
Il18	0.00693872	0.500537	0.448	0.231	1
Hnrnpa3	0.00695247	-0.474001	0.627	0.723	1
Ccnl1	0.00697531	0.556102	0.694	0.462	1
Ndufs3	0.00702709	0.589078	0.172	0.031	1
R3hcc1l	0.00708667	-0.472069	0.284	0.277	1
4930599N23Rik	0.00725795	0.449435	0.634	0.4	1
P3h2	0.00726521	-0.65155	0.388	0.508	1
Usp16	0.00730969	0.615289	0.276	0.092	1
Rasgrp3	0.00739286	-0.27612	0.59	0.523	1
Csnk1g1	0.00741346	-0.429288	0.373	0.338	1
Trappc8	0.007419	-0.296762	0.381	0.338	1
Adap1	0.00744881	0.456432	0.194	0.046	1
Arhgap24	0.0074537	0.919382	0.522	0.323	1
Anapc10	0.00749585	0.614711	0.299	0.108	1
Tbck	0.00752959	0.313248	0.41	0.215	1
Ppp2r3d	0.00754919	-0.648041	0.03	0.154	1
Fnbp1l	0.00755493	0.713882	0.276	0.092	1
Morrbid	0.00756286	0.72504	0.172	0.031	1
Dhx58	0.00757105	0.612194	0.201	0.046	1
Prrc2b	0.00757835	0.653259	0.224	0.062	1
Gnptab	0.00759172	0.596087	0.201	0.046	1
Adamts16	0.00760876	-0.653975	0.037	0.169	1
C1qa	0.00763539	0.728015	0.701	0.477	1
Fbxo7	0.00768066	0.522185	0.172	0.031	1
Sppl2a	0.0077625	0.653554	0.657	0.431	1
Edem1	0.00780756	-0.542204	0.276	0.338	1
Rbbp8	0.00780963	-0.675304	0.03	0.154	1
Arsb	0.00781466	-0.78111	0.433	0.6	1
Asxl2	0.00785143	0.268013	0.582	0.369	1
Gm16552	0.00786446	-0.262201	0.216	0.169	1
Chil1	0.00789528	0.74326	0.134	0.015	1
Sec11c	0.00796082	0.526503	0.172	0.031	1
Tnf	0.0080227	0.636649	0.194	0.046	1
Zfp182	0.00824979	-0.653866	0.284	0.385	1
Fcgr1	0.00832918	0.603001	0.47	0.246	1
Ankrd44	0.00834967	-0.31499	0.836	0.785	1
Ypel3	0.00844558	-0.690431	0.299	0.369	1
Zbtb5	0.00849048	0.282279	0.142	0.031	1
Scarb1	0.00851786	-0.624554	0.03	0.154	1
Bckdhb	0.00852645	0.4737	0.239	0.077	1
BC147527	0.00854693	0.670673	0.224	0.062	1
Birc3	0.00855832	0.563477	0.373	0.169	1
Mfsd12	0.008599	0.732649	0.164	0.031	1
Scoc	0.00870448	-0.633517	0.373	0.538	1
Zc3hav1	0.00871505	0.503982	0.701	0.477	1
Tpr	0.00878458	0.510115	0.567	0.338	1
Mthfsl	0.00881655	0.627693	0.224	0.062	1
Mob3c	0.00885037	0.429457	0.187	0.046	1
Tank	0.00900704	0.63754	0.552	0.323	1
Hap1	0.00904934	0.400081	0.134	0.015	1
Dcaf6	0.00904984	0.651011	0.224	0.062	1
Smarca2	0.00911561	-0.34481	0.425	0.4	1
Mgat4a	0.00912409	-0.426466	0.694	0.723	1
Carmil1	0.00917846	0.573525	0.239	0.077	1
Il2rg	0.00919246	0.547994	0.134	0.015	1
Ipcef1	0.00920046	0.760126	0.313	0.123	1
Mrpl42	0.0092915	0.358036	0.149	0.031	1
Tsix	0.0093237	0.364158	0.896	0.723	1
Slc16a6	0.0093973	-0.675077	0.358	0.508	1
Hsd17b12	0.00941077	0.320647	0.239	0.092	1
Minpp1	0.00943442	0.716372	0.269	0.092	1
Tsc22d4	0.00946362	-0.513495	0.687	0.723	1
Akr1a1	0.00959878	0.280619	0.313	0.154	1
Fubp1	0.00964378	-0.328186	0.515	0.508	1
Gm17354	0.00969556	-0.505204	0.015	0.108	1
Gm34643	0.00982939	0.489516	0.134	0.015	1
Asb13	0.00990156	0.604263	0.291	0.108	1
Fli1	0.0099454	-0.403131	0.776	0.815	1
St3gal5	0.00996423	-0.343765	0.455	0.4	1
Zc3h7a	0.00996708	0.517321	0.582	0.354	1
Ube2k	0.0101427	-0.29128	0.44	0.415	1
Itpr2	0.0101466	0.324407	0.739	0.523	1
Rad51b	0.0101643	0.514673	0.321	0.138	1
Mthfd2	0.0102533	0.481395	0.209	0.062	1
Picalm	0.0103298	-0.257689	0.791	0.723	1
Cul2	0.0103387	0.430778	0.254	0.092	1
Mitd1	0.0103423	0.412923	0.321	0.138	1
Gm26542	0.0103585	-0.424249	0.53	0.538	1
Gm42601	0.0105459	0.514451	0.194	0.046	1
Mat2b	0.0105876	-0.834787	0.082	0.231	1
Ppp4r1	0.0106192	0.439158	0.403	0.2	1
Rnf150	0.0106434	-0.862956	0.067	0.215	1
Srcap	0.0106681	-0.434543	0.343	0.338	1
Ddx3x	0.0106963	-0.264641	0.216	0.185	1
Sdc3	0.0107234	0.612513	0.194	0.046	1
Tspo	0.0107405	0.479174	0.216	0.062	1
Rps29	0.0108311	0.423338	0.433	0.231	1
Gm26981	0.0108393	-0.727778	0.037	0.138	1
Rack1	0.0108646	0.589643	0.164	0.031	1
Dock1	0.0109103	-0.737824	0.172	0.308	1
Gm21887	0.010946	0.481707	0.187	0.046	1
Irgm1	0.0109632	0.343841	0.493	0.292	1
Dip2b	0.0109776	-0.40077	0.813	0.831	1
Gpr84	0.0110511	0.707886	0.164	0.031	1
Pdss2	0.0110716	0.549623	0.306	0.123	1
Nkapd1	0.0110861	0.451592	0.164	0.031	1
Dhx36	0.0111539	0.372152	0.328	0.138	1
Ddx47	0.0112248	0.280232	0.194	0.062	1
Whrn	0.01123	-0.724537	0.216	0.385	1
Prkcd	0.0112454	0.305139	0.851	0.662	1
Tango2	0.0113611	0.470323	0.306	0.123	1
Mertk	0.0113774	-0.321661	0.948	0.923	1
Zfp280d	0.0113791	-0.336634	0.396	0.385	1
Ccdc47	0.0114289	0.491815	0.164	0.031	1
Dph3	0.0115256	-0.643835	0.03	0.138	1
Ggact	0.0115991	-0.302752	0.321	0.262	1
Ripk2	0.0116459	0.581329	0.366	0.169	1
Map3k8	0.0116716	0.702995	0.418	0.215	1
Fgl2	0.0117392	0.467333	0.157	0.031	1
Tmem268	0.0117719	0.353328	0.157	0.031	1
Hltf	0.0119099	0.46317	0.724	0.508	1
Elavl1	0.0119138	-0.437836	0.276	0.262	1
Ecpas	0.0119179	-0.260345	0.53	0.462	1
Tab2	0.0119201	-0.421297	0.56	0.554	1
Nek1	0.0119259	-0.697807	0.082	0.231	1
Atp8a1	0.011945	0.331804	0.858	0.677	1
Zfp317	0.0120055	0.489738	0.127	0.015	1
0610030E20Rik	0.0120352	0.304609	0.366	0.185	1
Tpst2	0.0120733	-0.637226	0.254	0.354	1
Daglb	0.0120929	-0.483946	0.381	0.4	1
Gm16337	0.0123296	-0.411617	0.612	0.6	1
Stat5b	0.0123727	-0.256005	0.336	0.308	1
Kif21b	0.0123865	-0.659051	0.231	0.385	1
Prdm2	0.0123924	0.638666	0.418	0.215	1
Rsbn1	0.0124979	-0.812306	0.299	0.4	1
Gng2	0.0125445	-0.512729	0.388	0.385	1
Rcbtb1	0.012636	0.449717	0.321	0.138	1
Casp1	0.0127549	0.41201	0.157	0.031	1
Gm15726	0.0128129	0.482403	0.127	0.015	1
Pcgf3	0.0128144	0.435418	0.127	0.015	1
4930469K13Rik	0.0128283	0.250712	0.627	0.415	1
Zfas1	0.0128563	0.407787	0.201	0.062	1
Canx	0.0128698	-0.362891	0.396	0.354	1
Uchl3	0.0128745	-0.447514	0.134	0.108	1
Rpl26	0.0130564	0.427906	0.291	0.123	1
Slc40a1	0.0130862	-0.672965	0.172	0.292	1
Pde3b	0.0133161	-0.371216	0.799	0.815	1
Gm2629	0.0133472	-0.446994	0.754	0.8	1
Pcbp2	0.0133639	0.355913	0.567	0.354	1
Zfp654	0.0133806	0.360661	0.269	0.108	1
Pggt1b	0.0135409	0.498353	0.187	0.046	1
1300002E11Rik	0.0135582	-0.58133	0.037	0.154	1
Pdxdc1	0.0135726	-0.611668	0.224	0.308	1
Pot1a	0.0135859	-0.669403	0.097	0.2	1
Prkce	0.0137793	-0.770885	0.328	0.492	1
Pros1	0.0138815	-0.592113	0.507	0.6	1
Il10ra	0.0139156	0.52301	0.649	0.431	1
Itpr1	0.0139381	0.728875	0.403	0.2	1
Tmem219	0.0141043	0.587105	0.231	0.077	1
Nos1ap	0.0145244	-0.640631	0.209	0.308	1
Hnrnpc	0.0145279	0.387915	0.515	0.308	1
Mtpn	0.0145448	0.423088	0.127	0.015	1
Nsd3	0.014625	0.327859	0.784	0.585	1
Tbc1d8	0.0147263	0.591044	0.455	0.246	1
Rassf2	0.0147543	-0.616835	0.216	0.4	1
Rbm39	0.0148038	-0.317934	0.933	0.908	1
Zfp131	0.0148449	0.474853	0.187	0.046	1
Zgpat	0.0148614	-0.621524	0.015	0.108	1
Rgl2	0.0149274	-0.496923	0.179	0.2	1
Nampt	0.0149681	0.812984	0.388	0.215	1
Atp11b	0.0149982	-0.349798	0.187	0.154	1
3222401L13Rik	0.01501	-0.482046	0.201	0.231	1
Rbm26	0.0150996	-0.379898	0.724	0.723	1
Mpnd	0.015378	-0.554846	0.03	0.138	1
Dusp3	0.0154239	-0.797229	0.052	0.169	1
Csnk2b	0.015432	-0.47109	0.022	0.123	1
Gm13703	0.015446	-0.672682	0.037	0.154	1
Snx29	0.0155378	-0.473268	0.716	0.785	1
Senp2	0.0156266	0.517646	0.522	0.308	1
Gatad2b	0.0156863	0.5877	0.418	0.215	1
Gna12	0.0157586	-0.294526	0.552	0.523	1
Nsmce2	0.0157865	0.425313	0.463	0.262	1
Arhgef1	0.0158392	-0.357804	0.56	0.523	1
Ppp2r3a	0.0158537	-0.808678	0.149	0.323	1
Tmem184b	0.015931	0.453319	0.381	0.185	1
Bmt2	0.0159361	-0.701954	0.172	0.2	1
Adar	0.0159961	0.314223	0.388	0.2	1
Pde4dip	0.0161812	0.727602	0.47	0.262	1
2010315B03Rik	0.0162372	0.580253	0.321	0.138	1
Hk2	0.0162607	0.343281	0.888	0.723	1
Eef1g	0.0162714	-0.830112	0.142	0.246	1
Trim11	0.0163105	0.420141	0.157	0.031	1
Slc12a6	0.0164291	-0.628507	0.627	0.723	1
Sec24b	0.0164497	0.410348	0.41	0.215	1
Morc3	0.0164761	0.507791	0.687	0.477	1
Helz	0.0164866	-0.513059	0.299	0.338	1
Atp10a	0.0164978	0.546682	0.209	0.062	1
Parp10	0.0165214	0.327048	0.284	0.123	1
Twistnb	0.01662	0.463658	0.149	0.031	1
Rab4b	0.0166267	0.392526	0.149	0.031	1
Ehmt1	0.0167421	0.32942	0.448	0.262	1
Med1	0.0167662	0.420984	0.328	0.154	1
Rnf145	0.016964	-0.459493	0.201	0.215	1
Zhx1	0.0169909	-0.470011	0.03	0.138	1
Acp6	0.0170708	-0.351199	0.224	0.185	1
Pbx1	0.0170788	-0.617418	0.269	0.354	1
Ctso	0.0170948	-0.454569	0.231	0.246	1
Lpin2	0.0171361	0.422857	0.701	0.492	1
Smim3	0.0171411	0.333324	0.172	0.046	1
Serinc3	0.0171445	0.278668	0.888	0.723	1
Ctsz	0.0172753	0.583123	0.567	0.354	1
Zfp808	0.0172877	0.261095	0.157	0.046	1
Arglu1	0.0175381	-0.280955	0.881	0.831	1
Spin1	0.0176553	0.504561	0.179	0.046	1
Tapbp	0.0178275	0.603037	0.231	0.077	1
Ftl1	0.0178415	0.6796	0.246	0.092	1
Slc29a3	0.0178766	0.265473	0.507	0.323	1
Emc3	0.017947	-0.673449	0.097	0.246	1
Psmb8	0.017979	0.414278	0.321	0.154	1
Snrpf	0.0179895	0.364245	0.194	0.062	1
Hsp90aa1	0.0180326	0.550212	0.142	0.031	1
Gemin5	0.0180482	-0.382304	0.022	0.123	1
Icam1	0.0180558	0.713407	0.299	0.123	1
Inpp5d	0.0181097	-0.305023	0.933	0.969	1
Cep170	0.0182468	-0.56613	0.373	0.477	1
Ankle2	0.0183119	0.42427	0.425	0.231	1
Cacna1d	0.0183351	0.299687	0.694	0.492	1
Tmem165	0.0183366	0.264488	0.291	0.138	1
Med21	0.0183744	0.709641	0.254	0.092	1
Pla2g4a	0.0185973	0.47691	0.612	0.4	1
Ninl	0.0186282	0.271303	0.104	0.015	1
Rpl6	0.0187572	0.251673	0.455	0.277	1
Eif3c	0.0187818	-0.416732	0.246	0.262	1
Mbp	0.0188213	0.285365	0.261	0.123	1
Nasp	0.0188232	0.410018	0.119	0.015	1
Lcp2	0.0189012	0.506722	0.612	0.4	1
Prickle1	0.0189947	-0.801507	0.097	0.2	1
Fry	0.0190403	-0.685961	0.299	0.446	1
Pip5k1a	0.019121	0.591202	0.254	0.092	1
Gm15492	0.0191845	0.375521	0.172	0.046	1
Ank	0.019229	-0.534823	0.037	0.154	1
Tspan33	0.0194076	0.681342	0.149	0.031	1
Gm4117	0.0194303	0.454744	0.194	0.062	1
Cfh	0.0195366	-0.450823	0.716	0.785	1
Elf1	0.0195711	0.522792	0.649	0.446	1
Pde8b	0.0196488	0.51715	0.336	0.154	1
Dzip3	0.0197358	-0.417458	0.164	0.169	1
Map1lc3b	0.0197543	-0.565423	0.03	0.138	1
Lpar6	0.0199688	-0.562322	0.425	0.569	1
Rpl12	0.0199698	0.409991	0.179	0.046	1
Eya4	0.0200577	-0.375089	0.299	0.277	1
Lrrk1	0.0200831	0.3538	0.724	0.523	1
Oprm1	0.0201583	0.383193	0.366	0.185	1
Pdss1	0.0202575	0.555933	0.179	0.046	1
Snx2	0.0203055	0.635441	0.567	0.369	1
Abca1	0.0203784	-0.429766	0.5	0.508	1
Naa40	0.0204026	0.560289	0.179	0.046	1
Ascc3	0.0205618	0.323029	0.851	0.677	1
Ptprj	0.0206026	0.287811	0.896	0.738	1
Paxbp1	0.0206646	-0.374877	0.53	0.508	1
Soat2	0.0208074	0.265643	0.104	0.015	1
Kpna1	0.0208513	0.503337	0.179	0.046	1
Srsf2	0.0208543	-0.294966	0.552	0.492	1
Sncaip	0.0208846	-0.785094	0.328	0.492	1
Xlr	0.0210221	0.401312	0.149	0.031	1
Nans	0.0210221	0.27128	0.112	0.015	1
Samd8	0.0210822	0.407466	0.119	0.015	1
Fanca	0.0211152	0.424421	0.119	0.015	1
Degs2	0.0211456	0.415272	0.291	0.123	1
2300009A05Rik	0.0211513	0.463949	0.119	0.015	1
Rfc3	0.0211533	0.527503	0.119	0.015	1
Lcor	0.0211544	0.360057	0.709	0.508	1
Rab39	0.0211979	0.358971	0.276	0.123	1
Gm15283	0.0212039	0.511591	0.388	0.2	1
Apba1	0.0213131	-0.451698	0.463	0.431	1
Scmh1	0.0213766	-0.570105	0.351	0.415	1
Dhx34	0.0214125	0.450456	0.149	0.031	1
Asb2	0.0214527	-0.565352	0.396	0.477	1
Ube3a	0.0214952	-0.390608	0.53	0.523	1
E330020D12Rik	0.0217891	-0.329445	0.53	0.492	1
Rab8b	0.0218084	0.321717	0.694	0.492	1
Ddx6	0.0218093	0.387542	0.5	0.308	1
AY036118	0.021845	0.326498	0.97	0.877	1
Setd3	0.0218589	0.419651	0.455	0.262	1
0610040J01Rik	0.0219464	-0.524869	0.56	0.646	1
Ercc5	0.0219999	-0.853936	0.127	0.246	1
Plxdc2	0.0220154	-0.307678	0.978	0.969	1
C1qc	0.0221766	0.39721	0.836	0.662	1
Gatad1	0.0224299	0.473709	0.149	0.031	1
Apc	0.0226249	-0.301035	0.478	0.446	1
Oga	0.0226594	-0.439119	0.478	0.523	1
Clk1	0.0226614	-0.505014	0.657	0.738	1
Tmod3	0.0227083	0.253688	0.396	0.231	1
Acadm	0.0229689	-0.728592	0.075	0.154	1
G530011O06Rik	0.023029	0.436479	0.269	0.108	1
Plekhj1	0.0230734	0.441148	0.149	0.031	1
Mbip	0.0230858	0.467681	0.149	0.031	1
Cwf19l2	0.0232009	0.299488	0.567	0.385	1
Chkb	0.0232052	0.479893	0.224	0.077	1
Crybb1	0.0234395	-0.769917	0.127	0.215	1
Slc31a1	0.0235557	0.326009	0.157	0.046	1
Sox4	0.0239725	-0.590043	0.037	0.123	1
Abhd6	0.0240312	0.4566	0.201	0.062	1
Rpl39	0.0241124	0.484385	0.224	0.077	1
Pnpla8	0.0243161	0.563021	0.351	0.169	1
Pik3cb	0.0243161	-0.356836	0.351	0.323	1
Nfia	0.0243613	-0.492247	0.672	0.723	1
Fmr1	0.0245248	0.608177	0.224	0.077	1
Wwc2	0.0245958	-0.602495	0.224	0.292	1
Stk17b	0.0246457	-0.654113	0.052	0.169	1
Jtb	0.0247424	-0.657813	0.104	0.231	1
Rplp2	0.0247466	0.435011	0.216	0.077	1
Lyn	0.0248205	0.288768	0.993	0.954	1
Gm26740	0.0248404	0.595765	0.522	0.323	1
Icosl	0.0249069	0.409288	0.358	0.185	1
Ap1b1	0.024915	-0.577117	0.134	0.292	1
Ltc4s	0.0249554	-0.653503	0.269	0.338	1
Rpl9	0.0251725	0.293379	0.201	0.077	1
Arel1	0.0251866	0.347486	0.313	0.154	1
Cd74	0.0253132	0.503469	0.134	0.031	1
Cflar	0.025402	0.404589	0.739	0.554	1
Mapkapk3	0.0254258	0.384949	0.112	0.015	1
Hmg20a	0.0254381	-0.417988	0.306	0.308	1
Gm20663	0.0254682	0.417343	0.381	0.2	1
Olfr56	0.0254833	0.6267	0.53	0.354	1
Ccl4	0.0256705	1.31042	0.157	0.046	1
Galnt7	0.0257543	0.615003	0.403	0.215	1
Pias1	0.0259299	-0.436097	0.552	0.631	1
Rpl35a	0.0259526	0.553201	0.246	0.092	1
Ipo7	0.026123	-0.510254	0.142	0.308	1
Dusp11	0.026136	-0.321518	0.299	0.308	1
Limd1	0.0261617	0.48876	0.112	0.015	1
Slc3a2	0.0262177	-0.591107	0.104	0.138	1
Btbd1	0.0262612	-0.423744	0.381	0.385	1
Peli1	0.0263755	0.597301	0.716	0.554	1
Atxn1	0.026556	-0.661763	0.336	0.4	1
Fam102b	0.0265744	-0.49081	0.552	0.6	1
Arl15	0.0267405	-0.48766	0.537	0.6	1
Fut8	0.0268125	-0.385002	0.358	0.323	1
Atf6	0.0268778	0.454379	0.507	0.308	1
Lztr1	0.0269655	0.406882	0.172	0.046	1
Jak1	0.0272803	0.396975	0.515	0.323	1
Copz1	0.027283	0.369376	0.164	0.046	1
Jmjd1c	0.0275096	0.425077	0.843	0.677	1
Camk2d	0.0275309	0.380512	0.866	0.723	1
Tor1aip2	0.0275887	0.532277	0.455	0.262	1
Atp1b3	0.0276052	0.372033	0.187	0.062	1
Rsbn1l	0.0276227	0.301103	0.567	0.369	1
Ccnd1	0.0276485	0.462986	0.142	0.031	1
Ermard	0.027664	0.40332	0.172	0.046	1
Krcc1	0.0277903	0.253917	0.537	0.354	1
Bcl6	0.0277927	0.382974	0.164	0.046	1
Ndufa9	0.0279204	0.493721	0.112	0.015	1
Gbp2	0.0279691	0.567689	0.112	0.015	1
Mapre1	0.0282941	0.382137	0.187	0.062	1
Mtm1	0.028298	0.445206	0.194	0.062	1
Arl5c	0.0284935	0.623731	0.172	0.046	1
Npat	0.0285304	0.381515	0.112	0.015	1
Lats1	0.0285672	0.27109	0.299	0.154	1
2810013P06Rik	0.0285791	-0.606315	0.097	0.231	1
Fau	0.0286126	0.355745	0.351	0.185	1
Taf3	0.0286591	-0.323505	0.284	0.262	1
Ikzf5	0.0287346	0.400709	0.112	0.015	1
Edem3	0.0289382	0.400738	0.172	0.046	1
Slc38a9	0.0289817	-0.53373	0.313	0.462	1
Mtf2	0.0289987	0.346274	0.187	0.062	1
Rpl28	0.0290033	0.427277	0.261	0.108	1
Fnta	0.0290867	-0.498293	0.119	0.154	1
Mrpl57	0.0292432	0.440186	0.112	0.015	1
Ankrd46	0.0293127	0.466432	0.142	0.031	1
Map4	0.0293243	0.452243	0.754	0.585	1
Sipa1l2	0.0293959	0.469286	0.537	0.338	1
Fcho2	0.0294004	0.349575	0.791	0.615	1
Zdhhc6	0.0294084	-0.765135	0.246	0.231	1
Pard3bos1	0.0295798	-0.699249	0.187	0.354	1
Gm49662	0.0298099	0.397155	0.112	0.015	1
Lyst	0.0298228	0.559488	0.619	0.431	1
Cdk9	0.0300715	-0.419687	0.231	0.215	1
4732471J01Rik	0.0301153	-0.345227	0.351	0.354	1
Trpm2	0.0301376	0.579857	0.284	0.123	1
Mcts1	0.0301885	0.257863	0.313	0.169	1
Khnyn	0.0301925	0.408632	0.112	0.015	1
Gna13	0.0302791	0.518275	0.47	0.277	1
Il27	0.0303302	0.542972	0.134	0.031	1
Edc3	0.0303377	0.407353	0.112	0.015	1
Synj1	0.030374	0.454649	0.679	0.492	1
Golm1	0.0307968	-0.542247	0.403	0.508	1
Lrp1	0.0310086	-0.567609	0.366	0.538	1
Mtmr6	0.0312353	0.475193	0.381	0.2	1
Socs6	0.0314317	0.447517	0.321	0.154	1
Gapdh	0.0314878	0.522395	0.284	0.123	1
Mir133a-1hg	0.0315801	-0.679286	0.112	0.169	1
Sem1	0.0316405	0.257462	0.172	0.062	1
Emsy	0.0317569	-0.493802	0.134	0.292	1
Nfkbia	0.031818	0.58011	0.261	0.108	1
Fance	0.0320473	-0.589158	0.06	0.154	1
Neu1	0.0320573	0.390389	0.142	0.031	1
Rab2a	0.0322225	-0.537026	0.448	0.569	1
Eif2s1	0.0322809	0.421286	0.142	0.031	1
Aoah	0.0324264	0.719218	0.142	0.031	1
Smyd4	0.0326147	-0.448758	0.052	0.169	1
Khdc4	0.032633	0.335823	0.328	0.169	1
Chordc1	0.0327599	0.468496	0.261	0.108	1
Ubxn2b	0.0328124	-0.755241	0.09	0.185	1
Ttc39b	0.0328471	0.468861	0.396	0.215	1
Hadha	0.0328811	0.51609	0.239	0.092	1
Brd7	0.0332595	0.302072	0.47	0.292	1
Gm31763	0.033487	0.586413	0.321	0.154	1
Rps13	0.0335578	0.601395	0.261	0.108	1
Ccny	0.0337245	-0.552783	0.381	0.462	1
Hipk1	0.0339191	0.518871	0.239	0.092	1
Il13ra1	0.0342025	0.258761	0.381	0.215	1
Utp20	0.0344004	0.357528	0.187	0.062	1
Tnrc18	0.0345169	-0.488294	0.328	0.446	1
Calm2	0.0345359	-0.509628	0.463	0.554	1
9330159M07Rik	0.0345728	0.311003	0.201	0.077	1
Pik3r5	0.0346929	-0.485239	0.291	0.385	1
Coro2a	0.0348302	0.330249	0.299	0.154	1
Clip2	0.0348357	0.575884	0.254	0.108	1
Mgll	0.0348383	-0.538995	0.082	0.215	1
1110032A03Rik	0.0351123	-0.639491	0.075	0.185	1
Dennd1b	0.0353417	0.419723	0.53	0.338	1
Blnk	0.0354447	0.469626	0.694	0.585	1
Tpt1	0.0354573	0.509768	0.224	0.092	1
Gm15564	0.0354724	0.421545	0.164	0.046	1
Malt1	0.0355472	-0.280444	0.313	0.277	1
Scyl2	0.0356684	-0.681461	0.037	0.138	1
Ndufaf6	0.0359613	0.296767	0.104	0.015	1
Hnrnpd	0.035972	0.271587	0.313	0.169	1
Arhgap12	0.0360568	-0.363722	0.567	0.6	1
Efhd2	0.0362034	0.31916	0.396	0.231	1
Smg1	0.0363441	0.282894	0.627	0.446	1
Plxna4os1	0.0363649	0.342149	0.164	0.046	1
Acvr2b	0.0364419	-0.580735	0.03	0.123	1
Sik2	0.0364551	-0.560156	0.44	0.523	1
Tlr7	0.0367413	0.30054	0.552	0.369	1
Rmdn3	0.0368335	0.355598	0.134	0.031	1
Mrps26	0.0370296	-0.335804	0.119	0.108	1
Plcl1	0.0370397	-0.368419	0.776	0.8	1
Ppia	0.0370887	0.300773	0.463	0.292	1
Tia1	0.0372248	-0.510249	0.254	0.292	1
Nfe2l3	0.0372605	-0.493948	0.045	0.154	1
Lmbrd2	0.0372624	0.358871	0.104	0.015	1
Rnf103	0.0372772	-0.597666	0.127	0.231	1
Slc7a8	0.0375492	-0.264898	0.545	0.477	1
Timm22	0.0377431	0.32005	0.104	0.015	1
Gm26797	0.0377928	0.444318	0.134	0.031	1
Kat2b	0.0379371	0.433933	0.388	0.215	1
Nob1	0.0379899	0.323995	0.104	0.015	1
Mov10	0.0380271	0.356386	0.336	0.169	1
D130040H23Rik	0.0380331	0.509259	0.187	0.062	1
Mlxip	0.0381037	0.577823	0.336	0.169	1
2310001H17Rik	0.0381785	0.403064	0.104	0.015	1
Rnmt	0.0384605	-0.260545	0.201	0.154	1
Gm3264	0.0384745	-0.423871	0.045	0.154	1
Gm48614	0.0384781	-0.612629	0.022	0.108	1
Fhit	0.0385571	-0.64813	0.448	0.538	1
Wwox	0.0385769	0.480362	0.687	0.508	1
Gm27017	0.0386922	-0.495602	0.381	0.415	1
Tyk2	0.0389407	0.494468	0.299	0.138	1
Gm5431	0.0389741	0.431186	0.209	0.077	1
2610035D17Rik	0.0391138	-0.42907	0.022	0.108	1
Rap1b	0.0391571	0.514655	0.552	0.369	1
Ube2g2	0.0392353	-0.327893	0.037	0.138	1
Arhgap11a	0.0392896	0.286286	0.104	0.015	1
Ccdc117	0.0393733	0.439901	0.164	0.046	1
Rps11	0.0393944	0.391614	0.284	0.138	1
Isca2	0.0394647	-0.367648	0.149	0.123	1
Fbrsl1	0.039529	0.291688	0.597	0.415	1
Tra2b	0.0395615	-0.435846	0.485	0.569	1
Trim2	0.0396098	-0.29528	0.299	0.277	1
Ubr5	0.0398673	0.516694	0.41	0.231	1
Tagap	0.0398896	0.416827	0.104	0.015	1
Dapp1	0.040105	-0.438245	0.537	0.646	1
Ercc6l2	0.040109	0.270997	0.172	0.062	1
Slc11a1	0.0401819	0.360168	0.522	0.338	1
Tle4	0.0402407	0.408133	0.649	0.462	1
Ncf2	0.0404597	0.367561	0.381	0.215	1
Gabarap	0.040585	0.461662	0.231	0.092	1
Gm20732	0.0407436	0.501354	0.231	0.092	1
Rps15	0.0411022	0.264609	0.209	0.092	1
Rad23b	0.0411569	0.350619	0.246	0.108	1
Add3	0.041164	-0.70454	0.149	0.262	1
Slfn1	0.0412167	0.498551	0.104	0.015	1
Golph3l	0.0412645	-0.44592	0.149	0.138	1
Cwc27	0.0413438	0.500828	0.336	0.169	1
Srpk3	0.0414823	-0.548738	0.03	0.108	1
Fbxw11	0.04153	-0.540889	0.336	0.446	1
Xndc1	0.0415334	-0.767174	0.037	0.123	1
Slirp	0.0416938	0.400491	0.134	0.031	1
Basp1	0.0417137	-0.371635	0.634	0.6	1
Fmn1	0.0417713	-0.551429	0.09	0.185	1
Pitpna	0.0418462	-0.518819	0.313	0.431	1
Smu1	0.0419058	0.421853	0.104	0.015	1
Csnk1g3	0.0419389	-0.356012	0.306	0.231	1
Tmem140	0.0419563	0.410448	0.254	0.108	1
Crybg3	0.0420838	-0.417013	0.209	0.231	1
Dennd6a	0.0420951	0.307686	0.463	0.292	1
Iqce	0.0423383	-0.520364	0.119	0.169	1
Gm20528	0.0423633	-0.701515	0.284	0.369	1
Zfp329	0.0424439	0.606039	0.172	0.062	1
Khdrbs1	0.0425405	-0.261767	0.515	0.446	1
Zc3h12c	0.042672	0.655878	0.291	0.138	1
Comt	0.0427216	-0.314316	0.418	0.415	1
Mat2a	0.0427541	0.489534	0.493	0.308	1
Gm19605	0.0429026	0.410928	0.104	0.015	1
Uqcrc1	0.042928	0.423069	0.187	0.062	1
Nfxl1	0.0431513	0.525931	0.351	0.185	1
Slx4ip	0.0433251	0.551103	0.291	0.138	1
Gch1	0.0433421	0.559253	0.127	0.031	1
Enpp4	0.0434862	0.365262	0.104	0.015	1
Commd8	0.0435144	-0.528463	0.254	0.308	1
Apobr	0.0435415	0.386028	0.104	0.015	1
Impa1	0.0435501	0.34679	0.104	0.015	1
Rab22a	0.0435791	-0.519693	0.201	0.231	1
1700126G02Rik	0.0436858	0.317302	0.201	0.077	1
Zbtb43	0.0437213	0.366132	0.104	0.015	1
Ldhb	0.043755	-0.336881	0.246	0.262	1
Scaf4	0.0437579	-0.297135	0.254	0.231	1
Adcy7	0.0439671	-0.663387	0.172	0.246	1
Ctsd	0.0440282	0.326322	0.425	0.262	1
Npepl1	0.0441018	0.46476	0.209	0.077	1
Aif1	0.0441797	0.327816	0.343	0.185	1
Arvcf	0.0441862	-0.435347	0.03	0.123	1
Brf1	0.0442833	0.336446	0.269	0.123	1
Ddb2	0.044297	0.250441	0.224	0.108	1
Gbp3	0.04441	0.359881	0.149	0.046	1
Pik3ca	0.0446719	-0.409645	0.358	0.4	1
Tpd52	0.0446941	0.373197	0.381	0.215	1
Aopep	0.0447162	0.717713	0.418	0.262	1
Tmem144	0.0447424	-0.435235	0.127	0.169	1
Wdpcp	0.0447984	0.518568	0.209	0.077	1
Cdc37l1	0.044962	-0.308278	0.381	0.338	1
Faim	0.0451159	0.342726	0.134	0.031	1
Purb	0.0451568	-0.371984	0.246	0.262	1
Slc35c2	0.0451934	-0.674076	0.142	0.231	1
Dok3	0.0451977	-0.450622	0.03	0.123	1
Rabac1	0.0454177	-0.60586	0.075	0.169	1
Tlr2	0.0454388	0.498925	0.157	0.046	1
Fam222b	0.0456978	-0.556608	0.194	0.308	1
Cacna1a	0.0457404	-0.538375	0.097	0.231	1
Upp2	0.0458036	0.521585	0.351	0.185	1
Mon2	0.0459666	-0.292694	0.328	0.308	1
Nup98	0.0459845	0.493963	0.44	0.262	1
Pex14	0.0460833	0.52096	0.209	0.077	1
Supt16	0.0461708	-0.458755	0.149	0.169	1
Copa	0.046254	-0.63466	0.231	0.277	1
Gm26672	0.0462552	-0.555875	0.187	0.215	1
Btbd10	0.0462834	0.556045	0.157	0.046	1
Ptafr	0.0462998	0.472771	0.179	0.062	1
Ppp1r13b	0.0465737	-0.315075	0.164	0.138	1
Secisbp2	0.0466064	0.409211	0.306	0.154	1
Kat7	0.0466552	-0.663556	0.104	0.215	1
Baz2a	0.0466555	-0.586421	0.097	0.215	1
Dicer1	0.046678	-0.349616	0.216	0.231	1
Zranb1	0.0468826	0.348547	0.343	0.185	1
Nipa2	0.0469142	-0.321274	0.313	0.262	1
Phkg2	0.0470213	-0.629391	0.112	0.154	1
Snx8	0.0471605	0.303839	0.119	0.031	1
Npepps	0.0471664	0.347824	0.463	0.292	1
Actr2	0.0472444	0.477206	0.724	0.554	1
Zfp280c	0.0474102	-0.594988	0.149	0.185	1
Zfp410	0.0475576	-0.546965	0.03	0.108	1
Akt1	0.0475681	-0.675819	0.097	0.185	1
Rasa1	0.0477267	-0.420048	0.47	0.508	1
Gm37494	0.0479592	-0.317303	0.313	0.308	1
Ecscr	0.0480586	-0.662652	0.082	0.185	1
Sort1	0.0481651	-0.366048	0.269	0.292	1
Rps7	0.0483536	0.45624	0.269	0.123	1
Zfp961	0.0487922	-0.503504	0.037	0.123	1
Tnfsf10	0.0490287	0.597341	0.179	0.062	1
Ulk2	0.0490457	-0.406487	0.493	0.508	1
Akr1b10	0.049124	0.26978	0.351	0.2	1
Bbs9	0.0492444	-0.595908	0.537	0.677	1
Selplg	0.0493056	-0.315669	0.806	0.8	1
Ccdc174	0.0493543	0.589883	0.194	0.077	1
6530409C15Rik	0.0498745	0.524287	0.403	0.231	1
Rpl22l1	0.0498836	0.264152	0.216	0.092	1
Akap8	0.0499344	-0.515257	0.239	0.385	1
Rae1	0.0499625	0.364186	0.157	0.046	1
Ddrgk1	0.0500323	0.25529	0.119	0.031	1
1110004F10Rik	0.0501564	0.328586	0.201	0.077	1
Nfya	0.0501688	0.356576	0.343	0.185	1
Atp5g2	0.0502222	0.393303	0.246	0.108	1
Pot1b	0.0502547	-0.334724	0.246	0.246	1
Agmo	0.0503576	-0.293605	0.724	0.723	1
Abcd2	0.0503904	-0.329349	0.276	0.277	1
Gm36992	0.0505238	-0.481667	0.06	0.154	1
Tomm70a	0.0505649	0.380787	0.306	0.154	1
4930444A19Rik	0.0505952	-0.430127	0.627	0.723	1
Atad1	0.0508907	0.400072	0.157	0.046	1
Tmem131	0.0508921	0.564261	0.493	0.323	1
Uvrag	0.0509014	0.30526	0.657	0.477	1
Zwint	0.0509114	0.332057	0.157	0.046	1
Csmd3	0.0509489	-0.291454	0.866	0.923	1
Galnt1	0.0510297	-0.353633	0.299	0.292	1
Rock1	0.051045	-0.347119	0.567	0.6	1
Prr5l	0.051222	0.506978	0.269	0.123	1
Dhx15	0.0512586	-0.404363	0.321	0.369	1
Ssu72	0.0514773	0.530735	0.328	0.169	1
Foxj2	0.051489	-0.600036	0.179	0.277	1
Ndufs7	0.051512	0.373699	0.157	0.046	1
Rbm47	0.0515693	0.39959	0.552	0.369	1
Nlk	0.0517221	-0.356057	0.328	0.323	1
Cpeb2	0.051741	0.353636	0.194	0.077	1
Ggps1	0.0519514	-0.312463	0.246	0.246	1
Ndufaf7	0.0519677	-0.456585	0.246	0.292	1
Cyba	0.0519793	0.482447	0.343	0.185	1
Chmp2a	0.0519955	0.304423	0.172	0.062	1
Nudcd3	0.0522778	0.48476	0.515	0.338	1
Ola1	0.0523223	0.412659	0.179	0.062	1
Sdcbp	0.0523257	0.313904	0.604	0.431	1
Smap2	0.0523861	-0.342749	0.761	0.769	1
Mef2a	0.0526961	-0.313722	0.97	0.954	1
Lonp2	0.0527811	-0.530229	0.299	0.338	1
4931406C07Rik	0.0528057	-0.589971	0.082	0.154	1
Fcgr2b	0.0528267	0.395075	0.284	0.138	1
Cd68	0.0529941	0.431778	0.157	0.046	1
Slc17a5	0.0530826	0.432941	0.157	0.046	1
Gm12905	0.0537399	0.448959	0.149	0.046	1
Gm13269	0.0539665	0.763754	0.41	0.292	1
H2afz	0.0543873	-0.572231	0.075	0.169	1
Cr1l	0.054409	0.26886	0.343	0.2	1
Nckap1l	0.054692	-0.550058	0.522	0.631	1
Specc1	0.0547369	-0.368969	0.672	0.646	1
Sla	0.0547503	-0.557641	0.269	0.415	1
Tma7	0.0548728	0.463852	0.127	0.031	1
Ptbp3	0.0548812	-0.269145	0.672	0.585	1
Inpp4b	0.0548847	-0.413108	0.858	0.923	1
Trim12a	0.0549494	0.279983	0.709	0.538	1
Arhgef12	0.0555033	-0.52796	0.321	0.4	1
Rnf138	0.055558	0.500219	0.306	0.154	1
Ptpre	0.0555669	-0.502607	0.418	0.508	1
Klhl5	0.0556275	0.554936	0.261	0.123	1
Snx12	0.0557677	0.494405	0.201	0.077	1
Rin2	0.0561098	-0.444204	0.366	0.4	1
Etv6	0.0562165	0.375143	0.918	0.831	1
Hpgds	0.0562391	-0.430476	0.754	0.846	1
Gm20045	0.0563406	0.309925	0.127	0.031	1
4930579G18Rik	0.0563964	-0.592059	0.097	0.2	1
Zfp697	0.056748	-0.528258	0.09	0.185	1
Hspa5	0.0568127	0.416935	0.179	0.062	1
Trio	0.0569054	-0.345917	0.448	0.462	1
Tmem126a	0.0571108	-0.520727	0.269	0.385	1
Akap8l	0.0573264	-0.438768	0.567	0.6	1
Parg	0.0575092	0.393405	0.306	0.154	1
Ints9	0.0576188	0.450958	0.216	0.092	1
Vps9d1	0.0577428	-0.409166	0.201	0.215	1
Gm10974	0.057862	0.308508	0.403	0.246	1
Tbcd	0.0579816	0.391066	0.284	0.138	1
Dpf2	0.0580141	0.273345	0.172	0.062	1
Crk	0.0587046	0.489356	0.381	0.215	1
5031439G07Rik	0.058926	-0.435311	0.082	0.2	1
Acss1	0.0591857	-0.555809	0.291	0.415	1
Src	0.0591897	0.511037	0.127	0.031	1
Arl6ip4	0.0591969	0.470829	0.179	0.062	1
Csf2rb	0.0591976	0.367366	0.224	0.092	1
Map2k6	0.0593654	-0.631618	0.157	0.262	1
Gmip	0.0594123	-0.368294	0.373	0.385	1
Peli2	0.0594998	-0.335916	0.358	0.354	1
Dcaf12	0.0596032	-0.316972	0.201	0.2	1
Noc2l	0.0597303	0.281191	0.276	0.138	1
Rpl18	0.0598522	0.542981	0.224	0.092	1
Top2b	0.0598906	0.261447	0.261	0.123	1
Tnrc6a	0.0603265	-0.473396	0.537	0.615	1
Scaf11	0.0603692	0.386952	0.396	0.231	1
Cdh23	0.0604523	-0.527825	0.425	0.538	1
Chst8	0.0604717	-0.552034	0.104	0.231	1
Dhx9	0.0605546	-0.622158	0.209	0.262	1
Angptl2	0.0607982	-0.56465	0.067	0.169	1
Gm17036	0.061061	-0.434323	0.119	0.123	1
Map3k7	0.061062	-0.352469	0.254	0.246	1
Scamp5	0.0611096	-0.546727	0.134	0.231	1
Pde4d	0.0614089	-0.734413	0.284	0.385	1
Gm10848	0.0614855	0.449834	0.56	0.385	1
Ube2j2	0.0615712	0.454137	0.149	0.046	1
Cyfip1	0.0615906	-0.375663	0.701	0.708	1
Yipf5	0.0617521	0.293858	0.209	0.092	1
Kmt2a	0.0620781	0.412457	0.396	0.231	1
Nucks1	0.0621128	0.371913	0.127	0.031	1
Ubash3b	0.0621473	-0.360927	0.664	0.631	1
Ttc1	0.0623439	-0.592515	0.104	0.185	1
Ank2	0.0625448	-0.45336	0.634	0.662	1
Prkn	0.0627536	-0.314625	0.59	0.554	1
Irf1	0.0631323	0.306102	0.313	0.169	1
Chuk	0.0631396	0.315979	0.276	0.138	1
Soga1	0.0631713	-0.337827	0.455	0.631	1
Lifr	0.0633596	-0.539917	0.104	0.231	1
Gm5127	0.063672	-0.338804	0.254	0.246	1
Prcp	0.0637347	-0.304306	0.321	0.308	1
Snrk	0.0637888	-0.359011	0.299	0.292	1
Neat1	0.0640528	-0.302339	0.321	0.277	1
Klhl22	0.0640563	0.575245	0.149	0.046	1
Esco1	0.0643152	0.251386	0.321	0.185	1
Sptlc2	0.0646151	-0.356936	0.351	0.369	1
Gcnt2	0.064849	0.2738	0.164	0.062	1
Bmpr1a	0.0658597	0.446224	0.321	0.169	1
Gm26590	0.0664971	0.533206	0.142	0.046	1
Ahcyl2	0.0667223	-0.435992	0.284	0.292	1
Vgll4	0.066768	-0.429292	0.269	0.369	1
Stoml1	0.0669248	-0.574586	0.082	0.154	1
Slc10a1	0.0673827	-0.417045	0.052	0.154	1
Sipa1	0.0680805	-0.281757	0.44	0.477	1
Rbbp6	0.068084	0.255524	0.433	0.277	1
Rbmxl1	0.0681233	0.385157	0.194	0.077	1
Cab39	0.0682873	0.308299	0.328	0.185	1
Rnf19b	0.0683709	0.52938	0.336	0.185	1
Rpl24	0.0684676	0.343061	0.239	0.108	1
Srp14	0.0685286	0.297497	0.119	0.031	1
Aamp	0.0687981	0.281801	0.209	0.092	1
Hmbox1	0.0688898	-0.567396	0.306	0.415	1
Cd164	0.068912	-0.571388	0.134	0.2	1
Mier1	0.0690284	-0.331583	0.448	0.431	1
Pja2	0.0691632	0.343699	0.276	0.138	1
Rpap2	0.0691847	0.277128	0.142	0.046	1
Pign	0.0693809	0.365458	0.478	0.308	1
Dtx3	0.0693931	0.360665	0.149	0.046	1
Glrp1	0.0695385	0.401747	0.418	0.262	1
Naca	0.069715	0.292211	0.209	0.092	1
Ndufa5	0.069889	0.303476	0.119	0.031	1
Dock10	0.0701115	-0.286077	0.866	0.862	1
Khdrbs3	0.070237	-0.436165	0.045	0.138	1
Gm7480	0.0703072	0.481739	0.261	0.123	1
Fip1l1	0.0707744	-0.290653	0.269	0.262	1
Leng8	0.07085	-0.451631	0.41	0.446	1
Evi5	0.070865	-0.491275	0.254	0.338	1
Kbtbd2	0.0709576	0.312456	0.231	0.108	1
Opa3	0.0710235	0.45907	0.119	0.031	1
Ssbp2	0.0711254	0.301416	0.552	0.385	1
Ptdss1	0.0712619	0.292157	0.209	0.092	1
Ints14	0.071458	-0.554242	0.09	0.185	1
1600014C10Rik	0.0718655	0.313096	0.291	0.154	1
Cd86	0.0719603	0.46662	0.694	0.538	1
Med8	0.0719913	0.250046	0.119	0.031	1
Ythdf2	0.0723771	0.425717	0.299	0.154	1
Cd33	0.0728438	-0.433608	0.649	0.738	1
Ddx24	0.0729024	-0.433351	0.343	0.369	1
Zfp251	0.0729045	-0.356949	0.03	0.108	1
Gm2237	0.0730798	-0.474148	0.216	0.277	1
9030025P20Rik	0.0731498	-0.513222	0.06	0.154	1
Atp5j	0.0733229	0.342704	0.142	0.046	1
Fastkd2	0.0733273	0.27824	0.134	0.046	1
Sh3kbp1	0.0733976	-0.307693	0.604	0.615	1
Trim24	0.0735993	-0.347063	0.179	0.185	1
Gm33699	0.0738339	-0.360815	0.075	0.185	1
1700011L22Rik	0.0738466	-0.52232	0.082	0.185	1
Kcnrg	0.0740144	-0.623219	0.321	0.446	1
Selenow	0.0745157	0.32387	0.269	0.138	1
Xrcc4	0.0747591	0.304766	0.388	0.246	1
Dgkq	0.0748098	-0.351496	0.03	0.108	1
Anapc5	0.0751427	0.44199	0.299	0.154	1
Dctn6	0.0752153	-0.475166	0.097	0.185	1
Ptpn2	0.075219	0.450267	0.299	0.154	1
Reps1	0.0753928	0.303627	0.209	0.092	1
Pbxip1	0.0754285	0.436255	0.194	0.077	1
Gm16068	0.0757894	0.395651	0.194	0.077	1
Pnrc1	0.0758355	0.26479	0.164	0.062	1
Ablim1	0.0760367	-0.470299	0.045	0.138	1
Ndst2	0.0761555	-0.29509	0.231	0.215	1
Fbxl5	0.0766067	0.456474	0.216	0.092	1
Mdh1	0.0766502	0.40928	0.216	0.092	1
Plekhf2	0.0768891	0.318368	0.231	0.108	1
Gab1	0.076973	-0.567123	0.216	0.308	1
Exoc6	0.0770181	0.306525	0.418	0.292	1
Arhgap15	0.0770683	0.48916	0.306	0.169	1
Cd163l1	0.0771045	0.37807	0.119	0.031	1
Atrn	0.0772484	-0.541905	0.216	0.369	1
Arfrp1	0.0772585	0.354602	0.216	0.092	1
Gpcpd1	0.0772703	-0.599817	0.291	0.4	1
Gal3st4	0.0772859	-0.471343	0.201	0.277	1
Wdfy3	0.0773959	-0.450234	0.515	0.569	1
Trp53	0.0774976	0.402754	0.172	0.062	1
Crat	0.0775277	-0.387971	0.03	0.108	1
Taco1	0.0777319	0.463677	0.119	0.031	1
Fam118b	0.0777412	-0.491857	0.142	0.231	1
Rnf181	0.0777969	0.340162	0.142	0.046	1
Zc3h8	0.0780156	-0.482405	0.097	0.123	1
Tpst1	0.0780195	0.48761	0.216	0.092	1
Rps2	0.0780494	0.458281	0.194	0.077	1
Bms1	0.0782228	0.40093	0.216	0.092	1
Tbc1d5	0.078275	-0.476541	0.821	0.846	1
Ghitm	0.0784439	0.258984	0.112	0.031	1
Casp3	0.0790981	0.253238	0.134	0.046	1
Thrap3	0.079301	0.477739	0.47	0.308	1
Ralbp1	0.0793867	-0.72047	0.134	0.262	1
Slc11a2	0.0800657	0.500682	0.112	0.031	1
Mark2	0.0800925	0.394792	0.537	0.369	1
Wipf1	0.0801854	-0.289346	0.664	0.6	1
Atox1	0.0804025	-0.503245	0.142	0.215	1
Cul3	0.0805661	-0.337087	0.358	0.369	1
Atg10	0.0807904	0.415356	0.403	0.246	1
Sh3bp2	0.0809409	0.409964	0.328	0.185	1
Idnk	0.0812233	-0.312791	0.187	0.169	1
Tmem87b	0.0812486	0.267291	0.239	0.123	1
Gm28375	0.081295	-0.443133	0.299	0.308	1
E530011L22Rik	0.0813347	0.333829	0.187	0.077	1
Evi2	0.0814542	0.364227	0.119	0.031	1
Hyal1	0.0816414	-0.512274	0.045	0.123	1
Gpbp1l1	0.0820856	0.251268	0.299	0.169	1
Med23	0.0821101	-0.455859	0.067	0.169	1
Itgb2	0.0825208	-0.263318	0.216	0.169	1
Itgav	0.0826288	0.264708	0.507	0.354	1
Gm13402	0.0828759	-0.456868	0.045	0.123	1
Gm11084	0.0829932	0.314052	0.119	0.031	1
Adnp	0.0830582	-0.278516	0.276	0.262	1
Vcl	0.0831634	-0.470256	0.037	0.108	1
Rnf123	0.0831839	-0.551102	0.075	0.169	1
Susd3	0.0831955	-0.476564	0.246	0.338	1
Usp45	0.0832772	-0.451433	0.187	0.215	1
Napb	0.0834153	-0.445182	0.03	0.108	1
Tardbp	0.0834395	-0.43717	0.366	0.446	1
Gm47754	0.0835213	0.346932	0.313	0.169	1
Setdb2	0.083627	0.303183	0.231	0.108	1
Fbxo34	0.0838873	0.356766	0.119	0.031	1
Mtx3	0.0841552	-0.534109	0.119	0.2	1
Mag	0.0847007	0.312708	0.119	0.031	1
Gm17089	0.0848163	0.347194	0.119	0.031	1
Tkt	0.0848498	0.339701	0.119	0.031	1
Gm19522	0.0848559	-0.266171	0.299	0.262	1
Chchd10	0.0849072	0.443145	0.119	0.031	1
Zfp141	0.0849087	0.351047	0.142	0.046	1
Myo1f	0.0849611	0.316741	0.866	0.754	1
Plekha5	0.0850029	0.390858	0.119	0.031	1
Gdap2	0.0850729	-0.465701	0.075	0.169	1
P2rx4	0.0851783	0.503403	0.403	0.246	1
Man2a2	0.0851787	-0.482287	0.067	0.169	1
Tsen15	0.0854033	0.351414	0.119	0.031	1
Ppwd1	0.0855458	0.515258	0.254	0.123	1
Cx3cr1	0.0856316	-0.313024	0.843	0.862	1
Rassf8	0.0858804	-0.458486	0.082	0.154	1
C2cd3	0.0859947	-0.308518	0.246	0.215	1
Rmnd5a	0.0860148	-0.538208	0.142	0.246	1
Oas1c	0.0861912	0.284136	0.157	0.062	1
Garnl3	0.0862607	-0.656809	0.209	0.323	1
Exoc3	0.08631	-0.595335	0.216	0.292	1
Tbc1d1	0.0863321	0.645109	0.343	0.2	1
Snhg8	0.0867105	0.472463	0.142	0.046	1
Naip5	0.0868731	0.282014	0.604	0.446	1
Rps9	0.0872516	0.522275	0.269	0.138	1
Bri3	0.087752	0.321539	0.284	0.154	1
Cmas	0.0880179	0.320262	0.164	0.062	1
Atp6ap2	0.0883904	0.403089	0.142	0.046	1
Szrd1	0.088698	0.428829	0.157	0.062	1
Gm13625	0.0887509	-0.451484	0.037	0.108	1
Grk3	0.0889284	0.32588	0.269	0.138	1
Ufsp2	0.0890637	0.371025	0.284	0.154	1
Kras	0.0891664	-0.447281	0.157	0.292	1
Galnt10	0.0892477	-0.454053	0.157	0.292	1
Dnajc8	0.0892665	-0.378616	0.149	0.154	1
Mfsd11	0.0895523	-0.419266	0.149	0.2	1
Cdk6	0.0897474	-0.329373	0.44	0.446	1
Pbrm1	0.0901387	0.300858	0.373	0.231	1
Creb1	0.0902032	0.562173	0.642	0.492	1
Stxbp5	0.090592	-0.519984	0.276	0.4	1
Ccdc58	0.0906049	0.418548	0.231	0.108	1
Asah2	0.0906821	0.363677	0.209	0.092	1
Nav1	0.091	-0.592608	0.112	0.2	1
Tial1	0.0911165	-0.27859	0.507	0.477	1
Gm15764	0.0913467	-0.438484	0.201	0.262	1
Immp2l	0.0915521	-0.396284	0.41	0.415	1
Ube2q1	0.0915607	-0.257948	0.224	0.185	1
Gmcl1	0.0916053	-0.603042	0.082	0.185	1
Phb2	0.0917149	-0.463169	0.06	0.154	1
Serpinb6a	0.0917938	-0.520651	0.164	0.215	1
Cenpj	0.0923204	0.299858	0.112	0.031	1
Prxl2c	0.092395	0.261998	0.134	0.046	1
Sesn1	0.0926251	-0.448572	0.381	0.477	1
Gm46218	0.092649	-0.548747	0.082	0.169	1
Anapc1	0.092659	0.46905	0.231	0.108	1
Eif3h	0.0927436	0.427794	0.187	0.077	1
Atl3	0.0928285	-0.253936	0.239	0.215	1
Golph3	0.0929985	0.380079	0.112	0.031	1
4930479D17Rik	0.0931504	0.479515	0.269	0.138	1
Slc35e2	0.093264	-0.334587	0.157	0.154	1
Rbck1	0.0933196	0.473792	0.187	0.108	1
0610010F05Rik	0.0936645	0.285242	0.142	0.046	1
Sec24a	0.0939045	-0.441206	0.201	0.246	1
Angpt2	0.0939173	0.257486	0.134	0.046	1
Gpr108	0.0946165	0.44447	0.231	0.108	1
Pbdc1	0.0950321	0.257827	0.134	0.046	1
Rgl1	0.0950739	-0.291588	0.291	0.277	1
Tanc2	0.0954083	-0.278584	0.97	0.985	1
Cpeb4	0.0956739	-0.415586	0.254	0.292	1
Col27a1	0.095678	-0.325833	0.425	0.4	1
March6	0.0963776	-0.456585	0.209	0.292	1
Rnf114	0.0963824	0.293937	0.41	0.262	1
Sat1	0.0965224	0.38502	0.836	0.785	1
Rufy2	0.09658	-0.409533	0.269	0.308	1
Ccdc86	0.0966057	0.284088	0.112	0.031	1
1700041G16Rik	0.0966072	-0.330531	0.03	0.108	1
Smg9	0.096876	0.315518	0.179	0.077	1
Dleu2	0.0972448	-0.307716	0.896	0.908	1
Pura	0.097307	-0.30311	0.328	0.323	1
Adipor1	0.0975085	-0.50671	0.104	0.185	1
Parp2	0.0978234	0.362704	0.187	0.077	1
Cacybp	0.0978609	0.314061	0.142	0.046	1
Golga7	0.0979579	0.343015	0.142	0.046	1
Themis2	0.0983164	0.358467	0.306	0.169	1
Mtmr2	0.0984003	0.332332	0.187	0.077	1
Ssbp4	0.0984848	-0.554485	0.104	0.215	1
Gm47802	0.0985953	-0.528972	0.075	0.123	1
Wasf2	0.098801	-0.381478	0.597	0.692	1
Scaf8	0.0990305	-0.296633	0.373	0.4	1
Ptpra	0.0993035	-0.279771	0.44	0.462	1
Pold3	0.0998853	0.300807	0.157	0.062	1
Zdhhc20	0.100269	-0.325556	0.328	0.323	1
Fbxl20	0.100407	-0.373286	0.306	0.308	1
Ubr1	0.100868	0.492632	0.343	0.2	1
Gm30881	0.101044	-0.283685	0.104	0.092	1
Stat3	0.101054	0.46058	0.41	0.262	1
Lztfl1	0.101277	-0.520513	0.142	0.169	1
Rpl21	0.101461	0.322725	0.306	0.169	1
Itpk1	0.101683	0.285083	0.194	0.092	1
Pbx3	0.101749	-0.295824	0.328	0.277	1
Nupr1	0.102286	0.39567	0.201	0.092	1
Slc25a4	0.102307	0.398744	0.164	0.062	1
Btbd7	0.102398	-0.387278	0.433	0.492	1
Clasp1	0.102488	-0.255866	0.269	0.262	1
Ptma	0.102496	0.275026	0.425	0.277	1
Map3k1	0.102627	-0.313623	0.201	0.2	1
Ogdh	0.102628	0.274572	0.306	0.185	1
Hvcn1	0.103129	0.335086	0.164	0.062	1
Stx4a	0.103237	0.460332	0.246	0.123	1
Col15a1	0.103387	-0.460865	0.142	0.246	1
Armh3	0.103501	-0.521438	0.246	0.369	1
Rpl23	0.104225	0.414623	0.246	0.123	1
Igf1r	0.104261	-0.555537	0.149	0.262	1
Dnaja2	0.10433	0.480731	0.306	0.169	1
Col4a3bp	0.1047	-0.525355	0.164	0.277	1
Comtd1	0.104921	-0.405474	0.06	0.154	1
Dcp2	0.10536	0.299817	0.261	0.138	1
mt-Cytb	0.105613	0.499645	0.134	0.046	1
Stx16	0.105793	0.365706	0.634	0.477	1
Tmem173	0.10587	0.352311	0.358	0.215	1
Nudc	0.105948	-0.252811	0.119	0.092	1
Zfp24	0.10612	0.316965	0.112	0.031	1
Creb5	0.106578	0.651328	0.239	0.123	1
Gas5	0.106626	-0.321434	0.209	0.231	1
Osbpl11	0.106762	-0.403199	0.373	0.431	1
Tbl1xr1	0.107004	-0.268717	0.604	0.677	1
Pds5a	0.107245	-0.401671	0.455	0.538	1
BE692007	0.107305	-0.632676	0.142	0.138	1
A630001G21Rik	0.107354	-0.447681	0.47	0.554	1
Clk3	0.107642	0.266885	0.112	0.031	1
Snx3	0.107774	-0.39826	0.209	0.246	1
BC005537	0.107932	0.337079	0.373	0.231	1
Cep85l	0.108377	0.291131	0.388	0.246	1
Csde1	0.108427	0.279546	0.455	0.308	1
Pak2	0.108483	-0.352068	0.5	0.492	1
A930005H10Rik	0.108572	0.279246	0.112	0.031	1
Nipbl	0.10883	0.251317	0.761	0.615	1
Herpud2	0.10884	-0.475255	0.134	0.185	1
Cotl1	0.10901	-0.424208	0.149	0.185	1
Zfp800	0.109175	0.451861	0.246	0.123	1
Atf4	0.109348	0.319248	0.112	0.031	1
Prrc1	0.109546	0.288122	0.239	0.123	1
Gm36279	0.109596	-0.457392	0.157	0.154	1
Rhobtb1	0.10997	-0.365444	0.381	0.415	1
Cnep1r1	0.110774	0.270904	0.179	0.077	1
Zbtb38	0.11093	-0.266593	0.157	0.123	1
Gm14023	0.111308	0.462961	0.246	0.123	1
Pik3r6	0.11149	0.319262	0.358	0.215	1
Ralgps1	0.111574	-0.460029	0.179	0.246	1
1700016K05Rik	0.111711	0.270428	0.112	0.031	1
Uckl1	0.112107	0.374224	0.493	0.338	1
Fbxw8	0.112245	-0.297631	0.127	0.138	1
Kcnq1ot1	0.112324	-0.514637	0.276	0.308	1
Mpp7	0.11246	-0.322427	0.052	0.138	1
Hivep3	0.112726	0.350446	0.746	0.6	1
Tut4	0.112941	-0.389809	0.507	0.523	1
Rbms1	0.113356	0.291448	0.254	0.138	1
Fut11	0.11339	-0.429097	0.037	0.108	1
Uchl1	0.113523	0.35244	0.112	0.031	1
Bcl9l	0.113539	-0.375917	0.052	0.123	1
Mysm1	0.113763	0.336513	0.299	0.169	1
Nfam1	0.113781	-0.38575	0.157	0.215	1
Bcl7b	0.113843	0.351035	0.112	0.031	1
Ctcf	0.11386	-0.507681	0.246	0.323	1
Itm2b	0.11393	0.395084	0.843	0.738	1
Pon2	0.114555	0.454728	0.179	0.077	1
Rdx	0.114883	0.485782	0.239	0.123	1
Lpcat2	0.115234	0.296079	0.925	0.862	1
Tsen34	0.11551	0.368227	0.112	0.031	1
Dhx58os	0.115521	0.373101	0.112	0.031	1
Anxa6	0.115564	0.36795	0.112	0.031	1
Ms4a6d	0.115572	0.29565	0.179	0.077	1
Rbm34	0.115695	0.370995	0.112	0.031	1
Cebpb	0.116684	0.386843	0.321	0.185	1
Rel	0.117089	0.296655	0.507	0.354	1
Mkrn1	0.117174	-0.348271	0.134	0.123	1
Cd200r1	0.117371	-0.415677	0.075	0.169	1
Hsp90ab1	0.117521	0.485858	0.418	0.277	1
Rab7	0.117956	-0.329266	0.246	0.246	1
Alg14	0.117985	-0.417119	0.045	0.123	1
Pdgfb	0.118811	0.517385	0.336	0.2	1
Snrnp70	0.118926	-0.2787	0.858	0.862	1
Gm26827	0.119174	-0.331965	0.433	0.462	1
Agpat3	0.11938	-0.368116	0.104	0.215	1
Eif2ak1	0.119405	-0.534436	0.067	0.138	1
Plxna4os3	0.119474	-0.518723	0.164	0.215	1
Rc3h2	0.119605	-0.455243	0.254	0.385	1
Srek1ip1	0.119874	-0.510036	0.075	0.154	1
Zfp770	0.119987	-0.510347	0.097	0.185	1
Kcnma1	0.120161	0.459741	0.396	0.369	1
Atxn7	0.120227	0.337936	0.44	0.292	1
Gnb1	0.120354	0.390825	0.44	0.292	1
Sub1	0.120395	0.421305	0.134	0.046	1
Spire1	0.120914	-0.443866	0.396	0.492	1
B4galt5	0.120947	0.29127	0.179	0.077	1
Birc2	0.121177	0.334057	0.276	0.154	1
Arhgef11	0.121241	-0.392884	0.299	0.385	1
Cyp4f13	0.121642	-0.378071	0.127	0.154	1
Nt5dc1	0.121779	-0.331354	0.284	0.292	1
Mapkapk2	0.121792	0.410733	0.224	0.108	1
H3f3b	0.122478	0.327009	0.388	0.246	1
Gm43821	0.122479	-0.483849	0.082	0.169	1
Pfdn5	0.122852	-0.510118	0.112	0.185	1
Sgce	0.122917	-0.334863	0.313	0.308	1
Mlxipl	0.123096	-0.296249	0.724	0.754	1
Taok3	0.123142	0.480982	0.463	0.323	1
Atm	0.123636	0.313027	0.291	0.169	1
Trim30c	0.124367	0.271299	0.44	0.292	1
Cnot3	0.124487	-0.411448	0.254	0.292	1
Gm12216	0.124816	0.367336	0.276	0.154	1
Rab5if	0.124949	0.365294	0.179	0.077	1
Dmxl1	0.125035	-0.45064	0.41	0.446	1
Xpot	0.125205	-0.464397	0.194	0.323	1
Btbd8	0.125253	-0.45372	0.075	0.154	1
Katna1	0.125718	0.277112	0.127	0.046	1
Gm43376	0.125766	-0.536402	0.075	0.138	1
Kif1b	0.125935	0.420044	0.388	0.246	1
Rab40c	0.126118	-0.426524	0.127	0.231	1
Vrk2	0.126248	0.400319	0.731	0.6	1
1810024B03Rik	0.126301	-0.514946	0.104	0.138	1
Trmt11	0.126396	-0.358306	0.142	0.169	1
Ckb	0.12653	-0.28858	0.269	0.262	1
1700084C06Rik	0.126744	0.429379	0.537	0.385	1
Ppm1h	0.126835	0.310398	0.776	0.708	1
Tmem63a	0.127071	0.291704	0.239	0.123	1
Paip2	0.127202	-0.259695	0.187	0.169	1
Clock	0.127359	-0.516638	0.254	0.308	1
Fbxo42	0.127476	0.410834	0.187	0.092	1
Sgk3	0.127495	0.266251	0.582	0.431	1
Cd300c2	0.127564	-0.350254	0.343	0.385	1
Slc4a7	0.127859	-0.440346	0.328	0.415	1
Gm49336	0.1279	0.411033	0.201	0.092	1
Tent5c	0.127933	0.290696	0.246	0.138	1
Arid1a	0.128071	-0.39872	0.493	0.538	1
Lag3	0.128159	0.419765	0.201	0.092	1
mt-Nd4	0.128167	-0.407916	0.045	0.123	1
Eaf2	0.128257	0.370325	0.134	0.046	1
Tmem128	0.128378	0.319487	0.134	0.046	1
Dek	0.128493	0.265839	0.313	0.185	1
Gm7072	0.128494	0.421036	0.201	0.092	1
Zfp934	0.128894	-0.436546	0.119	0.154	1
Ccr5	0.129084	-0.457444	0.433	0.477	1
Sh3bp1	0.129448	0.341403	0.194	0.092	1
Arhgef6	0.129819	-0.449807	0.321	0.431	1
Lpcat3	0.129868	-0.369487	0.179	0.185	1
Ap3s2	0.130039	0.311815	0.104	0.031	1
Tmem67	0.130796	0.369496	0.157	0.062	1
Gpr183	0.130855	-0.404582	0.299	0.338	1
Gmeb1	0.131209	-0.43449	0.254	0.308	1
Thoc1	0.131354	-0.382864	0.306	0.323	1
Fyn	0.131374	-0.484936	0.067	0.138	1
Atat1	0.131676	0.414585	0.179	0.077	1
Rchy1	0.132024	-0.471784	0.104	0.185	1
Iqsec2	0.132186	0.267067	0.41	0.277	1
Dars	0.132345	-0.362522	0.209	0.231	1
Focad	0.132461	-0.431275	0.134	0.185	1
Gm10785	0.132482	0.457031	0.179	0.077	1
Zc3h12a	0.132665	0.37368	0.157	0.062	1
B3gat3	0.132765	-0.510712	0.104	0.169	1
Bzw1	0.133266	0.324538	0.157	0.062	1
Ankrd13a	0.133504	-0.327474	0.142	0.169	1
Tcp1	0.13396	0.334176	0.216	0.108	1
Psmc3	0.134121	0.327406	0.157	0.062	1
Anxa7	0.134127	0.347964	0.157	0.062	1
Calhm2	0.134816	-0.462461	0.112	0.154	1
4932438A13Rik	0.134835	0.266932	0.425	0.292	1
Wdr26	0.135269	-0.400833	0.396	0.477	1
Mettl23	0.135457	-0.371682	0.157	0.262	1
Zfp397	0.135721	-0.449806	0.172	0.231	1
Fam117b	0.136677	-0.447511	0.351	0.4	1
Ep400	0.136753	0.333482	0.47	0.323	1
Bcor	0.137057	-0.476014	0.127	0.215	1
Trnt1	0.137385	-0.428253	0.119	0.169	1
Dido1	0.13795	-0.502258	0.239	0.354	1
Ttc14	0.138288	-0.25038	0.634	0.615	1
Xpo4	0.138321	-0.295924	0.164	0.169	1
Ets1	0.13855	-0.425444	0.179	0.262	1
Kdm2b	0.139413	0.394342	0.351	0.215	1
Rin3	0.139615	-0.499797	0.231	0.262	1
Slmap	0.140226	-0.389212	0.388	0.431	1
Slc16a7	0.140342	-0.435493	0.209	0.308	1
Larp7	0.140365	-0.448413	0.045	0.123	1
Ly9	0.140419	0.291464	0.104	0.031	1
Sirt1	0.140432	0.408856	0.127	0.046	1
H3f3a	0.140581	-0.40896	0.149	0.169	1
Rnf180	0.140778	0.313677	0.679	0.538	1
Mast2	0.14111	0.310043	0.231	0.123	1
Lmln	0.141784	-0.446945	0.09	0.169	1
Tbcel	0.142009	-0.459188	0.045	0.108	1
Vav2	0.142081	-0.47048	0.231	0.292	1
Dym	0.142087	-0.525592	0.209	0.292	1
Tmcc3	0.142395	0.26923	0.978	0.954	1
Drg1	0.143236	-0.353243	0.455	0.492	1
Dennd4c	0.143659	-0.367569	0.231	0.262	1
Dnajc13	0.144329	0.312464	0.515	0.369	1
Rabep2	0.14502	-0.29501	0.164	0.154	1
Dync2h1	0.145229	-0.288625	0.194	0.2	1
Bcl2l11	0.145246	-0.346864	0.082	0.169	1
Dusp12	0.145298	0.272463	0.231	0.123	1
Sin3a	0.145422	-0.377001	0.246	0.262	1
Dock7	0.145742	-0.267396	0.418	0.354	1
Lpgat1	0.146398	0.397546	0.276	0.154	1
Tstd2	0.146455	-0.565667	0.075	0.154	1
Sult1a1	0.146579	-0.380689	0.045	0.123	1
Rtcb	0.147098	0.403289	0.172	0.077	1
Map4k3	0.147526	0.336276	0.418	0.277	1
Ccnk	0.147645	0.366944	0.127	0.046	1
Fam53c	0.147682	-0.465581	0.045	0.108	1
Tcerg1	0.148412	-0.3419	0.246	0.262	1
Fam91a1	0.148546	-0.418989	0.366	0.462	1
Zfp260	0.149462	-0.468368	0.179	0.277	1
Clk2	0.149511	-0.385263	0.187	0.231	1
Immp1l	0.149673	-0.457006	0.381	0.4	1
Hipk2	0.149703	0.353482	0.59	0.446	1
Cox5a	0.149881	0.292904	0.149	0.062	1
Abl1	0.149995	-0.285099	0.336	0.354	1
Gm15952	0.150402	-0.461756	0.09	0.154	1
Msto1	0.151025	0.315568	0.104	0.031	1
Vipas39	0.151224	0.270894	0.104	0.031	1
Cttnbp2nl	0.151322	-0.358339	0.485	0.538	1
Trim36	0.15141	-0.265576	0.224	0.215	1
Bicral	0.152248	-0.440722	0.239	0.292	1
Eng	0.152371	0.415668	0.142	0.062	1
Rpl17	0.152629	0.354195	0.216	0.108	1
Sp4	0.152793	0.455621	0.216	0.108	1
Taf6	0.1529	0.286897	0.104	0.031	1
Tigd2	0.152939	0.323631	0.194	0.092	1
BC031181	0.153041	0.431556	0.216	0.108	1
Olfml3	0.153085	0.391338	0.216	0.108	1
Tbc1d13	0.153117	-0.44843	0.052	0.123	1
Cyc1	0.153523	0.328888	0.104	0.031	1
Fmo5	0.153583	0.328678	0.104	0.031	1
Gm3488	0.153635	-0.443823	0.082	0.169	1
Cdk5rap3	0.153898	0.308617	0.104	0.031	1
Dtnbp1	0.153916	-0.453838	0.187	0.262	1
Sh3bgrl3	0.153975	0.284167	0.172	0.077	1
Sgip1	0.154191	-0.554966	0.075	0.154	1
Gtf3c3	0.154608	0.361513	0.142	0.062	1
Gm32031	0.154651	0.36428	0.104	0.031	1
Nudt6	0.154747	0.260955	0.104	0.031	1
Ncor1	0.154793	0.258955	0.664	0.523	1
Slc44a1	0.154815	-0.381984	0.142	0.2	1
Acad12	0.154844	0.275906	0.104	0.031	1
Tada3	0.155091	0.346866	0.104	0.031	1
Ammecr1	0.155099	0.355307	0.104	0.031	1
Psme2b	0.155134	0.325081	0.104	0.031	1
Scpep1	0.155143	0.319705	0.104	0.031	1
Zfp866	0.15562	0.391686	0.172	0.077	1
Trim30d	0.155691	0.34002	0.724	0.6	1
Gm13708	0.156011	-0.443549	0.261	0.323	1
Tapt1	0.156309	-0.423518	0.082	0.169	1
Flnb	0.156468	0.569381	0.179	0.092	1
Slc25a5	0.156515	-0.323657	0.172	0.169	1
Gm50013	0.156623	0.469136	0.164	0.077	1
Capzb	0.15687	-0.311105	0.343	0.354	1
Keap1	0.157104	0.459437	0.224	0.123	1
Osbpl8	0.158117	0.471677	0.463	0.369	1
E2f4	0.158292	0.410433	0.157	0.077	1
Pkig	0.158355	-0.265625	0.455	0.446	1
Ppme1	0.158671	-0.452527	0.104	0.154	1
Supt3	0.15909	0.444518	0.403	0.277	1
Cherp	0.159236	0.286345	0.246	0.138	1
Rabgap1l	0.160175	-0.480742	0.179	0.169	1
Tor1a	0.160192	0.363801	0.119	0.046	1
Kpna3	0.160255	-0.341927	0.381	0.415	1
4930455C13Rik	0.160334	0.321255	0.194	0.092	1
Trim35	0.161076	-0.304157	0.187	0.2	1
Bcl10	0.161198	0.346902	0.194	0.092	1
Gm50250	0.161209	0.443872	0.179	0.092	1
Abca3	0.161368	0.288728	0.209	0.108	1
Prkg1	0.161515	-0.625742	0.075	0.123	1
Adgre1	0.161668	-0.345453	0.299	0.292	1
Zfp120	0.161808	-0.305123	0.104	0.123	1
Slc31a2	0.161926	0.332463	0.127	0.046	1
6330418K02Rik	0.161936	-0.489782	0.037	0.108	1
Hivep1	0.161944	0.449689	0.254	0.138	1
Rbm6	0.162567	0.258777	0.619	0.477	1
Mtx2	0.162587	0.308741	0.127	0.046	1
Dusp7	0.162735	-0.355348	0.09	0.123	1
Agl	0.163478	-0.394235	0.119	0.215	1
Stk3	0.163608	-0.382447	0.366	0.385	1
Dag1	0.164166	-0.315043	0.037	0.108	1
Pfkfb3	0.164541	0.375991	0.343	0.215	1
Usp24	0.164945	-0.370043	0.396	0.462	1
Dbi	0.16506	-0.260355	0.142	0.123	1
Gtf2i	0.165084	-0.442806	0.187	0.292	1
Uqcrc2	0.165199	0.323511	0.172	0.077	1
Ngdn	0.165436	0.271324	0.127	0.046	1
B4galt6	0.165481	-0.40724	0.179	0.215	1
Gm17477	0.165704	-0.413018	0.037	0.108	1
Rnf166	0.165783	0.298502	0.127	0.046	1
Calu	0.166117	0.261673	0.127	0.046	1
Pgls	0.166506	-0.388199	0.119	0.138	1
Nvl	0.166577	-0.367267	0.254	0.292	1
Rfc2	0.16662	0.272513	0.149	0.062	1
Psmb10	0.166633	0.320207	0.149	0.062	1
Setdb1	0.166654	-0.347289	0.261	0.308	1
Atp6v1f	0.166672	0.268695	0.142	0.062	1
Smo	0.167129	-0.532865	0.127	0.2	1
Gm47167	0.167728	0.41685	0.463	0.323	1
Pdhb	0.16795	0.289862	0.127	0.046	1
Ttc7	0.168357	0.314916	0.269	0.154	1
Rnf169	0.168479	-0.266525	0.485	0.477	1
Wbp1l	0.168921	-0.298512	0.231	0.215	1
Wdr45b	0.169036	-0.281336	0.187	0.2	1
Hpn	0.169262	0.395542	0.149	0.062	1
2610203C22Rik	0.169374	-0.355436	0.336	0.431	1
Unkl	0.169914	-0.296398	0.037	0.108	1
Vps28	0.169924	-0.39985	0.104	0.2	1
Stard3	0.170142	0.344473	0.396	0.262	1
Nup85	0.170324	-0.285127	0.037	0.108	1
Mid1	0.170442	0.48652	0.396	0.262	1
Ppp3ca	0.170477	-0.303147	0.813	0.846	1
Il10rb	0.170595	0.288892	0.321	0.2	1
Cdk14	0.170837	0.336575	0.478	0.338	1
Srsf1	0.171305	-0.4547	0.224	0.292	1
Clec4a2	0.171608	-0.390007	0.164	0.215	1
Mif	0.171874	0.310054	0.149	0.062	1
Maml1	0.172105	-0.504644	0.209	0.323	1
Usp46	0.172368	-0.369328	0.104	0.138	1
Kxd1	0.172733	0.3814	0.209	0.108	1
Naa16	0.172734	-0.26933	0.276	0.277	1
Tbc1d9	0.174654	-0.400082	0.455	0.508	1
Gm16201	0.175287	-0.465439	0.082	0.138	1
Slc38a1	0.175513	0.412569	0.231	0.123	1
Map3k14	0.17591	-0.313257	0.246	0.246	1
Med20	0.175945	-0.342471	0.045	0.108	1
Cnrip1	0.176032	-0.440952	0.09	0.138	1
Ube2e1	0.176206	0.347183	0.306	0.185	1
Aatf	0.176609	-0.418338	0.276	0.354	1
Ngly1	0.176638	-0.293086	0.164	0.169	1
Psip1	0.17732	0.343997	0.306	0.185	1
Rassf4	0.177574	0.423059	0.321	0.2	1
Rps16	0.1777	0.268797	0.119	0.046	1
Ppm1k	0.177727	0.25751	0.142	0.062	1
Lactb	0.178632	-0.337965	0.172	0.154	1
Spata5	0.178664	-0.409847	0.358	0.385	1
Nhlrc2	0.178739	0.40578	0.306	0.185	1
Eed	0.178747	0.397007	0.306	0.185	1
Glud1	0.179437	-0.256029	0.299	0.277	1
Arhgap21	0.179607	-0.366924	0.075	0.154	1
Gm4258	0.179953	-0.400642	0.313	0.431	1
Slamf6	0.180586	0.39101	0.209	0.108	1
Ccar1	0.180768	0.319626	0.425	0.292	1
Mcl1	0.181017	-0.343134	0.418	0.431	1
Rps28	0.181197	0.313097	0.209	0.108	1
Fkbp1a	0.181624	-0.397371	0.097	0.185	1
Mrps9	0.181712	0.299975	0.209	0.108	1
Hdac4	0.181894	-0.359093	0.104	0.138	1
Tbc1d31	0.182147	-0.418511	0.142	0.2	1
Zfp36l2	0.182555	-0.255563	0.306	0.292	1
Mcur1	0.18276	-0.374107	0.104	0.138	1
Usp40	0.182887	-0.384622	0.321	0.385	1
2310015A10Rik	0.182973	-0.512458	0.045	0.108	1
Prpsap2	0.18308	-0.370646	0.134	0.185	1
Cd9	0.183355	0.309592	0.358	0.231	1
Sharpin	0.183361	0.385607	0.142	0.062	1
Acap2	0.183367	-0.257367	0.604	0.569	1
Chst9	0.183503	-0.604381	0.075	0.154	1
Tmem241	0.183984	-0.363034	0.104	0.123	1
Nr1d2	0.184191	0.361354	0.164	0.077	1
Akna	0.184956	-0.368788	0.142	0.185	1
Gars	0.184972	0.42854	0.164	0.077	1
Gm34589	0.185207	-0.385694	0.187	0.262	1
Snta1	0.185304	-0.395947	0.269	0.292	1
Stard5	0.185448	-0.405411	0.261	0.308	1
Fcgr3	0.185619	-0.449826	0.194	0.292	1
Zfp810	0.186033	0.435535	0.112	0.046	1
Znrf3	0.186059	-0.27586	0.179	0.185	1
Bsdc1	0.186261	-0.380953	0.045	0.108	1
Spopl	0.186488	0.336582	0.284	0.169	1
Stag2	0.186715	-0.287589	0.493	0.523	1
Epc2	0.186822	0.270672	0.403	0.277	1
Hnmt	0.186929	-0.432973	0.06	0.138	1
Atp7a	0.187059	0.497511	0.41	0.292	1
Stim2	0.18735	0.310869	0.187	0.092	1
Ccdc82	0.187728	-0.284091	0.172	0.169	1
Skil	0.187938	0.273013	0.612	0.477	1
Heatr6	0.18823	-0.280156	0.172	0.185	1
Rexo2	0.188643	-0.426156	0.052	0.123	1
Pcmt1	0.18868	0.333051	0.246	0.138	1
Ociad1	0.188807	-0.437351	0.112	0.154	1
Maf	0.189671	-0.369642	0.687	0.708	1
Olfr111	0.189815	0.75943	0.224	0.138	1
Chd8	0.190079	-0.333315	0.306	0.308	1
Acvr2a	0.190115	-0.409521	0.224	0.246	1
Qser1	0.190375	0.355157	0.187	0.092	1
Ube2n	0.190419	-0.326469	0.179	0.215	1
Fam53a	0.190541	-0.342156	0.052	0.123	1
Resf1	0.190582	0.431645	0.582	0.446	1
Ttc9c	0.190722	-0.29445	0.142	0.154	1
Chac2	0.191027	-0.548237	0.09	0.138	1
Rap2c	0.19256	0.436261	0.149	0.077	1
Sh3bp5	0.193323	-0.506292	0.075	0.138	1
Api5	0.193691	-0.509164	0.172	0.262	1
Gabpb1	0.193985	-0.474646	0.172	0.231	1
H13	0.194191	-0.332407	0.142	0.169	1
Clns1a	0.194859	-0.38446	0.09	0.123	1
Rcbtb2	0.194968	-0.434945	0.366	0.462	1
Prpf18	0.195394	-0.411968	0.119	0.2	1
U2af2	0.195444	0.252433	0.216	0.123	1
Gmfb	0.195956	0.303241	0.112	0.046	1
Bloc1s2	0.195979	0.385009	0.142	0.062	1
Cdyl	0.196538	0.3185	0.284	0.169	1
Dennd2c	0.197461	-0.382103	0.082	0.154	1
Exosc1	0.197543	0.285244	0.119	0.046	1
Pcca	0.19856	0.315494	0.336	0.215	1
4930473A02Rik	0.198649	-0.568929	0.104	0.169	1
Ormdl2	0.198793	-0.411172	0.127	0.169	1
Top1	0.200003	-0.339033	0.388	0.4	1
Desi1	0.201111	-0.326936	0.119	0.123	1
Agbl3	0.201537	-0.444989	0.052	0.108	1
Gm44734	0.201702	0.268691	0.119	0.046	1
Ctnnb1	0.201782	-0.367128	0.231	0.262	1
Sppl3	0.202461	-0.28935	0.493	0.554	1
Il1a	0.202478	0.395925	0.187	0.092	1
Gm16118	0.202505	0.307945	0.164	0.077	1
Glis3	0.202594	-0.295242	0.082	0.169	1
Osbpl3	0.202935	0.303731	0.119	0.046	1
Pgs1	0.203005	0.448657	0.194	0.154	1
Mtdh	0.203342	-0.272853	0.687	0.708	1
Sf3a1	0.203802	-0.382161	0.045	0.108	1
Herc3	0.204	0.305374	0.119	0.046	1
Wdr70	0.204276	0.34352	0.299	0.185	1
Golga1	0.204679	-0.353311	0.157	0.169	1
Dnajc10	0.204831	0.256794	0.119	0.046	1
Cept1	0.205144	0.321109	0.485	0.354	1
Aste1	0.205506	-0.25224	0.142	0.138	1
Far1	0.205961	-0.25227	0.351	0.354	1
Anapc4	0.205974	0.282056	0.164	0.077	1
Prmt9	0.206185	0.371155	0.119	0.046	1
Hipk3	0.206409	-0.361261	0.216	0.277	1
Ripk1	0.206944	-0.404052	0.164	0.262	1
Cables1	0.207254	-0.355767	0.187	0.262	1
Svil	0.207263	-0.404187	0.194	0.2	1
Prex1	0.207345	-0.424484	0.485	0.554	1
Myo18b	0.207759	-0.420128	0.09	0.169	1
Golim4	0.20794	-0.430788	0.075	0.138	1
Atxn7l3b	0.207985	0.386761	0.261	0.154	1
Camk1d	0.208549	0.333434	0.851	0.815	1
Epc1	0.208624	-0.281676	0.507	0.477	1
Mcph1	0.208736	0.304767	0.142	0.062	1
Lta4h	0.208816	0.360292	0.119	0.046	1
Fam53b	0.209306	-0.396528	0.06	0.123	1
BC002059	0.209582	-0.381343	0.06	0.123	1
Tspan5	0.210249	-0.365264	0.097	0.108	1
Batf3	0.210633	-0.394527	0.172	0.2	1
Kif13a	0.211054	-0.327264	0.254	0.277	1
Fbxo28	0.211081	-0.424985	0.104	0.154	1
Gtpbp1	0.211686	0.385143	0.164	0.077	1
Nrp2	0.211912	-0.318579	0.179	0.154	1
Gm3636	0.212011	-0.37395	0.112	0.154	1
Pnpla7	0.212162	-0.356831	0.604	0.692	1
Man1b1	0.21224	-0.317269	0.052	0.123	1
Slc43a2	0.212326	0.280321	0.119	0.046	1
Btg1	0.212573	0.304477	0.366	0.246	1
Syap1	0.212583	0.310229	0.164	0.077	1
Gm34408	0.213463	-0.383736	0.433	0.446	1
Hps4	0.213471	-0.289117	0.5	0.538	1
Cops4	0.213759	-0.333151	0.187	0.215	1
Clmp	0.214081	-0.475893	0.045	0.108	1
Sema4d	0.214091	0.312635	0.418	0.292	1
Rnf34	0.215152	0.279705	0.142	0.062	1
Ly6a	0.215311	0.269495	0.119	0.046	1
Vps13c	0.215418	0.310832	0.351	0.231	1
Eif3e	0.215424	-0.362056	0.06	0.108	1
Patl1	0.215897	0.316106	0.119	0.046	1
D730045B01Rik	0.215914	-0.413142	0.104	0.154	1
Nmi	0.216028	0.348317	0.299	0.185	1
Ell2	0.216118	-0.347802	0.097	0.108	1
Gm17227	0.21642	0.256268	0.201	0.108	1
Max	0.216574	0.353492	0.261	0.154	1
Lrrc28	0.216728	0.28268	0.142	0.062	1
Arnt	0.217561	-0.41274	0.284	0.354	1
Ofd1	0.218149	0.259759	0.119	0.046	1
Ip6k2	0.218296	0.286085	0.119	0.046	1
Zhx3	0.218401	-0.467541	0.082	0.154	1
Ppil2	0.218791	0.261939	0.194	0.108	1
Mtss1	0.21919	-0.393967	0.104	0.185	1
Ppp2r2d	0.21921	0.257351	0.179	0.092	1
Aars	0.219492	0.431106	0.157	0.077	1
Gspt1	0.21968	-0.358188	0.201	0.308	1
Rpl15	0.219784	0.370176	0.261	0.154	1
Gm47772	0.22148	-0.368252	0.052	0.108	1
Fam120b	0.222774	-0.373342	0.254	0.292	1
Csf3r	0.223346	0.29962	0.836	0.754	1
Ssh2	0.223377	-0.257203	0.91	0.938	1
Gsdmd	0.223473	0.268147	0.53	0.4	1
Clec5a	0.224062	0.348566	0.239	0.138	1
Kdm3a	0.224176	-0.390677	0.224	0.277	1
Erp44	0.224243	0.297041	0.201	0.108	1
Dnajc18	0.224817	0.341578	0.179	0.092	1
Rtn1	0.225396	-0.264328	0.396	0.523	1
Ell	0.225836	-0.266715	0.097	0.185	1
Tmem229b	0.226188	-0.333229	0.112	0.123	1
Nup160	0.226755	-0.428627	0.06	0.123	1
Tasor	0.226973	-0.289061	0.493	0.523	1
Mtif2	0.22733	0.366216	0.313	0.2	1
Eif2ak3	0.227516	-0.335887	0.082	0.108	1
Tgs1	0.227668	0.355735	0.433	0.308	1
Kcnj13	0.22805	-0.399716	0.104	0.138	1
Bhlhe41	0.229106	0.409672	0.328	0.215	1
Brox	0.22972	0.37861	0.239	0.138	1
Clcn3	0.229878	-0.275907	0.299	0.292	1
Sept7	0.229965	-0.38681	0.224	0.277	1
Tpk1	0.230959	-0.518726	0.134	0.2	1
Slc38a6	0.231404	0.362955	0.201	0.108	1
Mrgbp	0.231585	-0.433802	0.112	0.138	1
Cp	0.232506	-0.307856	0.201	0.246	1
Ubac2	0.232666	-0.369753	0.41	0.477	1
Otud7b	0.233151	-0.369305	0.187	0.231	1
Lman2l	0.233222	-0.365307	0.149	0.185	1
Skap2	0.23358	0.283297	0.836	0.738	1
Mink1	0.233604	-0.289901	0.164	0.185	1
Zfp53	0.234052	-0.453646	0.06	0.108	1
Phf1	0.234163	-0.306712	0.09	0.123	1
Rpl30	0.234343	0.357073	0.201	0.108	1
Mapk1	0.234914	-0.322341	0.269	0.308	1
Snx9	0.234996	-0.332615	0.224	0.246	1
Cpt1a	0.235573	-0.38949	0.052	0.108	1
Rars	0.236049	0.265076	0.157	0.077	1
Zfyve9	0.236067	-0.465726	0.112	0.2	1
Card6	0.236726	-0.408886	0.127	0.169	1
Tm9sf4	0.23682	-0.395184	0.142	0.2	1
Sft2d3	0.237692	-0.365194	0.06	0.108	1
3110021N24Rik	0.237761	-0.535423	0.082	0.154	1
Gmpr2	0.238281	-0.392056	0.164	0.215	1
Cnot8	0.238577	-0.273489	0.119	0.108	1
Gin1	0.238582	0.250797	0.134	0.062	1
Ikzf2	0.238786	0.396164	0.276	0.169	1
Rac1	0.23881	-0.344424	0.269	0.292	1
Ubqln1	0.239681	0.385993	0.157	0.077	1
Emc8	0.240209	-0.423558	0.045	0.108	1
Pla2g15	0.241341	-0.313506	0.246	0.246	1
Elk4	0.241704	0.268642	0.239	0.138	1
4930595D18Rik	0.243802	0.339751	0.328	0.215	1
Gm43378	0.244117	-0.382323	0.112	0.2	1
Naa60	0.244156	-0.434094	0.157	0.215	1
Plxdc1	0.244462	-0.255468	0.231	0.262	1
Zdhhc17	0.245027	0.266696	0.254	0.154	1
Ppard	0.245359	-0.410172	0.142	0.185	1
Commd1	0.24545	-0.384935	0.149	0.246	1
Fgfr1op	0.246413	-0.42615	0.179	0.231	1
Ube2v1	0.246697	-0.352753	0.045	0.108	1
Atr	0.246806	-0.257837	0.239	0.246	1
Slc16a10	0.247662	0.267886	0.231	0.138	1
Zfp426	0.248708	0.311452	0.179	0.092	1
Zfp942	0.248736	0.25611	0.172	0.092	1
Hmgxb3	0.250324	-0.374778	0.149	0.215	1
Chd6	0.250509	-0.373822	0.276	0.354	1
Epb41l3	0.250546	-0.413009	0.052	0.108	1
Trp53cor1	0.250589	0.273063	0.321	0.215	1
Eif3a	0.250635	-0.266146	0.224	0.2	1
Stx12	0.250722	-0.264471	0.142	0.138	1
Smim19	0.250765	0.322508	0.179	0.092	1
Sparc	0.250896	-0.261054	0.381	0.431	1
P2ry12	0.250901	-0.261424	0.881	0.908	1
Crlf3	0.251493	0.322205	0.724	0.692	1
Epm2a	0.25161	-0.380452	0.164	0.2	1
Klf3	0.252086	-0.323524	0.41	0.431	1
Wiz	0.252929	-0.448154	0.06	0.123	1
Dlat	0.253068	-0.343358	0.127	0.169	1
Mbd1	0.253419	-0.39223	0.075	0.123	1
Gm26724	0.255232	-0.400853	0.157	0.231	1
Ncoa3	0.255338	-0.260367	0.478	0.462	1
Zdhhc24	0.255407	-0.362093	0.067	0.123	1
Rttn	0.256391	0.440273	0.157	0.077	1
2510009E07Rik	0.257092	-0.375101	0.216	0.231	1
Sec63	0.258256	-0.370343	0.254	0.277	1
0610043K17Rik	0.2583	0.454192	0.134	0.062	1
Atg16l2	0.258431	-0.524444	0.41	0.477	1
Memo1	0.258832	-0.299848	0.313	0.323	1
Ppp2r5e	0.259139	-0.443639	0.269	0.338	1
Zfp560	0.259763	0.296787	0.194	0.108	1
Gm6277	0.259866	-0.415229	0.082	0.154	1
Rnf14	0.259959	-0.334738	0.067	0.138	1
Slc25a26	0.260715	-0.261863	0.127	0.138	1
Tmem135	0.261155	-0.273548	0.642	0.708	1
Shprh	0.261284	-0.283905	0.231	0.262	1
Gprasp1	0.261495	0.331123	0.216	0.123	1
1110019D14Rik	0.261745	0.360515	0.157	0.077	1
1500015A07Rik	0.26194	-0.310009	0.097	0.123	1
Coa5	0.261985	0.258263	0.112	0.046	1
Platr25	0.262014	-0.33988	0.09	0.108	1
Rtf1	0.26202	0.331226	0.216	0.123	1
P4ha1	0.262269	0.283029	0.701	0.585	1
Ndufs1	0.262354	0.260491	0.157	0.077	1
Fopnl	0.262445	-0.309487	0.045	0.108	1
Mnat1	0.262592	0.300328	0.231	0.138	1
Add1	0.262938	-0.341221	0.172	0.231	1
Zfp1	0.263085	-0.370869	0.119	0.154	1
Cerk	0.263208	-0.297024	0.44	0.477	1
Nhlrc3	0.264104	0.268105	0.112	0.046	1
Rer1	0.264357	-0.348967	0.119	0.154	1
Ubap2	0.264456	0.281196	0.157	0.077	1
Ptar1	0.265078	0.328713	0.134	0.062	1
Slc39a9	0.265081	0.334791	0.157	0.077	1
Acaa1a	0.265127	0.278638	0.157	0.077	1
Zadh2	0.265909	-0.288651	0.142	0.154	1
Kmt5a	0.266209	-0.325839	0.045	0.108	1
BC003965	0.266378	-0.430381	0.119	0.185	1
Kin	0.266584	-0.461075	0.09	0.138	1
Ppp2r2a	0.266771	0.338777	0.403	0.292	1
Gnpat	0.267737	-0.348077	0.157	0.246	1
Zfp609	0.267867	-0.361822	0.284	0.292	1
Ubap2l	0.267921	0.250772	0.552	0.431	1
Adss	0.268949	-0.377545	0.104	0.185	1
Nubpl	0.26934	-0.392717	0.104	0.123	1
Dcaf13	0.270627	0.326705	0.134	0.062	1
Rab11a	0.271067	0.261449	0.246	0.154	1
Igbp1	0.271231	0.309189	0.134	0.062	1
Xpo7	0.271733	-0.375275	0.246	0.308	1
Tom1	0.271784	0.256064	0.134	0.062	1
Gm39326	0.271955	0.287484	0.112	0.046	1
St6gal1	0.27275	-0.279622	0.254	0.277	1
Tmem87a	0.272857	-0.311263	0.299	0.338	1
Pcp4	0.273379	0.4126	0.134	0.062	1
D030028A08Rik	0.273421	-0.367763	0.179	0.215	1
Tap1	0.274231	0.260644	0.321	0.215	1
Snrpb	0.274254	0.290193	0.134	0.062	1
Kctd13	0.274982	-0.382546	0.09	0.169	1
Galnt16	0.275232	0.359131	0.134	0.062	1
Klhl2	0.27544	0.396051	0.291	0.2	1
Abr	0.275566	0.420678	0.485	0.369	1
Sec24c	0.27582	-0.354457	0.112	0.169	1
Oaz1	0.276198	0.292297	0.269	0.169	1
Nol8	0.276269	-0.340904	0.052	0.108	1
Plekha1	0.276563	0.359454	0.321	0.215	1
Taldo1	0.276719	-0.372508	0.097	0.138	1
2210408I21Rik	0.276884	-0.518654	0.172	0.231	1
Cers6	0.276918	0.252959	0.299	0.2	1
Cadm1	0.276931	0.367447	0.664	0.554	1
Nol4l	0.277039	-0.350035	0.142	0.169	1
Ptp4a3	0.277224	-0.375031	0.09	0.123	1
Mrps21	0.277275	-0.35931	0.082	0.154	1
Echdc1	0.277423	-0.332295	0.179	0.185	1
Zfp326	0.27759	-0.321241	0.164	0.262	1
Slc8a1	0.277884	-0.278475	0.925	0.938	1
Susd6	0.278104	0.381028	0.552	0.446	1
Ints6	0.278157	-0.352662	0.127	0.138	1
Fscn1	0.278541	-0.321123	0.06	0.123	1
Cyren	0.279477	-0.328679	0.142	0.154	1
Ccng2	0.281069	-0.322896	0.127	0.154	1
Rbm18	0.28145	-0.277687	0.06	0.123	1
Hnrnpa0	0.282672	-0.297425	0.112	0.154	1
Fndc3a	0.282839	0.273225	0.53	0.415	1
Sqor	0.283567	-0.345429	0.082	0.138	1
Gm26510	0.284187	-0.323959	0.209	0.246	1
2810403D21Rik	0.284278	-0.459328	0.149	0.2	1
Dennd2a	0.28448	0.266569	0.194	0.108	1
Tiparp	0.284705	0.440067	0.142	0.077	1
Mfsd8	0.28505	-0.385543	0.052	0.108	1
Myh9	0.285062	0.330239	0.373	0.262	1
Atp11a	0.285387	-0.353352	0.082	0.138	1
Cox6c	0.286872	0.361293	0.172	0.092	1
Plek	0.287012	0.311417	0.5	0.385	1
Arid4b	0.287926	0.321142	0.455	0.338	1
Styx	0.287949	0.264998	0.172	0.092	1
Ifi30	0.287951	0.44571	0.172	0.092	1
Tex10	0.289284	-0.350735	0.127	0.154	1
Cfap36	0.290776	-0.366578	0.142	0.185	1
Calcrl	0.290783	-0.413182	0.164	0.215	1
Ppig	0.290922	-0.323741	0.269	0.354	1
Gabbr1	0.291369	-0.34277	0.097	0.169	1
Larp4	0.291642	0.377727	0.246	0.154	1
Cbfa2t2	0.291671	0.303133	0.284	0.185	1
Nedd4l	0.292594	0.364311	0.336	0.231	1
Rps6ka1	0.292995	-0.266351	0.336	0.354	1
Zfp369	0.293378	-0.382665	0.067	0.108	1
Spidr	0.293851	-0.287348	0.231	0.231	1
Hspb3	0.294025	-0.364537	0.075	0.138	1
Rint1	0.295004	-0.341549	0.127	0.154	1
Ythdc1	0.295153	0.30744	0.485	0.369	1
Cdk19	0.295314	0.323493	0.634	0.523	1
Ireb2	0.29577	-0.293515	0.276	0.323	1
Mdm2	0.295884	-0.443771	0.104	0.154	1
Usp19	0.295985	0.258214	0.187	0.108	1
Ppfia4	0.2965	0.376864	0.545	0.431	1
March7	0.296622	0.313629	0.388	0.277	1
Tmem68	0.299912	-0.284412	0.284	0.308	1
Gm45509	0.300767	-0.361974	0.112	0.185	1
Zc3h15	0.30267	0.297946	0.336	0.231	1
Vamp2	0.303338	-0.416318	0.097	0.154	1
Lmo4	0.303375	-0.371298	0.104	0.138	1
Sbno2	0.303673	0.27012	0.284	0.185	1
Gngt2	0.304216	-0.271167	0.194	0.292	1
Mlf2	0.304352	0.282813	0.104	0.046	1
Ube2b	0.305132	0.257692	0.403	0.292	1
Ltn1	0.305337	0.346493	0.172	0.092	1
Pwwp3a	0.305657	-0.329813	0.06	0.108	1
Arl4c	0.306	0.29768	0.172	0.092	1
Arpc5	0.306237	0.306287	0.284	0.185	1
Tmem64	0.306415	-0.258878	0.097	0.108	1
Rabep1	0.306587	-0.288887	0.493	0.523	1
Sap130	0.306679	-0.333715	0.254	0.292	1
Ap4s1	0.306746	-0.335263	0.104	0.169	1
Slc9a1	0.307591	0.302324	0.149	0.077	1
Tom1l1	0.308013	-0.369995	0.119	0.185	1
Map2k1	0.308531	0.338052	0.403	0.292	1
Arpc2	0.308634	-0.378229	0.396	0.462	1
[truncated: 386 more rows]

## Sheet: DAM-1
	p_val	avg_log2FC	pct.1	pct.2	p_val_adj
H2-D1	1.93711e-67	2.36822	0.845	0.192	4.29884e-63
H2-K1	1.91496e-54	2.08705	0.778	0.169	4.24969e-50
B2m	3.34799e-44	1.64988	0.83	0.318	7.42985e-40
H2-Q7	1.37965e-42	1.52109	0.402	0.005	3.06172e-38
Ctss	1.92007e-40	1.16573	0.954	0.819	4.26102e-36
Ifi204	3.49898e-40	1.77759	0.428	0.016	7.76494e-36
H2-Q6	2.38036e-31	1.192	0.309	0.005	5.2825e-27
Oas2	4.27975e-25	1.11238	0.222	0	9.49761e-21
Stat1	1.19551e-24	1.53261	0.51	0.13	2.65308e-20
H2-Q4	4.22837e-21	0.911682	0.247	0.011	9.3836e-17
Sp100	4.53907e-21	1.17795	0.376	0.062	1.00731e-16
Gm4951	1.11049e-19	1.29516	0.32	0.043	2.46441e-15
Malat1	1.20587e-19	-0.393302	1	1	2.67607e-15
AY036118	7.51387e-19	0.78201	0.985	0.934	1.66748e-14
Oasl2	1.11536e-18	0.667562	0.165	0	2.4752e-14
Ly6e	3.30057e-18	1.00253	0.686	0.318	7.32462e-14
H2-T23	2.93887e-17	1.04487	0.418	0.105	6.52194e-13
C1qb	3.52909e-17	0.713099	0.974	0.863	7.83176e-13
Camk1d	1.54347e-16	0.687463	0.943	0.833	3.42526e-12
Cd52	4.64891e-16	1.18237	0.34	0.071	1.03169e-11
Nlrc5	5.32295e-16	0.955944	0.247	0.027	1.18127e-11
Ifi207	2.84062e-15	0.773013	0.134	0	6.3039e-11
Fau	2.88797e-15	1.01858	0.608	0.268	6.40899e-11
Parp14	3.92288e-15	0.918184	0.5	0.178	8.70566e-11
Rps29	4.70065e-15	0.985757	0.67	0.346	1.04317e-10
Epsti1	5.33592e-15	0.750119	0.613	0.275	1.18415e-10
Fcrls	7.06447e-15	-0.996878	0.454	0.719	1.56775e-10
H2-M3	8.99426e-15	0.698201	0.216	0.021	1.99601e-10
Lgals3bp	2.20547e-14	0.948647	0.289	0.053	4.89437e-10
Tap1	1.38029e-13	0.588053	0.191	0.016	3.06314e-09
Fth1	4.88869e-13	0.602877	0.758	0.442	1.0849e-08
Cd81	4.90453e-13	0.754435	0.83	0.595	1.08841e-08
AU020206	5.85036e-13	0.810312	0.706	0.407	1.29831e-08
Itm2b	5.98217e-13	0.623346	0.933	0.753	1.32756e-08
C1qa	7.23928e-13	0.662498	0.933	0.847	1.60654e-08
Ifi27l2a	8.81159e-13	0.707117	0.144	0.005	1.95547e-08
Arhgap15	1.18137e-12	1.08875	0.366	0.108	2.62171e-08
Myo1d	1.43591e-12	-1.21038	0.108	0.364	3.18658e-08
Ifi209	1.61814e-12	0.69642	0.18	0.016	3.59098e-08
Ifi213	1.93588e-12	0.780978	0.139	0.005	4.2961e-08
Gm31243	2.84805e-12	-1.24117	0.216	0.481	6.3204e-08
Rpl13	4.22266e-12	0.809988	0.546	0.247	9.37092e-08
Gm20429	6.32291e-12	0.475274	0.103	0	1.40318e-07
Cd300lf	6.32291e-12	0.526688	0.103	0	1.40318e-07
Ifitm3	6.90312e-12	0.663875	0.144	0.007	1.53194e-07
Trim30a	7.87419e-12	0.930303	0.531	0.249	1.74744e-07
Rpl18a	1.24129e-11	0.835933	0.49	0.206	2.75467e-07
Akt3	2.33991e-11	0.86327	0.562	0.27	5.19272e-07
Eif2ak2	3.7983e-11	0.582762	0.325	0.098	8.42918e-07
Rpl37	4.29059e-11	0.68645	0.49	0.217	9.52168e-07
Ctsb	5.99771e-11	0.691595	0.67	0.38	1.33101e-06
Gm42418	1.12027e-10	0.571774	0.99	0.966	2.4861e-06
Psme1	1.22669e-10	0.852167	0.423	0.167	2.72226e-06
Rpl24	1.58745e-10	0.767857	0.407	0.156	3.52288e-06
Lrmda	1.65198e-10	0.546724	0.974	0.908	3.66607e-06
Oprm1	1.68423e-10	0.711195	0.454	0.197	3.73763e-06
Ctsh	2.55429e-10	0.631411	0.753	0.483	5.66849e-06
Psap	2.55797e-10	0.613555	0.835	0.588	5.67665e-06
Samd9l	3.5305e-10	0.562944	0.108	0.002	7.83489e-06
Ifi206	4.17296e-10	0.594842	0.134	0.009	9.26062e-06
Rps20	5.55452e-10	0.706041	0.33	0.108	1.23266e-05
Rps3	6.04074e-10	0.660608	0.356	0.126	1.34056e-05
Ifitm10	6.38539e-10	-0.826039	0.381	0.636	1.41705e-05
Rpl23	6.58681e-10	0.848685	0.366	0.135	1.46175e-05
Rtp4	7.65768e-10	0.584828	0.165	0.021	1.69939e-05
Usp18	7.98315e-10	0.698843	0.196	0.034	1.77162e-05
Fcer1g	8.51985e-10	0.638689	0.784	0.568	1.89073e-05
Oas1a	8.70496e-10	0.507388	0.149	0.016	1.9318e-05
Stat2	9.0366e-10	0.831344	0.284	0.082	2.0054e-05
Bank1	9.92333e-10	-0.976962	0.304	0.522	2.20219e-05
Cyba	1.32585e-09	0.639536	0.572	0.302	2.94232e-05
Cd74	1.88109e-09	0.753243	0.134	0.011	4.17452e-05
St8sia1	1.90398e-09	0.484965	0.108	0.005	4.22531e-05
Dna2	2.49145e-09	0.452469	0.119	0.007	5.52902e-05
Ctsz	3.82561e-09	0.751817	0.675	0.453	8.48978e-05
Gm26740	3.90647e-09	0.619669	0.51	0.254	8.66924e-05
Irgm1	4.98331e-09	0.602112	0.206	0.043	0.00011059
Itga9	6.15028e-09	-0.794356	0.34	0.538	0.000136487
Rpl30	8.82895e-09	0.748108	0.438	0.199	0.000195932
Rassf3	9.43099e-09	0.596434	0.376	0.156	0.000209292
Rpsa	9.79347e-09	0.708127	0.371	0.149	0.000217337
Cpq	1.88664e-08	0.387941	0.196	0.05	0.000418683
Rps23	1.89969e-08	0.644958	0.299	0.103	0.000421579
Mir99ahg	2.3102e-08	-0.474699	0.918	0.954	0.00051268
Rnf213	2.37152e-08	0.689689	0.387	0.165	0.000526289
H2-T22	2.68646e-08	0.403242	0.186	0.041	0.00059618
Ipcef1	3.60821e-08	0.566983	0.351	0.149	0.000800733
Elmo1	4.03327e-08	-0.37727	0.99	0.979	0.000895063
Herc6	4.75362e-08	0.548788	0.356	0.149	0.00105492
Tnfsf8	5.0481e-08	0.585303	0.155	0.025	0.00112027
Lag3	6.30131e-08	0.482932	0.299	0.117	0.00139839
Slfn5	7.43494e-08	0.443277	0.103	0.007	0.00164996
Wipf1	8.01862e-08	0.519523	0.773	0.545	0.00177949
Tmsb10	8.14538e-08	0.547642	0.222	0.064	0.00180762
Ly9	9.11241e-08	0.399308	0.139	0.021	0.00202223
Ccl12	9.14656e-08	0.798543	0.17	0.034	0.0020298
Slfn2	9.44129e-08	0.524667	0.175	0.037	0.00209521
Hyal5	9.59981e-08	0.770382	0.134	0.018	0.00213039
Psmb9	1.02133e-07	0.530082	0.222	0.062	0.00226654
Pld4	1.19056e-07	0.523824	0.84	0.668	0.0026421
Rpl7	1.25904e-07	0.741082	0.304	0.114	0.00279405
Rpl9	1.79455e-07	0.518689	0.32	0.133	0.00398247
Rplp1	1.84572e-07	0.603266	0.485	0.256	0.00409602
Prkn	2.06202e-07	-0.642371	0.629	0.741	0.00457604
Rpl35a	2.2074e-07	0.526158	0.361	0.165	0.00489867
Bst2	3.26617e-07	0.785506	0.222	0.069	0.0072483
Npnt	3.53759e-07	0.74479	0.273	0.098	0.00785062
Rpl38	4.46569e-07	0.721536	0.356	0.158	0.00991026
Gm2a	5.38837e-07	0.453427	0.155	0.032	0.0119579
Rps16	5.70073e-07	0.711698	0.273	0.101	0.0126511
Trim34a	6.03392e-07	0.537944	0.433	0.224	0.0133905
Rps4x	7.1126e-07	0.631801	0.325	0.137	0.0157843
Cyb561a3	7.40155e-07	0.323226	0.278	0.121	0.0164255
Man2b1	7.555e-07	0.564305	0.675	0.462	0.016766
Slc40a1	8.89789e-07	-0.741582	0.222	0.416	0.0197462
Atrnl1	9.27278e-07	0.504487	0.186	0.053	0.0205782
Rpl39	9.91223e-07	0.591692	0.335	0.149	0.0219972
Mpeg1	1.01305e-06	0.396029	0.438	0.238	0.0224816
Pvt1	1.03338e-06	0.494387	0.608	0.384	0.0229328
Trim12a	1.08835e-06	0.431199	0.505	0.291	0.0241526
C1qc	1.09663e-06	0.423005	0.918	0.824	0.0243363
Tnfsf13b	1.09969e-06	0.574203	0.211	0.064	0.0244044
Tyrobp	1.14455e-06	0.571369	0.727	0.517	0.0253999
Slc24a3	1.24976e-06	-0.680255	0.464	0.618	0.0277347
Fcgr1	1.48906e-06	0.529858	0.387	0.19	0.0330451
Srgap2	1.52506e-06	-0.337104	0.959	0.989	0.033844
Mafb	1.69534e-06	0.328955	0.603	0.391	0.0376231
Rps8	1.70049e-06	0.565279	0.495	0.281	0.0377373
Lgmn	1.80393e-06	0.480825	0.876	0.783	0.0400329
Rps15a	1.94564e-06	0.464914	0.278	0.112	0.0431778
Ddx60	2.04098e-06	0.613249	0.268	0.103	0.0452934
Gm44148	2.14672e-06	0.662181	0.294	0.121	0.0476399
Rps28	2.44061e-06	0.614413	0.263	0.101	0.054162
Aim2	2.52865e-06	0.251624	0.649	0.449	0.0561157
Fhit	2.54852e-06	-0.703184	0.464	0.59	0.0565567
Rpl11	2.68816e-06	0.496845	0.34	0.158	0.0596556
Rpl32	2.93517e-06	0.67755	0.278	0.112	0.0651372
Gm3739	2.97661e-06	-0.740506	0.155	0.327	0.066057
Psmb8	3.00509e-06	0.561294	0.247	0.092	0.0666891
Trim14	3.08972e-06	0.440339	0.371	0.188	0.068567
Slc25a3	3.21811e-06	0.423009	0.469	0.275	0.0714163
Btg1	3.22006e-06	0.733659	0.418	0.229	0.0714596
Gfm2	3.22681e-06	-0.515777	0.613	0.661	0.0716095
Tmem179b	3.57864e-06	0.53163	0.325	0.149	0.0794171
Actb	3.60632e-06	0.4938	0.649	0.435	0.0800314
Pde4d	3.65468e-06	-0.656677	0.376	0.538	0.0811047
Arid5b	3.90141e-06	0.678281	0.474	0.275	0.0865801
Rps10	4.03531e-06	0.418934	0.376	0.199	0.0895515
Parp12	4.49091e-06	0.404294	0.294	0.133	0.0996623
Pik3ap1	4.57228e-06	0.504478	0.706	0.529	0.101468
Ctsc	4.60285e-06	0.567598	0.526	0.32	0.102146
Lacc1	5.26782e-06	0.585869	0.582	0.384	0.116903
Laptm5	5.35684e-06	0.325162	0.789	0.593	0.118879
Xkr4	5.80889e-06	0.71441	0.18	0.053	0.128911
Qk	5.88951e-06	-0.29199	0.959	0.973	0.1307
Slfn8	5.9421e-06	0.652638	0.304	0.137	0.131867
Tap2	7.33333e-06	0.449281	0.232	0.087	0.162741
Cfl1	7.60672e-06	0.373241	0.268	0.121	0.168808
Kcnma1	7.73464e-06	0.511516	0.562	0.355	0.171647
Rpl27a	8.22216e-06	0.49045	0.454	0.259	0.182466
Gm34408	9.05164e-06	-0.578324	0.438	0.524	0.200874
Rpl10a	9.14657e-06	0.533467	0.418	0.227	0.202981
Golm1	9.50806e-06	-0.270247	0.722	0.666	0.211003
Rps21	9.71947e-06	0.609156	0.371	0.19	0.215694
Cxcl16	1.00738e-05	0.528491	0.139	0.032	0.223558
Zc3hav1	1.01675e-05	0.528493	0.392	0.206	0.225637
Coro2a	1.02465e-05	0.428429	0.278	0.126	0.227391
Ebf3	1.14846e-05	0.371529	0.304	0.146	0.254866
Ly86	1.1653e-05	0.349067	0.943	0.867	0.258603
Gm46367	1.17848e-05	-0.418292	0.84	0.872	0.261529
Gm42917	1.1801e-05	0.474357	0.253	0.103	0.261887
Ints6l	1.2941e-05	-0.429281	0.711	0.732	0.287187
Lst1	1.47754e-05	0.384663	0.376	0.211	0.327896
Gm3164	1.61897e-05	-0.662554	0.113	0.272	0.359282
4933406I18Rik	1.61933e-05	-0.42657	0.809	0.87	0.359361
Mllt3	1.62989e-05	0.596294	0.242	0.096	0.361706
Sass6	1.67846e-05	0.486383	0.206	0.073	0.372485
Dip2b	1.68262e-05	-0.361466	0.881	0.911	0.373408
Arl15	1.7167e-05	-0.501351	0.546	0.579	0.38097
Fbxo32	1.71798e-05	0.344665	0.139	0.034	0.381254
Apod	1.89415e-05	0.442628	0.124	0.027	0.420349
Trim30d	1.97798e-05	0.460933	0.376	0.199	0.438953
Rapgef5	2.0675e-05	-0.263153	0.907	0.879	0.458821
mt-Co1	2.20364e-05	0.453363	0.665	0.469	0.489032
Cfh	2.22345e-05	-0.361568	0.84	0.842	0.493427
Nrip1	2.28058e-05	-0.528319	0.644	0.716	0.506106
Fmnl2	2.53034e-05	0.554161	0.469	0.279	0.561534
Tor1aip1	2.89142e-05	0.450066	0.557	0.362	0.641665
Rps19	2.96645e-05	0.437386	0.201	0.078	0.658314
Rpl37a	2.98896e-05	0.503224	0.345	0.178	0.66331
Rpl19	3.07757e-05	0.541909	0.351	0.181	0.682974
Lyz2	3.14183e-05	0.318153	0.134	0.034	0.697235
Rufy3	3.15726e-05	0.438754	0.356	0.188	0.700659
Zfp467	3.23665e-05	0.317159	0.309	0.162	0.718276
Ccnh	3.25521e-05	-0.491741	0.278	0.307	0.722396
Rps11	3.34138e-05	0.5849	0.314	0.153	0.741518
Lamp1	3.42501e-05	0.40241	0.515	0.325	0.760079
Ywhab	3.44064e-05	0.421581	0.304	0.146	0.763548
Cd9	3.46886e-05	0.583005	0.582	0.407	0.769809
Ppm1h	3.47023e-05	0.387997	0.804	0.645	0.770113
Akap8l	3.58327e-05	0.333666	0.675	0.485	0.795199
Stab1	3.69927e-05	-0.575237	0.268	0.389	0.820943
Rps24	3.705e-05	0.368024	0.407	0.238	0.822214
Lrrfip1	3.73145e-05	0.358954	0.412	0.238	0.828083
Lhfpl2	3.8165e-05	0.344997	0.722	0.533	0.846958
Sharpin	4.03706e-05	0.279683	0.222	0.101	0.895905
Zfp318	4.37349e-05	0.383943	0.201	0.076	0.970565
Lcp1	4.48363e-05	0.372074	0.541	0.352	0.995008
Cacna1d	4.58711e-05	0.423177	0.711	0.524	1
Ptk2b	4.68243e-05	0.432514	0.526	0.336	1
Slc38a2	4.83929e-05	0.396028	0.541	0.357	1
Lat2	4.85115e-05	0.447335	0.381	0.211	1
8030442B05Rik	5.22482e-05	-0.499669	0.536	0.645	1
Tmbim6	5.27811e-05	0.292994	0.469	0.302	1
Rpl18	5.31421e-05	0.298616	0.325	0.176	1
Pomp	5.7846e-05	0.478751	0.191	0.069	1
Extl3	5.83674e-05	0.511246	0.593	0.414	1
Cox8a	5.89316e-05	0.492173	0.371	0.204	1
Cox4i1	5.90147e-05	0.572228	0.33	0.172	1
Fcgr3	5.95568e-05	0.297795	0.464	0.3	1
Apobec1	6.04803e-05	0.397068	0.5	0.318	1
Trim25	6.16799e-05	0.355547	0.119	0.027	1
Cdyl	6.18298e-05	0.256082	0.258	0.133	1
Rpl36a	6.60064e-05	0.451005	0.186	0.066	1
4632427E13Rik	6.73465e-05	-0.358862	0.412	0.428	1
Slamf6	7.14114e-05	0.415101	0.216	0.089	1
Gm47601	7.19438e-05	0.31173	0.124	0.032	1
Atp6v0e	7.27052e-05	0.415939	0.17	0.057	1
Atp9b	7.40749e-05	-0.500582	0.418	0.501	1
Cysltr1	7.72935e-05	0.333843	0.407	0.243	1
Lyst	8.05271e-05	0.357457	0.521	0.339	1
Rps6	8.29048e-05	0.268363	0.237	0.112	1
Gm33370	8.2983e-05	0.435401	0.155	0.048	1
2610203C22Rik	9.03979e-05	-0.637596	0.381	0.519	1
Kcmf1	9.04764e-05	0.321677	0.474	0.302	1
Crebbp	9.14373e-05	-0.254746	0.624	0.572	1
Stx16	9.19628e-05	0.462733	0.51	0.33	1
Adap1	9.37096e-05	0.460017	0.129	0.034	1
Acap2	9.45513e-05	-0.368499	0.582	0.616	1
A930037H05Rik	9.47992e-05	0.659408	0.242	0.108	1
Abr	9.65434e-05	0.327357	0.485	0.307	1
Crybg3	9.66656e-05	0.460306	0.345	0.185	1
Ddx5	9.86492e-05	0.268805	0.99	0.986	1
Cd63	0.000100651	0.369277	0.289	0.144	1
Zfp277	0.000105301	-0.27283	0.32	0.268	1
Atp6v1d	0.000106872	0.325905	0.186	0.073	1
Fchsd2	0.000107569	-0.424455	0.814	0.886	1
Tpt1	0.000114402	0.34881	0.289	0.149	1
Acer3	0.000115743	0.423484	0.768	0.604	1
4930599N23Rik	0.000116464	0.396911	0.402	0.238	1
Gm10790	0.000125526	-0.383384	0.747	0.824	1
Sept2	0.000127277	0.333544	0.119	0.03	1
Rpl15	0.000127476	0.363573	0.299	0.158	1
Fam102b	0.000129953	-0.265621	0.66	0.627	1
Lyzl4	0.000133373	-0.584408	0.196	0.307	1
Raet1e	0.000133483	0.309183	0.237	0.114	1
Pwwp2a	0.000134165	-0.264043	0.649	0.638	1
Gm47283	0.000135714	0.326096	0.799	0.636	1
Gm40841	0.000136823	-0.599154	0.175	0.307	1
Cebpa	0.000138728	0.396832	0.191	0.076	1
Snx10	0.000139995	0.300293	0.32	0.178	1
Chchd2	0.000140644	0.49405	0.222	0.094	1
Prr5l	0.000147044	0.309957	0.103	0.023	1
Apobec3	0.000148549	0.343306	0.418	0.256	1
Exosc5	0.000149442	0.387229	0.113	0.027	1
Usp25	0.000153223	0.440138	0.464	0.293	1
Cep192	0.000155005	0.280799	0.314	0.176	1
Xaf1	0.000156378	0.340199	0.149	0.05	1
Ctsl	0.000158851	0.441546	0.557	0.378	1
Grn	0.000159322	0.409261	0.582	0.403	1
Rpl34	0.000160835	0.388364	0.247	0.119	1
Sp110	0.000164419	0.410719	0.232	0.103	1
Nrgn	0.000169092	-0.454647	0.026	0.119	1
Parp9	0.000171941	0.471427	0.273	0.133	1
Cox7b	0.000172272	0.343775	0.237	0.114	1
Rpl6	0.000172929	0.456038	0.546	0.368	1
Acss1	0.000175889	-0.55739	0.268	0.384	1
A830008E24Rik	0.000176383	0.461884	0.567	0.389	1
Gnb2	0.000179943	0.278064	0.356	0.211	1
Usp24	0.000181918	-0.290167	0.49	0.476	1
Rpl3	0.000182709	0.526846	0.32	0.169	1
Cebpb	0.000184466	0.30311	0.242	0.119	1
Rps26	0.000189562	0.535361	0.247	0.114	1
Npc2	0.000190504	0.384393	0.454	0.286	1
Slc11a1	0.000192592	0.503475	0.536	0.364	1
Orai2	0.000194206	0.369168	0.294	0.151	1
H3f3b	0.000195638	0.46801	0.407	0.243	1
Crlf2	0.000199174	0.294607	0.119	0.034	1
9930111J21Rik2	0.000206766	0.284643	0.433	0.277	1
Rnf216	0.000206981	-0.42641	0.747	0.847	1
Vxn	0.000207855	-0.577469	0.191	0.291	1
Sat1	0.000208234	0.434075	0.84	0.712	1
Ssbp2	0.000213171	0.276396	0.588	0.416	1
Ddx58	0.000215726	0.416835	0.216	0.094	1
Opa1	0.000219124	0.303975	0.314	0.176	1
Nos1ap	0.00022059	-0.569387	0.273	0.407	1
Rasgrp3	0.00022621	-0.385894	0.588	0.652	1
Rpl23a	0.000228439	0.529103	0.227	0.101	1
Hnrnpf	0.000229577	0.299753	0.34	0.197	1
Rps27a	0.000232769	0.612276	0.345	0.197	1
Taok3	0.000241401	0.322978	0.479	0.314	1
Rps9	0.00024647	0.442749	0.351	0.197	1
Phf11b	0.000256452	0.344868	0.119	0.032	1
Dennd1b	0.000257137	0.49369	0.485	0.318	1
Zfp710	0.000257413	-0.409574	0.732	0.787	1
AC149090.1	0.000259638	0.299726	0.974	0.954	1
Trf	0.000262431	0.5776	0.515	0.35	1
Gsap	0.000278756	0.481893	0.552	0.38	1
Atp5d	0.000281714	0.30983	0.155	0.057	1
Rps7	0.000292192	0.391428	0.309	0.169	1
Gpi1	0.000292358	0.321973	0.17	0.066	1
Pml	0.000309096	0.383294	0.17	0.064	1
Clcn4	0.000309299	0.327993	0.206	0.092	1
Rpl17	0.000315556	0.434613	0.294	0.153	1
Sgk3	0.00031605	0.339635	0.464	0.302	1
Shisa5	0.000319814	0.464955	0.16	0.057	1
Siglech	0.000322711	-0.294678	0.892	0.895	1
Slamf8	0.000328583	0.406909	0.108	0.027	1
Epb41l3	0.000330328	0.465396	0.18	0.071	1
Rps15	0.000334895	0.468464	0.294	0.153	1
Synj1	0.000336869	0.311213	0.495	0.334	1
Mthfs	0.000342523	-0.38735	0.34	0.35	1
Kcnk6	0.000352707	0.45803	0.263	0.13	1
Olfr56	0.000363199	0.259884	0.253	0.135	1
Casp4	0.000370368	0.407102	0.211	0.094	1
Aif1	0.000378404	0.357871	0.345	0.201	1
Selenow	0.000378973	0.288946	0.186	0.082	1
Bptf	0.00038097	-0.327483	0.485	0.494	1
Diaph1	0.000382532	0.26906	0.165	0.066	1
Morc3	0.000383014	0.308071	0.531	0.366	1
Samhd1	0.000386259	0.405523	0.381	0.227	1
Fam172a	0.000387086	-0.291455	0.665	0.661	1
Coro1a	0.000419467	0.453104	0.345	0.197	1
Rnpep	0.000423419	0.3619	0.474	0.314	1
Rpl28	0.000424915	0.47289	0.289	0.151	1
Pbx3	0.000436395	0.328709	0.428	0.277	1
Tm6sf1	0.00043891	-0.531477	0.351	0.494	1
Gm32036	0.000449403	-0.445071	0.644	0.707	1
Exoc1	0.00045746	0.392118	0.201	0.087	1
Tep1	0.000463765	0.296737	0.294	0.167	1
Cryl1	0.00046728	-0.463191	0.314	0.378	1
Phyhd1	0.000467663	-0.256415	0.778	0.746	1
Cdk8	0.000475388	0.299606	0.454	0.302	1
2210408I21Rik	0.000495472	-0.636707	0.108	0.224	1
Chmp4b	0.000495644	0.365709	0.216	0.101	1
Rpl27	0.00050307	0.336633	0.206	0.096	1
Ppia	0.000504655	0.420863	0.469	0.307	1
Gtf2h2	0.000515238	-0.297297	0.624	0.643	1
Cox7a2	0.000537242	0.29569	0.206	0.101	1
Fam129a	0.000547223	0.358185	0.232	0.117	1
Ldhb	0.000555164	0.296542	0.381	0.238	1
Ildr2	0.00055702	0.395866	0.165	0.064	1
Rps3a1	0.000560493	0.403567	0.392	0.24	1
Prkce	0.000567076	-0.500203	0.34	0.428	1
Tmem59	0.000573521	0.331426	0.454	0.297	1
Dip2c	0.00058841	-0.460396	0.371	0.453	1
Pbxip1	0.000605843	0.367586	0.237	0.117	1
Liph	0.000607306	0.538898	0.284	0.16	1
Arid1a	0.000607701	-0.302037	0.469	0.462	1
Gm26936	0.000621585	-0.418719	0.376	0.403	1
Mgll	0.000622109	-0.504868	0.155	0.204	1
Myo18b	0.000627554	-0.463948	0.067	0.176	1
Setd3	0.000637181	0.362708	0.454	0.297	1
Baz1a	0.000648287	0.283873	0.443	0.297	1
Irf9	0.000665832	0.335064	0.216	0.103	1
Ola1	0.000667213	0.369608	0.196	0.087	1
Tns1	0.000670659	0.381752	0.335	0.192	1
Mitf	0.000693476	-0.396795	0.608	0.643	1
Hdac9	0.000694793	-0.315473	0.691	0.666	1
Rpl10	0.000694886	0.379048	0.289	0.158	1
Gpr34	0.000707656	-0.297372	0.84	0.844	1
Znhit6	0.000711415	0.328422	0.103	0.027	1
Rock2	0.000741809	-0.3557	0.66	0.703	1
Spint1	0.000743841	0.36298	0.18	0.076	1
Trpm2	0.000747921	0.336622	0.273	0.153	1
Atp5l	0.000760637	0.481325	0.191	0.082	1
Lrp1	0.000762483	-0.354505	0.526	0.572	1
Sergef	0.000769836	0.303015	0.175	0.076	1
Nadk	0.00078083	0.319977	0.247	0.128	1
Syngr1	0.00080089	-0.275959	0.448	0.449	1
Cdip1	0.000808509	0.381343	0.392	0.245	1
Fnbp4	0.000808575	0.294355	0.423	0.281	1
Rpl36	0.000812653	0.396574	0.268	0.142	1
Ctnnal1	0.000815601	0.301856	0.155	0.062	1
Mtch1	0.000819845	0.250611	0.33	0.199	1
Havcr2	0.000830801	0.407286	0.608	0.453	1
Fer	0.000854853	-0.504491	0.278	0.387	1
Cask	0.000869163	-0.294724	0.68	0.691	1
Zfp326	0.000876152	0.286699	0.289	0.167	1
Tnfaip8	0.000877036	0.37346	0.423	0.272	1
Rnf114	0.000878088	0.359254	0.289	0.16	1
Kcnrg	0.000883781	-0.542361	0.361	0.423	1
Celf1	0.000896866	-0.274541	0.541	0.563	1
Vcp	0.00090995	0.321409	0.263	0.14	1
Numb	0.000946106	-0.348942	0.871	0.906	1
Dtx3l	0.000954012	0.352663	0.191	0.085	1
Adcy8	0.000966184	-0.489214	0.036	0.108	1
Eef1a1	0.000972798	0.368043	0.546	0.387	1
Ubb	0.000978811	0.515742	0.485	0.334	1
Mlxipl	0.000978892	-0.402608	0.639	0.703	1
Arglu1	0.000994137	-0.300411	0.887	0.895	1
Rpl21	0.000994583	0.342787	0.423	0.272	1
Leng9	0.000998864	-0.45364	0.191	0.261	1
Mbp	0.00100097	0.417629	0.232	0.117	1
Cep170	0.00100121	-0.287714	0.505	0.506	1
Plp1	0.00100291	0.760098	0.186	0.085	1
Pnpla7	0.0010178	0.259474	0.691	0.54	1
Thada	0.00104974	0.303445	0.521	0.366	1
Ccdc127	0.00106833	0.31534	0.129	0.046	1
Tmigd3	0.00107362	-0.546023	0.201	0.279	1
Lrrk1	0.00108982	0.250734	0.619	0.467	1
Kcnk13	0.00110001	-0.302197	0.479	0.469	1
1700011L22Rik	0.0011121	-0.587267	0.149	0.236	1
Dapp1	0.00111227	-0.30724	0.603	0.618	1
Atf1	0.00113456	0.321712	0.247	0.13	1
Cep68	0.00113691	-0.432048	0.366	0.449	1
Rcsd1	0.0011398	-0.271278	0.387	0.375	1
Nfia	0.00117079	-0.263258	0.794	0.789	1
Prkca	0.00117875	-0.284306	0.66	0.654	1
Evi2a	0.00123656	0.328458	0.263	0.142	1
Slc8a1	0.00125788	-0.294168	0.948	0.961	1
Tor3a	0.00125884	0.360357	0.155	0.062	1
Pfkfb3	0.00127736	0.492406	0.34	0.206	1
Eif4e3	0.00129505	0.280271	0.113	0.037	1
Peak1	0.00129536	-0.541922	0.258	0.334	1
Pros1	0.00130965	0.344374	0.686	0.538	1
Sqor	0.00132624	-0.496436	0.093	0.181	1
Kcnip3	0.00132701	0.281339	0.278	0.16	1
Rps27	0.00135242	0.417079	0.304	0.174	1
Ptpra	0.00135362	-0.353452	0.526	0.563	1
Smarcad1	0.00136086	0.262645	0.335	0.208	1
Fcgr2b	0.00137182	0.355312	0.278	0.153	1
Slc37a2	0.00138282	-0.3849	0.201	0.243	1
Nampt	0.00140538	0.432155	0.17	0.073	1
Gna12	0.0014165	0.30367	0.582	0.428	1
Ifi35	0.00143151	0.26994	0.165	0.076	1
Pdlim5	0.00145215	-0.364973	0.268	0.295	1
mt-Atp6	0.0014595	0.367757	0.222	0.117	1
Prkg1	0.00146485	-0.807242	0.093	0.169	1
Acsl4	0.00147868	0.324045	0.448	0.302	1
Slc25a4	0.00148878	0.381601	0.227	0.117	1
Gcnt2	0.00151115	0.311679	0.139	0.055	1
Tulp2	0.00152958	0.280975	0.144	0.059	1
Gm26542	0.00153161	-0.38193	0.613	0.634	1
Exoc6b	0.00158131	-0.399023	0.505	0.531	1
Sept8	0.00158711	0.327341	0.134	0.05	1
Rtcb	0.00159463	0.348641	0.175	0.078	1
Tuba1a	0.00162704	0.352788	0.222	0.114	1
Rpl29	0.00162706	0.368682	0.247	0.13	1
Ppfia4	0.00174215	0.31478	0.412	0.27	1
Ppp1r21	0.00174972	-0.341708	0.387	0.426	1
Pxn	0.00174976	-0.482503	0.093	0.19	1
Tnpo1	0.00177329	0.322777	0.485	0.336	1
Zfp608	0.00179748	-0.38591	0.345	0.387	1
Cyp27a1	0.00180041	0.287567	0.294	0.176	1
Mif	0.00180333	0.463841	0.16	0.066	1
Atp5h	0.00184925	0.25587	0.201	0.108	1
Tbc1d8	0.0018541	0.382078	0.278	0.156	1
Agmo	0.0018779	-0.405478	0.737	0.828	1
Gsdmd	0.00191516	0.334245	0.49	0.341	1
Trim12c	0.00195616	0.429308	0.304	0.176	1
Tmem135	0.00197566	-0.316004	0.639	0.675	1
Man1c1	0.00198129	-0.41829	0.32	0.371	1
Emc7	0.00198432	0.381618	0.216	0.108	1
Nsun4	0.00198984	0.3181	0.108	0.034	1
Cox5a	0.00203297	0.35214	0.18	0.082	1
Top1	0.00207131	-0.308495	0.443	0.46	1
Serp1	0.00207405	0.361434	0.134	0.05	1
Tceanc2	0.00208533	0.254541	0.134	0.053	1
Zrsr2	0.00208643	-0.265102	0.211	0.195	1
Cdk6	0.00208656	-0.401244	0.325	0.371	1
Atp5g3	0.00210085	0.541336	0.191	0.092	1
Rab27a	0.00211672	0.439203	0.284	0.162	1
Hint1	0.00214362	0.320188	0.139	0.055	1
L3mbtl3	0.00216528	0.608443	0.165	0.082	1
Ctif	0.00224268	0.29845	0.263	0.149	1
Setdb1	0.00226382	-0.319599	0.32	0.323	1
Gm4258	0.00226632	-0.402852	0.412	0.481	1
Qrich1	0.00232977	-0.313844	0.263	0.277	1
Zup1	0.00237197	0.379134	0.634	0.485	1
Rplp2	0.00239022	0.315618	0.227	0.119	1
Selenof	0.00244592	0.318462	0.232	0.124	1
Klf12	0.0024761	-0.433056	0.572	0.677	1
Map4k4	0.00255607	-0.321672	0.598	0.638	1
Whrn	0.0025645	-0.431123	0.325	0.407	1
Snx24	0.00256501	-0.336324	0.515	0.538	1
Pde1b	0.00260605	-0.471923	0.088	0.176	1
Znrf1	0.00262129	-0.333081	0.314	0.336	1
Atg16l2	0.00267985	-0.428959	0.495	0.54	1
Hivep3	0.00269217	-0.323673	0.613	0.648	1
Cox7c	0.00269422	0.355165	0.433	0.293	1
Atp7a	0.00269925	0.353537	0.418	0.281	1
Olfr1033	0.00272229	0.468444	0.119	0.043	1
Pcsk7	0.00275444	0.266252	0.222	0.124	1
Tbc1d1	0.00276848	0.434454	0.222	0.114	1
Ndufs3	0.00279259	0.421467	0.196	0.096	1
Ftl1	0.0028009	0.323521	0.294	0.174	1
Khdrbs3	0.00280769	-0.541999	0.098	0.185	1
Marcks	0.00281909	0.332216	0.747	0.648	1
Apoe	0.00282405	0.398381	0.33	0.204	1
Junb	0.00290351	0.458484	0.299	0.176	1
Kif21b	0.00295072	-0.364057	0.273	0.309	1
Atp13a3	0.00296086	-0.424067	0.335	0.389	1
Timp2	0.002963	0.402956	0.34	0.211	1
Canx	0.00297844	-0.311947	0.454	0.446	1
Pfdn5	0.00302234	0.270939	0.211	0.114	1
Ran	0.0030725	0.366182	0.155	0.066	1
Surf4	0.00308146	0.326768	0.108	0.037	1
Ube2e1	0.00311739	0.359394	0.309	0.185	1
Tmem219	0.0031964	0.265551	0.191	0.096	1
Rnasek	0.0032154	0.327655	0.232	0.128	1
Eif3f	0.0032619	0.382302	0.134	0.055	1
Ptprc	0.00339219	0.277438	0.892	0.812	1
Rps5	0.00340422	0.463288	0.196	0.096	1
Itgb5	0.00343154	0.26594	0.835	0.778	1
Zfyve28	0.0034354	0.279483	0.119	0.043	1
Rtf1	0.00349971	0.257228	0.304	0.192	1
Ncoa1	0.00353426	0.364269	0.448	0.309	1
Casc3	0.00355328	-0.252526	0.253	0.247	1
D530033B14Rik	0.00358278	0.327699	0.227	0.121	1
Ndufab1	0.00360618	0.305387	0.155	0.069	1
Rps13	0.00367176	0.287097	0.258	0.149	1
Dnajc3	0.00368573	-0.290226	0.258	0.245	1
Ptgds	0.00377093	0.696175	0.201	0.101	1
Jpx	0.00379414	-0.282488	0.237	0.243	1
Dpp8	0.00383019	-0.257259	0.299	0.302	1
Upf3b	0.0038658	0.306488	0.237	0.133	1
Ndufaf4	0.00386618	-0.259868	0.196	0.19	1
Polg	0.00389496	0.277873	0.16	0.076	1
Cacnb2	0.00400869	0.284489	0.794	0.666	1
Rpl8	0.00402285	0.266515	0.299	0.185	1
Nlk	0.00407272	-0.436212	0.32	0.419	1
Hnrnph1	0.00414295	-0.298572	0.582	0.616	1
H2-T24	0.00414895	0.256303	0.201	0.105	1
Cd34	0.00424091	0.316091	0.196	0.098	1
Ucp2	0.00440803	0.303576	0.17	0.08	1
Ifih1	0.00441252	0.337683	0.119	0.046	1
9130019P16Rik	0.00448144	-0.401953	0.345	0.327	1
Nr3c1	0.00450518	-0.25949	0.562	0.547	1
Adcy7	0.00480232	0.277083	0.299	0.19	1
Gm21887	0.00480535	0.34639	0.134	0.055	1
Gpat4	0.00492139	0.290925	0.108	0.039	1
Klhl5	0.00497784	0.258381	0.268	0.162	1
Pitpna	0.00500936	-0.477111	0.258	0.35	1
Lzic	0.00517409	-0.363003	0.036	0.108	1
Arap3	0.00547434	-0.264452	0.325	0.325	1
Poc1b	0.00550827	-0.464806	0.149	0.213	1
Mertk	0.00552541	-0.2693	0.938	0.961	1
Ywhah	0.00561076	0.426612	0.443	0.311	1
Papss1	0.00567082	0.251518	0.196	0.108	1
Maml1	0.00567469	-0.327938	0.294	0.318	1
Gm46224	0.00569291	0.343373	0.392	0.263	1
Fmnl3	0.00598564	-0.265029	0.485	0.478	1
Snw1	0.00599362	0.292555	0.268	0.162	1
Bcap29	0.00600717	0.338399	0.222	0.124	1
Ikbkb	0.00602632	-0.293394	0.32	0.334	1
Mbd2	0.00611912	0.284789	0.222	0.121	1
Rpl35	0.00613958	0.367072	0.196	0.101	1
Src	0.00616667	0.266896	0.144	0.064	1
Atp6v0c	0.00616874	0.251726	0.351	0.238	1
Dpm3	0.00621829	0.344697	0.103	0.037	1
Gart	0.00625673	0.304581	0.222	0.126	1
Gm42601	0.00629934	0.386481	0.18	0.089	1
Dcun1d5	0.00640497	0.321225	0.428	0.297	1
Gab2	0.00646946	0.263073	0.923	0.858	1
Clybl	0.00666733	0.33003	0.134	0.057	1
H2-Ke6	0.00666768	-0.354389	0.139	0.174	1
Nsrp1	0.00670205	-0.507829	0.124	0.199	1
Cables1	0.00675982	-0.302166	0.242	0.256	1
Hspe1	0.00676558	0.304649	0.134	0.057	1
Gm28198	0.0068516	-0.278138	0.186	0.181	1
Elob	0.00689435	0.280757	0.196	0.105	1
Gm4070	0.00698175	0.26067	0.18	0.092	1
Uhrf1bp1	0.00700629	0.299005	0.222	0.126	1
Cd14	0.0071116	0.294152	0.309	0.197	1
Tmem50a	0.00714089	0.289431	0.289	0.178	1
Bicd2	0.00721385	0.373878	0.18	0.092	1
Gng10	0.00724632	0.264121	0.366	0.249	1
Pdia3	0.00744619	0.337954	0.448	0.318	1
4732471J01Rik	0.00746347	-0.458489	0.186	0.288	1
St7	0.00753055	0.33641	0.139	0.062	1
Ppp1r12c	0.00770218	0.330329	0.351	0.231	1
Slc39a12	0.00780044	-0.457194	0.036	0.101	1
E2f3	0.00793122	-0.329811	0.371	0.405	1
Gm10134	0.00793611	-0.390337	0.057	0.112	1
Arap2	0.00796072	-0.463529	0.046	0.112	1
Fyb	0.00802178	0.311412	0.918	0.858	1
Nup85	0.00802785	0.273815	0.119	0.048	1
Zfp715	0.0080279	-0.407692	0.108	0.169	1
Dpm1	0.00805659	-0.342393	0.175	0.215	1
Rpl36al	0.00811661	0.309895	0.247	0.149	1
Slc38a9	0.00814357	-0.259203	0.392	0.389	1
Cnot6l	0.0082022	0.274312	0.402	0.284	1
Nars	0.00831443	0.259474	0.325	0.215	1
Rhot1	0.00842038	-0.258323	0.273	0.279	1
Zfp991	0.00849518	0.272815	0.129	0.057	1
9130015G15Rik	0.0085254	-0.372847	0.387	0.444	1
Cfdp1	0.00861385	0.431658	0.186	0.096	1
Wbp2	0.00865348	0.332539	0.17	0.085	1
Sub1	0.00866548	0.267666	0.134	0.059	1
Lap3	0.00870822	0.267827	0.155	0.076	1
Abca1	0.00879079	-0.295755	0.526	0.558	1
Lifr	0.00879305	-0.264767	0.258	0.268	1
Vps18	0.00898094	0.269308	0.144	0.066	1
Lpcat2	0.00922096	0.251475	0.881	0.826	1
mt-Nd2	0.00931082	0.362108	0.134	0.059	1
4933421O10Rik	0.00937424	0.31952	0.113	0.046	1
Slc16a7	0.00945561	-0.412118	0.33	0.38	1
Nom1	0.00950982	0.3205	0.144	0.066	1
Stk17b	0.00956359	-0.394243	0.041	0.11	1
Zmiz1	0.0096486	-0.307644	0.505	0.533	1
Ncf1	0.00979865	0.264631	0.433	0.311	1
Mfsd4a	0.00989458	-0.277842	0.191	0.217	1
Rc3h2	0.00991322	-0.2636	0.237	0.256	1
Fxr1	0.00999731	0.260588	0.49	0.364	1
Clta	0.010299	0.265884	0.521	0.391	1
Arhgef1	0.0103437	-0.340199	0.515	0.584	1
Rasgef1b	0.010393	0.289622	0.113	0.046	1
N4bp1	0.0107868	0.289517	0.299	0.192	1
Ggact	0.0110821	-0.314359	0.247	0.24	1
Rnf185	0.0110949	-0.395815	0.057	0.103	1
2610020C07Rik	0.0111473	-0.329311	0.407	0.41	1
Mkln1	0.0112056	-0.261562	0.557	0.57	1
Cd83	0.0113296	0.277398	0.139	0.064	1
Sem1	0.0113908	0.271131	0.191	0.108	1
Cebpg	0.0118115	0.273043	0.376	0.261	1
Gm30329	0.0119038	-0.362934	0.062	0.135	1
Dzip3	0.0119237	-0.401381	0.17	0.22	1
Rel	0.0120087	0.297439	0.459	0.334	1
Ptprs	0.01207	-0.424557	0.149	0.233	1
Mctp1	0.0121128	-0.329497	0.634	0.712	1
Sh3pxd2a	0.0122873	-0.286288	0.371	0.41	1
6530409C15Rik	0.0124002	0.263662	0.345	0.238	1
Ostf1	0.0124372	0.268094	0.345	0.233	1
Gm3252	0.0124961	-0.272636	0.067	0.144	1
Fam111a	0.0127825	0.306037	0.273	0.172	1
Maf	0.0128759	-0.298604	0.747	0.785	1
Ppib	0.0130352	0.279176	0.278	0.181	1
Spata13	0.0130592	0.35913	0.387	0.27	1
Creg1	0.0131873	0.32464	0.191	0.103	1
Rrp1b	0.0133183	-0.455511	0.113	0.181	1
Rnf13	0.013344	-0.278855	0.541	0.588	1
Mia2	0.013429	0.334936	0.505	0.389	1
Sparc	0.0134595	0.304556	0.675	0.554	1
Rad50	0.0134749	0.322198	0.247	0.149	1
Hacd3	0.0135162	-0.411933	0.067	0.142	1
Ufl1	0.0135551	-0.285775	0.211	0.24	1
Nt5dc1	0.0136084	-0.331302	0.196	0.224	1
Znfx1	0.0137264	0.306432	0.222	0.128	1
Ergic3	0.0137661	0.315626	0.134	0.062	1
Pdgfb	0.0137712	0.261003	0.392	0.281	1
Cdk14	0.0138036	0.339108	0.552	0.426	1
Ccdc93	0.0139795	-0.291852	0.314	0.343	1
Arhgap24	0.0141483	0.426769	0.418	0.3	1
Rab31	0.0141518	-0.275712	0.495	0.522	1
Ccnd3	0.0144578	-0.292219	0.546	0.565	1
Setd5	0.0144628	-0.290925	0.521	0.551	1
Dusp7	0.0145332	-0.342773	0.098	0.135	1
Phc3	0.0145597	-0.378977	0.294	0.357	1
Bnc2	0.0145935	0.327656	0.103	0.041	1
Pitpnm1	0.0147372	0.281122	0.103	0.041	1
Ndufs4	0.014741	0.252864	0.34	0.236	1
Gm37494	0.0147507	-0.403694	0.278	0.35	1
Meaf6	0.0147884	-0.344387	0.119	0.183	1
Irf1	0.0148164	0.307918	0.124	0.055	1
Iffo1	0.0149501	-0.332735	0.356	0.378	1
Ncoa4	0.0150804	-0.361852	0.046	0.101	1
Fam117b	0.0151217	-0.337367	0.335	0.382	1
Gm16068	0.0152113	-0.31381	0.144	0.156	1
Nrp1	0.0153891	0.270872	0.474	0.355	1
Wdr37	0.0157976	-0.323644	0.289	0.311	1
Svbp	0.0158573	0.273363	0.129	0.059	1
Keap1	0.0158822	0.323581	0.119	0.053	1
Maz	0.0158981	-0.280149	0.175	0.188	1
Slc6a6	0.0160947	0.275821	0.325	0.217	1
Gm3488	0.0161682	-0.406952	0.155	0.245	1
Suz12	0.0162384	-0.296819	0.258	0.284	1
Mapkapk2	0.0162648	0.294324	0.155	0.08	1
Gm13708	0.01639	0.297518	0.387	0.272	1
Slc30a7	0.0164762	0.254715	0.278	0.178	1
Adora3	0.016642	0.343771	0.211	0.121	1
Msi2	0.0166896	-0.272517	0.33	0.348	1
Ikbkg	0.0167869	-0.329462	0.129	0.153	1
Bri3	0.0169973	0.304371	0.309	0.204	1
Hspa8	0.017025	0.348957	0.299	0.195	1
Oxr1	0.017037	-0.269711	0.572	0.581	1
Map1lc3b	0.0171603	0.292687	0.119	0.055	1
Plxna4os3	0.0171851	-0.508521	0.103	0.172	1
Bcl2a1b	0.0174013	0.282794	0.253	0.156	1
Pkd2l2	0.0174466	-0.282494	0.175	0.183	1
Gab1	0.0176226	-0.37148	0.294	0.35	1
Mboat1	0.0178349	-0.382934	0.175	0.213	1
Gm43221	0.0180718	-0.318988	0.438	0.499	1
Atp6v1g2	0.0181508	0.301358	0.119	0.053	1
Cdk5rap3	0.018437	-0.360819	0.108	0.135	1
Gm27017	0.0185266	0.252996	0.49	0.373	1
3222401L13Rik	0.0185805	-0.470125	0.216	0.286	1
Ndufa13	0.0186206	0.368145	0.165	0.087	1
Hmgn1	0.0192366	0.276945	0.149	0.076	1
Hck	0.0193189	0.303976	0.629	0.513	1
Hpgd	0.019482	-0.368511	0.557	0.602	1
4930405A10Rik	0.0197295	0.253052	0.278	0.183	1
Cyfip1	0.0198898	-0.270311	0.716	0.714	1
Cdadc1	0.0199901	0.376185	0.155	0.08	1
Enox2	0.0202192	-0.400451	0.247	0.293	1
Rttn	0.0202736	-0.383226	0.108	0.151	1
Gm21798	0.0209373	-0.43643	0.046	0.11	1
Rab39	0.02108	0.278534	0.356	0.247	1
1600022D10Rik	0.0211744	-0.432776	0.062	0.121	1
Stoml1	0.0212278	0.251578	0.113	0.05	1
Slc7a8	0.021247	-0.317463	0.526	0.554	1
Tasor	0.0212613	-0.284299	0.407	0.442	1
Smarca4	0.0212691	-0.417572	0.108	0.188	1
Zfp532	0.0214888	-0.265946	0.268	0.286	1
Rnase4	0.0217796	-0.373004	0.232	0.281	1
Vmp1	0.0220295	0.282849	0.299	0.199	1
Chsy1	0.0220758	-0.327576	0.216	0.256	1
Camkmt	0.0222142	0.464256	0.222	0.142	1
Mast3	0.0224887	-0.29791	0.361	0.439	1
Nhlrc3	0.0228392	0.279267	0.129	0.062	1
Gtf3c2	0.0229117	-0.370174	0.258	0.316	1
Smo	0.022924	-0.331213	0.18	0.197	1
Ercc4	0.0233558	0.281318	0.113	0.053	1
Heatr1	0.0234432	-0.335332	0.072	0.144	1
Gm20528	0.023995	-0.444945	0.387	0.432	1
Stx7	0.0241109	0.277492	0.448	0.334	1
Bin2	0.0241398	0.3006	0.634	0.522	1
Sbno1	0.024395	-0.332275	0.216	0.295	1
Fam13b	0.0243957	-0.291252	0.351	0.428	1
Lrp6	0.0246186	-0.431858	0.258	0.327	1
Abcb4	0.0246247	-0.401373	0.222	0.286	1
Abhd17b	0.0249289	-0.308184	0.186	0.211	1
Ap1s2	0.024946	0.261685	0.247	0.158	1
Ctsd	0.0249616	0.283343	0.794	0.7	1
Gm11146	0.0250359	-0.421604	0.206	0.284	1
Cfap74	0.0251702	-0.293415	0.284	0.307	1
Apopt1	0.0253134	-0.360513	0.093	0.151	1
Fra10ac1	0.0255436	0.283795	0.165	0.089	1
Vav2	0.0263364	0.280068	0.356	0.252	1
Phykpl	0.0268147	-0.359883	0.201	0.249	1
Abhd15	0.027009	-0.333994	0.18	0.222	1
Rad51b	0.0272233	0.374908	0.216	0.13	1
Adgrl2	0.0274248	-0.423773	0.098	0.16	1
Gm2237	0.027696	-0.358926	0.263	0.323	1
Rnf166	0.0277203	0.371055	0.201	0.121	1
Gm47551	0.0277448	-0.40539	0.098	0.16	1
Slc4a1ap	0.0286885	0.315033	0.129	0.064	1
Gm16337	0.0288346	-0.289833	0.608	0.629	1
Ckap5	0.028923	-0.354257	0.232	0.245	1
Pbx1	0.0290148	-0.411901	0.227	0.288	1
Wapl	0.02938	-0.281983	0.49	0.529	1
Scfd2	0.0297158	0.274005	0.253	0.162	1
Mettl3	0.0297656	-0.384426	0.108	0.162	1
Hs6st1	0.0300097	0.252014	0.222	0.137	1
Kpna1	0.0301278	0.283602	0.216	0.133	1
Tmed7	0.0303598	0.270499	0.186	0.108	1
Gm3264	0.0309744	-0.267929	0.108	0.19	1
mt-Nd1	0.0313394	0.318979	0.18	0.103	1
Zdhhc13	0.0315986	0.292744	0.18	0.103	1
Srsf3	0.0316378	-0.308161	0.284	0.309	1
Kat6b	0.031786	-0.261445	0.206	0.217	1
Gm42962	0.0325439	-0.40233	0.268	0.327	1
Vps28	0.0327711	0.302218	0.139	0.073	1
Zfp90	0.0329711	-0.281633	0.289	0.33	1
Dnajc2	0.0329961	0.27425	0.134	0.069	1
Gm15635	0.0337329	-0.345278	0.165	0.224	1
Myo1g	0.0337384	0.293545	0.134	0.069	1
Alox5ap	0.033849	0.34278	0.216	0.133	1
Eef2k	0.0339808	-0.334299	0.361	0.458	1
Golga1	0.0340472	-0.253913	0.18	0.19	1
Fancc	0.0341062	-0.396526	0.077	0.137	1
Galnt7	0.034107	0.313603	0.309	0.213	1
Gm13269	0.0341447	0.353906	0.356	0.254	1
Ndufc1	0.0344748	0.256259	0.108	0.05	1
Glis3	0.0349687	-0.389268	0.124	0.167	1
Rplp0	0.0350037	0.399278	0.165	0.096	1
Klhdc8b	0.0353786	-0.287558	0.046	0.103	1
Eng	0.035382	0.289876	0.227	0.142	1
Tia1	0.0354327	-0.255289	0.335	0.355	1
1110019D14Rik	0.0355494	-0.41147	0.093	0.151	1
Zfp266	0.0358086	-0.359387	0.129	0.158	1
Nav3	0.0358753	-0.263546	0.954	0.961	1
Rap1gap2	0.0358904	0.277106	0.227	0.142	1
Fbrs	0.0360061	0.262492	0.175	0.101	1
Myo6	0.0362264	-0.323282	0.082	0.151	1
Klf3	0.0366002	-0.280423	0.356	0.384	1
Itgav	0.0369558	-0.251736	0.479	0.494	1
Trit1	0.037004	-0.306539	0.144	0.192	1
Zdhhc20	0.0370638	-0.329205	0.314	0.375	1
Gm3248	0.0372161	-0.362388	0.082	0.13	1
Fam91a1	0.0374724	0.299805	0.531	0.421	1
Dock1	0.0376416	-0.390246	0.263	0.309	1
Sbf2	0.0389057	-0.258808	0.639	0.65	1
Dcaf1	0.0389488	-0.33524	0.129	0.169	1
Mdm2	0.0389801	-0.333549	0.144	0.188	1
Zfp697	0.0396224	-0.312345	0.139	0.169	1
Tbc1d9b	0.03968	-0.268452	0.268	0.291	1
Zfp329	0.0396943	-0.314249	0.201	0.227	1
Clec4a3	0.0400184	-0.394534	0.16	0.22	1
Gprasp1	0.0402009	-0.319061	0.191	0.222	1
Nek6	0.0406003	-0.349686	0.134	0.213	1
Mitd1	0.0407744	0.344705	0.129	0.066	1
Nr6a1	0.0409228	-0.304694	0.722	0.728	1
Aste1	0.0415809	-0.413019	0.139	0.19	1
Atp5g2	0.0417852	0.421106	0.242	0.158	1
Fbxo9	0.0419018	-0.313051	0.077	0.119	1
Map11	0.0419247	0.321009	0.351	0.252	1
Lpcat3	0.0420336	-0.282109	0.232	0.277	1
Gramd1a	0.0421778	-0.293851	0.139	0.178	1
Snx5	0.0424202	0.339162	0.536	0.428	1
Pcbd2	0.0426985	-0.271554	0.103	0.119	1
Cast	0.0429047	0.293178	0.191	0.114	1
4930517O19Rik	0.0430191	-0.350551	0.366	0.435	1
Mindy3	0.0432286	-0.26868	0.124	0.146	1
Gm3002	0.0436601	-0.298899	0.046	0.103	1
Ralgps1	0.044126	-0.311979	0.206	0.233	1
Gm44686	0.0441773	-0.315044	0.289	0.332	1
Taf3	0.0442433	-0.379374	0.206	0.254	1
Ndufc2	0.0446293	0.322354	0.175	0.103	1
mt-Co3	0.0448999	0.374125	0.521	0.421	1
Tle4	0.0449022	-0.284152	0.459	0.522	1
Mafg	0.0450605	-0.377297	0.124	0.178	1
Lin7c	0.0452163	0.272561	0.17	0.098	1
Zfp182	0.0455718	-0.262201	0.284	0.309	1
Rufy2	0.0458654	-0.265058	0.289	0.307	1
Xpnpep3	0.0459529	-0.281604	0.149	0.165	1
Dhx34	0.0464928	-0.312351	0.072	0.126	1
Rev1	0.0472153	-0.298622	0.186	0.231	1
Bcor	0.0473741	-0.371731	0.134	0.199	1
Pard3b	0.0480695	-0.375196	0.438	0.51	1
Whamm	0.0484912	-0.286867	0.098	0.126	1
Pign	0.0487627	0.3262	0.356	0.259	1
Ufd1	0.0500088	-0.253059	0.088	0.103	1
Maco1	0.0500719	-0.25563	0.134	0.149	1
Adhfe1	0.0503798	-0.310875	0.211	0.277	1
Sec24b	0.0507844	-0.251705	0.268	0.318	1
H13	0.0508302	-0.261076	0.155	0.169	1
Gpr183	0.0511413	-0.333243	0.345	0.403	1
Plekhj1	0.0513174	0.359648	0.191	0.121	1
Rab11fip2	0.051414	-0.342177	0.222	0.281	1
1700037C18Rik	0.0523103	-0.323044	0.227	0.256	1
1700012D14Rik	0.0527684	-0.317031	0.113	0.188	1
Hist1h2be	0.0531701	-0.331144	0.186	0.236	1
Oma1	0.0533788	-0.300839	0.294	0.334	1
Slc25a37	0.0538605	-0.308106	0.294	0.359	1
Taok1	0.0539902	-0.255975	0.474	0.501	1
Abcc3	0.0543017	-0.347049	0.211	0.245	1
Hmgcl	0.054639	-0.261027	0.108	0.128	1
Tmem60	0.0547243	-0.347275	0.088	0.117	1
Cs	0.0547268	0.353169	0.17	0.101	1
Mtch2	0.0555648	-0.304776	0.072	0.133	1
Ndufb4	0.0556228	0.274448	0.18	0.11	1
Tmem131	0.0558898	0.272646	0.345	0.252	1
Cpeb4	0.0559298	-0.285219	0.211	0.238	1
Gm32250	0.0568751	-0.320145	0.067	0.108	1
R3hdm2	0.0570701	-0.284992	0.412	0.465	1
Ilf3	0.0572158	-0.277462	0.057	0.114	1
Yeats2	0.05756	-0.316795	0.139	0.172	1
Adam15	0.0577665	0.293778	0.289	0.201	1
Desi1	0.0578246	-0.334738	0.077	0.11	1
Srrm1	0.0587133	-0.282995	0.412	0.455	1
Gnas	0.0590603	0.253567	0.526	0.426	1
Cnp	0.0595925	0.321318	0.17	0.103	1
Irf2bp2	0.0597584	-0.261935	0.165	0.181	1
Capn3	0.0601037	0.269238	0.619	0.533	1
Ptpn12	0.0604501	-0.356765	0.072	0.121	1
Tlr7	0.0611898	0.294498	0.459	0.362	1
Zbtb38	0.0622046	-0.331766	0.134	0.172	1
Gm15614	0.062361	-0.371939	0.237	0.325	1
Idnk	0.0628426	0.277302	0.186	0.114	1
Rtn1	0.0629555	-0.292849	0.464	0.49	1
Hivep1	0.0635844	0.291167	0.16	0.094	1
Mast4	0.0636433	-0.314817	0.34	0.375	1
Arap1	0.0636785	-0.281588	0.16	0.208	1
Nudcd3	0.064962	-0.288654	0.376	0.43	1
Arf4	0.0655747	-0.272708	0.222	0.252	1
Med17	0.0656342	-0.306896	0.134	0.153	1
Fxr2	0.0658784	-0.29116	0.155	0.176	1
Traf3	0.066131	0.327928	0.314	0.229	1
Sh3bgrl3	0.0663325	0.298695	0.165	0.098	1
Gm26827	0.0666854	-0.328238	0.464	0.531	1
Lta4h	0.0673782	-0.289296	0.067	0.101	1
Sms	0.0675535	0.365491	0.129	0.071	1
Cacna1a	0.0676206	-0.282865	0.124	0.167	1
Mthfd1l	0.0676579	-0.331921	0.057	0.105	1
Sp4	0.0677085	0.269566	0.263	0.181	1
Dym	0.0678845	-0.326674	0.191	0.233	1
Synrg	0.0679627	0.261627	0.397	0.302	1
Pyroxd1	0.0690182	-0.398824	0.082	0.13	1
Ctnnd2	0.0693585	-0.390673	0.139	0.181	1
Atg16l1	0.0698082	-0.311409	0.175	0.211	1
Angptl2	0.0709165	-0.328093	0.103	0.16	1
Ndufa6	0.0716428	0.283931	0.149	0.087	1
Kantr	0.0716958	0.265995	0.113	0.059	1
Rps17	0.0723018	0.297027	0.149	0.087	1
Agbl3	0.0727136	0.300782	0.113	0.059	1
Ice1	0.073293	-0.268246	0.113	0.137	1
Stk38	0.0736365	0.295867	0.356	0.265	1
Tinf2	0.0737057	-0.333219	0.103	0.135	1
Nsun6	0.0741497	-0.276089	0.201	0.215	1
Gm10353	0.0745637	-0.267462	0.108	0.128	1
Gm33699	0.0750731	-0.305583	0.119	0.165	1
Adamts16	0.076057	-0.355466	0.134	0.197	1
Pstk	0.0773705	-0.276211	0.108	0.124	1
Nlrp3	0.0775698	-0.35197	0.124	0.167	1
Snx25	0.0783142	-0.321346	0.191	0.243	1
Fbxo28	0.078434	-0.320707	0.077	0.13	1
Etnk1	0.0815659	0.310921	0.402	0.323	1
Fam114a2	0.0821266	-0.256969	0.196	0.222	1
Ddx42	0.082392	-0.29144	0.206	0.238	1
Lrrc28	0.0837004	-0.375226	0.113	0.149	1
Hltf	0.0841177	0.297759	0.531	0.437	1
Ubap1	0.0850582	0.3025	0.211	0.14	1
Hjurp	0.0861369	-0.288187	0.124	0.185	1
Rpgrip1	0.0862667	0.286466	0.129	0.076	1
Atp11b	0.0864746	-0.264609	0.222	0.261	1
Rsf1	0.0881294	-0.27583	0.34	0.387	1
4930473A02Rik	0.0901411	-0.334698	0.129	0.181	1
Scamp5	0.0911033	-0.301834	0.232	0.281	1
Lars2	0.0916997	0.314972	0.258	0.181	1
Ndufa4	0.0925451	0.340545	0.191	0.124	1
Sap25	0.0936346	-0.282146	0.175	0.211	1
Cabin1	0.0941606	-0.277807	0.191	0.233	1
Dennd2c	0.0966181	-0.254445	0.119	0.183	1
Prpf18	0.0972493	-0.267958	0.139	0.165	1
Usp2	0.100245	-0.288512	0.18	0.22	1
Tmem260	0.100788	-0.285584	0.144	0.176	1
Mib1	0.101196	-0.260198	0.258	0.286	1
Ttpal	0.101924	-0.252086	0.103	0.124	1
Fkbp5	0.102718	0.253757	0.33	0.252	1
Tapt1	0.103736	-0.283297	0.098	0.128	1
Afg3l1	0.104219	0.280161	0.155	0.096	1
Stxbp3	0.105146	-0.268824	0.263	0.3	1
4921511C10Rik	0.105737	-0.31976	0.077	0.126	1
Tut4	0.106011	-0.275853	0.479	0.531	1
Slc25a26	0.106692	-0.26915	0.103	0.13	1
Sft2d2	0.107503	-0.270362	0.098	0.151	1
Rec114	0.109788	-0.323451	0.098	0.133	1
Khsrp	0.109808	-0.295477	0.108	0.158	1
Pbrm1	0.11059	-0.262736	0.309	0.35	1
Pura	0.111104	-0.276697	0.273	0.314	1
Sh3bp5	0.111994	-0.28255	0.067	0.11	1
Tbc1d4	0.112211	-0.385138	0.119	0.174	1
Bach2os	0.112454	0.265999	0.129	0.076	1
Cdipt	0.113041	-0.329082	0.124	0.167	1
Gm15655	0.113358	-0.300879	0.129	0.19	1
Atg10	0.118186	-0.273213	0.345	0.362	1
Rnmt	0.118712	0.293895	0.211	0.144	1
Tti1	0.120178	-0.349106	0.072	0.114	1
Naca	0.121643	0.29049	0.232	0.162	1
Exosc7	0.123455	-0.316944	0.093	0.124	1
Galnt16	0.123708	-0.27734	0.067	0.11	1
Zfp951	0.124562	0.27039	0.201	0.14	1
Ltc4s	0.1253	-0.256112	0.485	0.54	1
Mphosph9	0.126288	0.34744	0.124	0.078	1
Anapc10	0.126889	0.252173	0.237	0.169	1
2700081O15Rik	0.128697	-0.281555	0.072	0.101	1
Upk1b	0.131293	-0.260831	0.16	0.188	1
Ttll3	0.133055	-0.276306	0.093	0.119	1
Eif2b3	0.134633	0.252324	0.155	0.098	1
Cyren	0.135192	-0.250475	0.103	0.16	1
Ipo11	0.140499	-0.306063	0.165	0.211	1
Edem1	0.142353	-0.268202	0.278	0.32	1
Fscn1	0.143918	-0.298882	0.124	0.174	1
Pkd2	0.144386	-0.282455	0.113	0.153	1
Gm34589	0.144514	-0.273601	0.242	0.304	1
Slc17a5	0.147532	0.300489	0.18	0.121	1
Sugt1	0.150064	-0.255802	0.093	0.14	1
Slc39a11	0.151648	-0.252102	0.113	0.144	1
Nhsl2	0.153079	-0.254506	0.067	0.108	1
Ccdc192	0.154379	-0.307624	0.113	0.137	1
Pcp4	0.162318	0.448596	0.17	0.114	1
Ube2f	0.162669	0.250167	0.242	0.178	1
Zfp260	0.169174	-0.272827	0.134	0.185	1
Htr2b	0.169664	-0.29025	0.082	0.119	1
Cmss1	0.171277	0.341121	0.624	0.561	1
Arhgap31	0.173413	-0.258891	0.381	0.419	1
Ank	0.174342	0.382559	0.134	0.085	1
Stard8	0.176707	-0.254029	0.113	0.14	1
Lars	0.177156	-0.263853	0.175	0.236	1
Sucla2	0.177592	-0.258223	0.093	0.14	1
Dars	0.179839	0.257468	0.216	0.156	1
Chd3	0.181412	-0.259691	0.16	0.222	1
Ccdc152	0.183655	-0.253297	0.113	0.16	1
Serpinb6a	0.185196	-0.274628	0.124	0.172	1
Gm43378	0.18653	-0.267852	0.088	0.137	1
Cops4	0.189591	0.300859	0.227	0.172	1
Arel1	0.193993	0.268358	0.186	0.13	1
Pacs2	0.194761	-0.281026	0.144	0.192	1
Snx3	0.204103	-0.254535	0.134	0.165	1
Kcnk12	0.206871	-0.285177	0.119	0.162	1
Bmt2	0.207473	0.292574	0.284	0.22	1
Zfp236	0.208216	-0.278821	0.191	0.243	1
Gm26917	0.208442	0.545723	0.191	0.135	1
Zfand5	0.211779	-0.290374	0.186	0.213	1
Cnnm2	0.213798	-0.272921	0.082	0.117	1
Stxbp4	0.22072	0.261355	0.113	0.071	1
Brd8	0.223404	-0.260457	0.191	0.247	1
Zfp934	0.232745	-0.276674	0.17	0.215	1
Nme7	0.241982	0.265983	0.149	0.103	1
Icam1	0.258386	0.258277	0.165	0.117	1
Dcaf6	0.261867	0.344745	0.211	0.158	1
Ubr1	0.290686	-0.301099	0.242	0.277	1
Gm17227	0.331353	0.289703	0.149	0.108	1
1110051M20Rik	0.338154	0.258855	0.196	0.149	1
Gm36975	0.356207	-0.280557	0.072	0.108	1
Tpk1	0.42686	-0.256433	0.134	0.169	1
3110021N24Rik	0.749648	-0.266293	0.088	0.101	1

## Sheet: DAM-2
	p_val	avg_log2FC	pct.1	pct.2	p_val_adj
H2-D1	2.91264e-38	3.14375	0.941	0.336	6.46374e-34
B2m	1.29384e-30	2.22907	0.965	0.538	2.87128e-26
Ctss	2.41936e-25	1.3648	1	0.975	5.36905e-21
H2-K1	2.41966e-21	2.29239	0.835	0.277	5.36972e-17
H2-Q7	1.21042e-18	1.96128	0.447	0	2.68615e-14
Lgals3bp	2.29862e-17	1.77538	0.612	0.067	5.10109e-13
Ifi204	5.78275e-16	2.0282	0.471	0.017	1.28331e-11
Ly6e	1.04735e-12	1.52699	0.882	0.546	2.32428e-08
Bst2	1.96068e-12	1.54942	0.565	0.101	4.35114e-08
Rps10	4.54428e-11	1.28325	0.694	0.218	1.00847e-06
H2-Q6	5.30622e-11	1.23055	0.271	0	1.17756e-06
Oas2	1.5664e-10	1.03615	0.259	0	3.47615e-06
C1qc	2.30657e-10	0.774208	1	0.975	5.11874e-06
Fau	4.08112e-10	1.11502	0.871	0.513	9.05681e-06
C1qa	1.85535e-09	0.628917	0.988	0.983	4.11739e-05
Ifitm3	5.18717e-09	1.54648	0.306	0.017	0.000115114
H2-T23	6.93602e-09	1.00904	0.588	0.176	0.000153924
Ifi209	1.08356e-08	1.10995	0.212	0	0.000240463
Cd74	1.19518e-08	1.95249	0.294	0.017	0.000265235
C1qb	1.84809e-08	0.698388	1	0.983	0.000410128
Itm2b	1.85499e-08	0.8153	0.988	0.933	0.00041166
Arhgap15	2.37551e-08	1.44957	0.388	0.059	0.000527172
Sdc3	3.05739e-08	0.813241	0.2	0	0.000678496
Fcer1g	1.89749e-07	1.04313	0.918	0.706	0.00421092
Usp18	2.37639e-07	1.12201	0.176	0	0.00527368
Ifi27l2a	2.37639e-07	0.920324	0.176	0	0.00527368
Rps29	2.56355e-07	1.02557	0.835	0.588	0.00568902
Rpl24	3.0501e-07	1.42858	0.529	0.21	0.00676877
Fcrls	3.11062e-07	-1.06998	0.565	0.798	0.00690308
Xaf1	3.16786e-07	1.27596	0.306	0.042	0.00703012
Stat1	4.57699e-07	1.35321	0.471	0.134	0.0101573
Cd81	5.34218e-07	0.742015	0.988	0.857	0.0118554
Nlrc5	5.59204e-07	1.03636	0.294	0.034	0.0124099
Rpl30	6.5606e-07	0.912722	0.659	0.286	0.0145593
Gm31243	8.02294e-07	-1.38579	0.129	0.462	0.0178045
Cd52	8.78028e-07	1.41522	0.459	0.143	0.0194852
Rpl36a	1.05723e-06	1.06185	0.4	0.092	0.0234621
Rps11	1.1327e-06	1.18538	0.647	0.336	0.0251369
Slfn2	1.16176e-06	0.93954	0.259	0.025	0.0257817
Rpl28	1.16345e-06	1.22358	0.6	0.252	0.0258193
Cox4i1	1.19093e-06	1.07411	0.482	0.151	0.0264291
Parp14	1.33801e-06	1.40936	0.424	0.126	0.0296932
Cd63	1.3873e-06	0.935075	0.541	0.193	0.030787
Ctsz	1.41158e-06	0.829875	0.906	0.748	0.0313257
Ifi207	1.79312e-06	1.15455	0.153	0	0.0397928
Samd9l	1.79312e-06	0.793984	0.153	0	0.0397928
Tyrobp	1.9409e-06	0.877184	0.894	0.723	0.0430724
Fcgr1	2.4432e-06	1.02535	0.565	0.227	0.0542195
Rpl13	2.47364e-06	0.963198	0.682	0.345	0.054895
Gm4951	2.54905e-06	1.61372	0.271	0.042	0.0565685
Ifi213	2.96872e-06	1.05478	0.2	0.008	0.0658818
Rpl19	3.01331e-06	1.12391	0.588	0.252	0.0668714
4933406I18Rik	3.88653e-06	-0.837369	0.718	0.866	0.0862499
Rplp1	3.91077e-06	1.13332	0.718	0.403	0.0867877
Rpl37	5.12115e-06	1.00297	0.659	0.319	0.113649
Sp100	5.23183e-06	1.0566	0.318	0.059	0.116105
Ctsb	5.76891e-06	0.780813	0.871	0.597	0.128024
Rps21	5.82823e-06	0.998155	0.565	0.235	0.12934
Bank1	5.95163e-06	-1.20352	0.188	0.504	0.132079
Trim30a	6.26605e-06	1.12477	0.553	0.252	0.139056
Pde4d	6.55482e-06	-1.08062	0.318	0.63	0.145464
Rtp4	8.10627e-06	0.960789	0.259	0.034	0.179894
H2-Q4	1.04845e-05	0.853967	0.212	0.017	0.232672
Rpl10	1.18306e-05	0.900511	0.576	0.252	0.262545
Rps18	1.43099e-05	0.919848	0.318	0.067	0.317565
Srgap2	1.47914e-05	-0.464928	0.988	0.975	0.32825
Ly86	1.82957e-05	0.638682	0.965	0.908	0.406018
Malat1	1.87403e-05	-0.346031	1	1	0.415885
Ccl12	2.09657e-05	2.12704	0.271	0.059	0.465271
Rpl8	2.09828e-05	1.03604	0.565	0.261	0.46565
A930037H05Rik	2.82015e-05	1.25401	0.353	0.101	0.625847
Fth1	2.83366e-05	0.790699	0.847	0.58	0.628846
AY036118	3.02781e-05	0.523314	0.988	0.975	0.671932
Ifit3	3.54258e-05	0.675461	0.118	0	0.78617
Rpl7	3.94799e-05	0.975748	0.506	0.235	0.876137
Srp14	4.55161e-05	0.758979	0.235	0.034	1
Casp4	4.82531e-05	0.630064	0.259	0.05	1
Psap	5.23963e-05	0.654692	0.882	0.748	1
Rpl18a	5.69412e-05	0.89722	0.671	0.395	1
H2-M3	7.46947e-05	0.96373	0.306	0.076	1
Akt3	7.84565e-05	0.771689	0.588	0.286	1
Ifitm10	8.49994e-05	-0.927038	0.318	0.588	1
Gm46224	8.92988e-05	0.870679	0.471	0.193	1
Eef1a1	8.97416e-05	0.745397	0.741	0.487	1
Fcgr4	9.47718e-05	0.451019	0.106	0	1
Rpsa	9.48036e-05	0.65815	0.506	0.218	1
Lrmda	0.000117256	0.589861	0.988	0.899	1
Rps15	0.00012379	0.894432	0.529	0.269	1
Oasl2	0.000130786	1.01698	0.176	0.017	1
AU020206	0.000131561	0.839557	0.682	0.403	1
Rps24	0.000146662	0.89888	0.553	0.286	1
Rpl11	0.000157303	0.982788	0.576	0.345	1
Dbi	0.000160333	0.829614	0.176	0.017	1
Fchsd2	0.000166803	-0.600314	0.753	0.874	1
Nckap5l	0.000177129	-0.779449	0.047	0.252	1
Apbb1ip	0.000188654	-0.5822	0.894	0.933	1
Snx29	0.000191958	-0.538357	0.671	0.882	1
Lgmn	0.000193031	0.514868	0.976	0.874	1
Zfhx3	0.00020535	-0.428941	0.906	0.916	1
Rpl23	0.000241872	0.643703	0.541	0.261	1
Rps8	0.000246526	0.687812	0.612	0.328	1
Rpl6	0.000271275	0.822994	0.694	0.58	1
Rnf213	0.000274464	1.1265	0.353	0.134	1
Qk	0.000296298	-0.448321	0.929	0.983	1
Lgals9	0.000352492	0.880415	0.482	0.244	1
Gm46367	0.000360071	-0.669574	0.729	0.807	1
Rps15a	0.00036268	0.943483	0.365	0.143	1
Rpl21	0.000364147	0.836383	0.635	0.387	1
Hpgds	0.000370915	-0.459074	0.847	0.84	1
Ptprc	0.000386692	0.566828	0.929	0.824	1
Maml3	0.000391594	-0.529496	0.824	0.95	1
Rps3a1	0.000394258	0.964591	0.529	0.303	1
Psmb9	0.000395413	0.809652	0.235	0.05	1
D7Ertd443e	0.00041143	-0.57722	0	0.101	1
Myo1d	0.000417114	-0.87234	0.106	0.336	1
Elmo1	0.000419446	-0.42782	0.976	0.975	1
Rpl35a	0.000452033	0.815869	0.576	0.311	1
Lrba	0.000461832	-0.890759	0.329	0.563	1
Itgav	0.000463686	-0.789507	0.365	0.487	1
Tgfbr1	0.000492212	-0.398369	0.976	0.983	1
Gsap	0.000499838	0.696834	0.612	0.345	1
2610203C22Rik	0.000513909	-0.841666	0.282	0.546	1
Ctsl	0.000543771	0.678741	0.776	0.588	1
Psmb8	0.00055683	0.902906	0.365	0.134	1
BC031181	0.000566621	0.857832	0.259	0.067	1
Nrip1	0.000574689	-0.753521	0.588	0.748	1
Rpl27a	0.000582027	0.664028	0.671	0.403	1
Csmd3	0.000588122	-0.486581	0.965	0.95	1
Sh3bgrl3	0.000597234	0.87822	0.412	0.193	1
Axl	0.000608293	0.426897	0.129	0.008	1
Gm26740	0.00073669	0.636005	0.529	0.269	1
Tmco1	0.00081618	0.45911	0.447	0.21	1
Ssbp2	0.000899194	0.788415	0.541	0.286	1
D530033B14Rik	0.000958123	0.837504	0.247	0.067	1
Rps16	0.00096683	0.750836	0.365	0.143	1
Rpl32	0.000984365	0.767957	0.424	0.193	1
Rps26	0.00104648	0.764278	0.388	0.16	1
H2-DMa	0.00112408	0.985222	0.353	0.143	1
Rps27	0.00116455	0.785389	0.506	0.261	1
Upf3b	0.0011876	-0.463142	0.035	0.193	1
Rps4x	0.00127721	0.726743	0.565	0.328	1
Aif1	0.00127841	0.565283	0.565	0.311	1
Fhit	0.00128884	-0.912733	0.388	0.613	1
Ildr2	0.00143233	0.365671	0.188	0.042	1
Psme1	0.0014605	0.682858	0.447	0.21	1
Map4k4	0.00154727	-0.728101	0.482	0.689	1
Gm3739	0.00162974	-0.807748	0.106	0.311	1
Atp6v0c	0.00170972	0.721603	0.6	0.361	1
Mboat1	0.00175092	-0.750751	0.082	0.261	1
Slc24a3	0.00176273	-0.85237	0.412	0.571	1
Pip4p1	0.00178482	0.602054	0.612	0.361	1
Tor3a	0.00181617	0.61379	0.282	0.092	1
Tap2	0.00190363	0.514113	0.188	0.042	1
Lamp1	0.00191392	0.454536	0.753	0.513	1
Nbea	0.00193089	0.266936	0.588	0.37	1
Ifi206	0.00197722	0.789222	0.118	0.008	1
Rpl36	0.0020175	0.885704	0.388	0.185	1
Siglech	0.00216279	-0.467772	0.882	0.958	1
Rgs7bp	0.00219848	-0.727325	0.012	0.134	1
Ralgps2	0.0022062	-0.666606	0.153	0.37	1
Rpl34	0.00225546	0.937355	0.353	0.16	1
Gm14455	0.00232205	-0.784223	0.024	0.16	1
Mir99ahg	0.0023371	-0.442123	0.906	0.916	1
Sike1	0.00237515	-0.665492	0.012	0.134	1
Cmya5	0.00247985	-0.77295	0.071	0.227	1
Frmd4b	0.00249957	-0.514136	0.776	0.79	1
Fam102b	0.0025494	-0.575909	0.541	0.605	1
Stab1	0.00259052	-0.908739	0.176	0.378	1
Ctsa	0.00269479	0.56143	0.624	0.395	1
Cfh	0.00271811	-0.503277	0.788	0.849	1
Rpl18	0.00275832	0.670494	0.588	0.353	1
Sesn1	0.00275984	-0.65815	0.259	0.487	1
8030442B05Rik	0.00277985	-0.713667	0.459	0.647	1
Nub1	0.00280806	0.285682	0.271	0.109	1
Cd9	0.00288245	0.578216	0.812	0.613	1
Nadk	0.00292959	0.714637	0.341	0.143	1
Trim12a	0.00295358	0.754768	0.494	0.269	1
Dgkd	0.0029627	-0.704174	0.553	0.655	1
Nlrp3	0.0030043	-0.578776	0.047	0.202	1
Coro1a	0.00307755	0.784934	0.424	0.21	1
Rpl22	0.00311704	0.711366	0.247	0.076	1
Rad51b	0.00313237	0.958543	0.259	0.084	1
Plxna4	0.0032878	-0.676735	0.447	0.622	1
Cradd	0.00329413	-0.510438	0.2	0.412	1
Itga9	0.00331481	-0.781661	0.365	0.571	1
Prkn	0.00333368	-0.725	0.612	0.697	1
Atp6v1f	0.0033522	0.701033	0.282	0.101	1
Rpl39	0.0034017	0.712559	0.459	0.235	1
Cnot2	0.00340176	0.371097	0.694	0.471	1
Ube2h	0.00342821	-0.720973	0.329	0.504	1
Lst1	0.00357381	0.766699	0.471	0.261	1
Rpl26	0.00358261	0.56384	0.376	0.168	1
Slc25a37	0.0037401	-0.671355	0.129	0.328	1
Snx24	0.00374435	-0.694865	0.376	0.58	1
Tnfsf13b	0.00383697	0.598765	0.2	0.05	1
Iffo1	0.00386573	-0.478803	0.306	0.538	1
Dstn	0.0039114	0.546845	0.306	0.118	1
Cyba	0.00392972	0.607039	0.788	0.622	1
Sla	0.00393777	-0.788545	0.2	0.378	1
Cox8a	0.00395731	0.654147	0.482	0.269	1
Arl5b	0.00398942	-0.508427	0.012	0.126	1
Tnfsf8	0.00401716	0.589139	0.129	0.017	1
Mrpl30	0.00402266	0.441296	0.129	0.017	1
Phf11d	0.00408144	0.489473	0.129	0.017	1
Rapgef5	0.0041694	-0.484344	0.788	0.899	1
Cxcl16	0.00416941	0.94131	0.165	0.042	1
Tlr1	0.00423602	0.416193	0.212	0.067	1
Gab1	0.00425437	-0.8851	0.165	0.319	1
H2-DMb1	0.00430864	0.76332	0.212	0.067	1
Irf7	0.0043096	0.603767	0.129	0.017	1
Rpl36al	0.00440142	0.622997	0.435	0.218	1
AC149090.1	0.00442116	0.478909	0.953	0.899	1
Rpl17	0.00448491	0.515866	0.424	0.21	1
Khdrbs3	0.00452402	-0.753702	0.082	0.252	1
Fgl2	0.00455	0.469814	0.106	0.008	1
Zranb2	0.00456251	0.348487	0.506	0.294	1
Rpl29	0.00460493	0.740962	0.447	0.235	1
App	0.00472104	0.617963	0.459	0.244	1
Ifi30	0.00476565	0.712383	0.412	0.202	1
Ptma	0.00483853	0.707487	0.482	0.261	1
Ndufa4	0.00505751	0.80704	0.329	0.176	1
Kdm5c	0.00527945	-0.716377	0.165	0.361	1
Grn	0.00533515	0.602276	0.765	0.655	1
Irf9	0.00536392	0.351212	0.271	0.109	1
Tmem119	0.0053872	0.506773	0.753	0.538	1
Prr5l	0.00543304	0.562853	0.141	0.025	1
Spint1	0.00556928	0.690607	0.247	0.084	1
2210408I21Rik	0.005593	-0.747595	0.059	0.21	1
Slc8a1	0.00561049	-0.555015	0.929	0.941	1
Rps20	0.0056179	0.79204	0.412	0.21	1
Cep192	0.00570227	0.660649	0.271	0.101	1
Rack1	0.00596008	0.376578	0.259	0.101	1
Rps13	0.00611693	0.751259	0.388	0.235	1
Mef2a	0.00622491	-0.39997	0.929	0.983	1
Hexb	0.00655705	0.291358	1	1	1
Rps28	0.00662875	0.797042	0.376	0.193	1
Specc1	0.00667137	-0.478992	0.671	0.739	1
Ubb	0.00682304	0.637249	0.659	0.462	1
Sgms1	0.00685314	-0.779569	0.129	0.303	1
Dna2	0.00699493	0.443026	0.141	0.025	1
Ndufc2	0.00703014	0.710897	0.247	0.143	1
H3f3b	0.00703743	0.55631	0.565	0.353	1
Rpl41	0.00705555	0.567993	0.529	0.311	1
Lyz2	0.00710387	0.537353	0.306	0.126	1
Cox5b	0.00721707	0.618044	0.2	0.059	1
Trpm7	0.00722681	0.47649	0.529	0.311	1
St3gal6	0.00727002	-0.543377	0.671	0.832	1
Vkorc1l1	0.00746603	-0.748294	0.059	0.193	1
Tbc1d9	0.0075565	0.538631	0.624	0.403	1
Gm34408	0.00773382	-0.680162	0.412	0.588	1
Sun1	0.00784744	0.420249	0.2	0.059	1
Pacs1	0.0079627	-0.746861	0.282	0.471	1
Ptprj	0.00820707	-0.412113	0.776	0.79	1
Ctsh	0.00834434	0.561218	0.776	0.664	1
Slc25a3	0.00845557	0.619583	0.588	0.387	1
Eif3k	0.00851481	0.644507	0.2	0.059	1
Tmem33	0.00852321	0.448087	0.271	0.109	1
Trim34a	0.00854543	0.717604	0.424	0.227	1
Btf3	0.00858312	0.790411	0.282	0.118	1
Rps2	0.00871921	0.797242	0.447	0.277	1
Hebp1	0.00885013	0.528254	0.153	0.034	1
Atxn1	0.00896962	-0.809375	0.247	0.42	1
Rpl7a	0.00899065	0.753978	0.329	0.185	1
Pecr	0.0095453	0.652629	0.247	0.109	1
Tspyl1	0.00967203	0.444247	0.165	0.042	1
Ppp1r12c	0.00999965	-0.472536	0.165	0.345	1
Rpl35	0.010036	0.763982	0.306	0.134	1
Fbxo8	0.0103028	-0.452789	0.024	0.134	1
Zmpste24	0.0103326	-0.518186	0.012	0.109	1
Atp5mpl	0.01034	0.407273	0.129	0.025	1
Shisa5	0.0103765	0.646728	0.259	0.126	1
Marcks	0.0104046	0.376822	0.847	0.664	1
B3galt5	0.0104166	-0.495572	0.059	0.202	1
Eepd1	0.0104422	-0.402726	0.012	0.109	1
Rpl13a	0.0105356	0.551745	0.353	0.168	1
Rnpc3	0.0105403	-0.458043	0.106	0.269	1
Ptpn6	0.0108932	-0.689809	0.153	0.311	1
Ivns1abp	0.0113862	-0.373922	0.941	0.958	1
Coq5	0.0114583	0.536645	0.141	0.034	1
Parp12	0.011486	0.604727	0.318	0.143	1
Slc2a9	0.0114957	-0.473964	0.024	0.134	1
Vps39	0.0117147	-0.568129	0.059	0.193	1
Gm43221	0.011831	-0.659655	0.329	0.504	1
Tmem258	0.0118968	0.40126	0.176	0.05	1
Eif2ak2	0.0124334	0.538672	0.282	0.118	1
Cebpb	0.0126828	0.700698	0.365	0.202	1
Rpl38	0.0127254	0.612383	0.435	0.244	1
Usp32	0.0128656	0.567156	0.4	0.21	1
Ebi3	0.013045	0.417713	0.212	0.076	1
Sec24c	0.0131137	0.465023	0.176	0.05	1
Cracr2a	0.0131253	0.407188	0.129	0.025	1
Nme1	0.0135985	0.532005	0.141	0.034	1
Nkiras1	0.0137545	0.381812	0.176	0.05	1
Psmc4	0.0138507	0.335106	0.129	0.025	1
Rpl10a	0.0139821	0.622664	0.482	0.303	1
Ifih1	0.0141357	0.48851	0.129	0.025	1
Phactr2	0.0141488	-0.665509	0.235	0.429	1
Dhx40	0.0142288	0.478783	0.176	0.05	1
Nudc	0.0142889	0.465117	0.2	0.067	1
Irgm1	0.0147177	0.411729	0.188	0.059	1
Brwd1	0.0148951	-0.62586	0.118	0.269	1
Hdac9	0.0149929	-0.471591	0.624	0.655	1
Calm2	0.0151686	-0.529562	0.482	0.664	1
Cox16	0.0152025	-0.910581	0.388	0.563	1
Gm10790	0.015241	-0.505481	0.788	0.824	1
Numb	0.0153561	-0.436586	0.859	0.924	1
Slc38a6	0.015365	-0.823051	0.129	0.252	1
Ppfia4	0.015482	0.639059	0.482	0.303	1
Hnrnpm	0.0155342	-0.699832	0.271	0.429	1
Trim5	0.0155818	0.631793	0.329	0.16	1
Fam72a	0.0156458	-0.502935	0.024	0.126	1
Rps5	0.016094	0.530011	0.365	0.185	1
Cryl1	0.0162537	-0.682675	0.2	0.361	1
Parp9	0.0163435	0.647721	0.329	0.168	1
Elovl1	0.0163791	0.481251	0.153	0.042	1
Srpk3	0.0164678	-0.390246	0.012	0.101	1
Ints6l	0.0164912	-0.4469	0.624	0.756	1
Ndufa6	0.0165289	0.453918	0.224	0.084	1
Klf12	0.0165554	-0.567404	0.529	0.639	1
Apoe	0.0167906	1.2135	0.353	0.21	1
Med13l	0.0169356	-0.434357	0.271	0.462	1
Trim27	0.0171797	-0.39259	0.024	0.126	1
Nfe2l2	0.0172977	0.587002	0.506	0.353	1
Strn3	0.0173646	-0.584069	0.447	0.597	1
Cdk19	0.0173782	-0.593906	0.376	0.555	1
Gtf2ird1	0.0174342	-0.444136	0.012	0.101	1
Ppia	0.0174676	0.621764	0.635	0.462	1
2310033P09Rik	0.0174685	-0.539302	0.024	0.126	1
Ftl1	0.0174713	0.5423	0.529	0.345	1
1700011L22Rik	0.0176869	-0.605224	0.082	0.227	1
Prkca	0.01781	-0.611578	0.541	0.664	1
Tstd2	0.0178529	0.510527	0.141	0.034	1
Lat2	0.0182119	0.668553	0.376	0.21	1
A230056P14Rik	0.0182205	-0.402118	0.012	0.101	1
4930517O19Rik	0.0183846	-0.795671	0.247	0.353	1
Gvin1	0.018386	0.46152	0.106	0.017	1
Gm47664	0.0185232	-0.571057	0.094	0.244	1
Mad1l1	0.0185519	-0.37675	0.012	0.101	1
Zcchc24	0.0186013	-0.44788	0.012	0.101	1
Tbc1d5	0.0186165	-0.321816	0.8	0.79	1
Uqcrq	0.0186802	0.620396	0.235	0.092	1
Ubl5	0.0187147	0.688899	0.235	0.092	1
Nenf	0.0188767	0.526654	0.141	0.034	1
Cd83	0.018907	0.379706	0.212	0.076	1
Lias	0.0189202	0.404423	0.141	0.034	1
Gm40841	0.0189202	-0.712194	0.176	0.336	1
Prdx5	0.0191146	0.501114	0.212	0.076	1
Ly6a	0.0191848	0.404545	0.106	0.017	1
Zfp516	0.0192053	-0.530583	0.047	0.168	1
Gm21887	0.0193356	0.426228	0.165	0.05	1
Ccnd3	0.019352	-0.620195	0.4	0.563	1
Ccdc77	0.0194061	-0.480245	0.024	0.126	1
Hjurp	0.0194438	-0.347532	0.094	0.235	1
Rbis	0.0194594	0.650906	0.247	0.101	1
Mapt	0.0194745	0.404623	0.106	0.017	1
Akr1b10	0.0195569	0.536765	0.294	0.134	1
Etnk1	0.0196101	0.544421	0.459	0.269	1
Pip4k2a	0.0202446	-0.316231	0.788	0.807	1
Smdt1	0.020261	0.605421	0.235	0.092	1
Gm26827	0.0205482	-0.756096	0.376	0.529	1
Oxr1	0.0206685	-0.508113	0.447	0.639	1
Slc29a3	0.0207465	0.555325	0.494	0.303	1
Pomp	0.0210755	0.513384	0.259	0.109	1
Adcy9	0.0210922	-0.667413	0.165	0.328	1
Mpc1	0.0211025	-0.620308	0.188	0.361	1
Oprm1	0.0212986	0.571799	0.388	0.21	1
Ddx58	0.0215528	0.433134	0.153	0.042	1
Zscan26	0.0215952	-0.285119	0.224	0.387	1
Tank	0.0217132	0.678486	0.329	0.168	1
4632427E13Rik	0.0219421	-0.430211	0.271	0.454	1
P2ry12	0.0223668	-0.30819	0.941	0.924	1
Cacna1d	0.0228311	0.506184	0.671	0.504	1
Slc40a1	0.0230827	-0.449603	0.247	0.429	1
Pld4	0.0236398	0.52611	0.835	0.765	1
Mknk1	0.0240983	0.435934	0.518	0.328	1
Zfp706	0.0243255	0.643347	0.259	0.118	1
Mlxipl	0.0245339	-0.309516	0.718	0.672	1
Slamf8	0.0250022	0.506701	0.118	0.025	1
Thoc7	0.0250479	0.679133	0.224	0.092	1
Rtcb	0.0251763	0.446764	0.165	0.05	1
H2afj	0.02526	0.643307	0.235	0.101	1
Apobec3	0.0253287	0.404283	0.412	0.235	1
Pnpla8	0.0255361	-0.642821	0.141	0.294	1
Mical3	0.0255371	-0.298446	0.059	0.168	1
Herc6	0.0255747	0.812177	0.282	0.151	1
Xist	0.0256518	0.411176	0.965	0.891	1
Clec2d	0.0256872	0.684071	0.247	0.118	1
Trappc9	0.0257709	0.582021	0.365	0.21	1
Mertk	0.0258516	-0.302231	0.976	0.95	1
Tspo	0.0259662	0.502552	0.165	0.05	1
Lats2	0.0260222	-0.640167	0.082	0.21	1
Ptpn11	0.0262266	-0.426977	0.035	0.143	1
Synj2	0.0271482	0.321697	0.118	0.025	1
Mvb12b	0.0272757	-0.333548	0.329	0.513	1
Ndufa13	0.0273503	0.416506	0.306	0.151	1
Bhlhe41	0.0274008	0.494496	0.412	0.235	1
9530068E07Rik	0.027424	0.468465	0.176	0.059	1
Dhx8	0.0274712	0.421591	0.176	0.059	1
Rps23	0.0274749	0.622109	0.318	0.185	1
Rps27a	0.0276873	0.595451	0.447	0.277	1
Rbks	0.02769	0.380748	0.247	0.109	1
Dguok	0.0277724	0.597283	0.282	0.143	1
Epsti1	0.0279792	0.590226	0.482	0.328	1
Sec11c	0.0279915	0.573266	0.341	0.185	1
Rpl37a	0.0281689	0.668813	0.4	0.252	1
Ndufa1	0.0282107	0.533952	0.118	0.025	1
Ddx19a	0.0282235	0.299827	0.129	0.034	1
Pvt1	0.0285967	0.543331	0.506	0.336	1
Eif2d	0.0287543	-0.365815	0.024	0.118	1
Rasa4	0.0290177	0.625246	0.353	0.193	1
Nav3	0.029024	-0.439245	0.941	0.95	1
Phf14	0.0296996	-0.358397	0.647	0.798	1
Uqcrc1	0.0297891	-0.404348	0.047	0.16	1
Camk1d	0.0299052	0.251768	0.965	0.916	1
Actb	0.029911	0.34311	0.835	0.681	1
Gm42962	0.029998	-0.435754	0.212	0.378	1
Ptpn18	0.0300202	0.572979	0.494	0.328	1
Bri3	0.0301219	0.569418	0.4	0.235	1
Fndc3b	0.0303792	-0.255908	0.224	0.37	1
Whrn	0.030683	-0.527875	0.188	0.353	1
Trem2	0.0309963	0.347746	0.906	0.815	1
Gm44148	0.0310946	0.860091	0.259	0.126	1
Gm32036	0.0312222	-0.468294	0.6	0.706	1
Evi5	0.0312431	-0.599718	0.259	0.412	1
P2ry13	0.0313449	-0.583625	0.271	0.429	1
Apc	0.0313681	-0.495616	0.424	0.513	1
Serf2	0.0315009	0.407393	0.388	0.218	1
3222401L13Rik	0.0315051	-0.734873	0.2	0.345	1
Fmnl2	0.0316712	0.671602	0.329	0.227	1
Pbx1	0.0319178	-0.363964	0.176	0.319	1
Atp6v1e1	0.0324258	0.528087	0.259	0.118	1
Gnptab	0.0324876	0.251141	0.153	0.05	1
Gm3468	0.0325161	-0.435911	0.129	0.277	1
Fbxo11	0.0326228	-0.301523	0.482	0.437	1
Samhd1	0.0328137	0.562412	0.341	0.202	1
Plxdc2	0.0331531	-0.274562	0.988	1	1
Rasgrp3	0.033188	-0.56783	0.553	0.63	1
Hacd2	0.0333069	0.575844	0.235	0.101	1
Zfp385a	0.0334699	-0.575078	0.118	0.261	1
Ascc2	0.0336046	0.502797	0.259	0.118	1
Gm47827	0.0337362	-0.490808	0.059	0.176	1
Dock1	0.0340657	-0.593927	0.212	0.378	1
Ergic3	0.0341295	0.475541	0.271	0.126	1
AW549877	0.0349356	0.477075	0.259	0.118	1
Setbp1	0.0349469	-0.533595	0.059	0.176	1
Rnf216	0.0351651	-0.528732	0.765	0.832	1
Cox14	0.0352305	0.312924	0.141	0.042	1
Man2b1	0.0352546	0.464987	0.729	0.563	1
Fes	0.0353864	0.467405	0.424	0.252	1
Cr1l	0.0353919	0.375508	0.365	0.202	1
Usf3	0.0354353	0.596155	0.212	0.101	1
Ndufb8	0.035454	0.537053	0.2	0.084	1
Memo1	0.0356433	-0.41435	0.212	0.378	1
Dctn3	0.0358642	0.404064	0.129	0.034	1
Stau2	0.0363342	-0.59635	0.071	0.176	1
Zadh2	0.0364878	-0.374601	0.035	0.134	1
Arl15	0.036837	-0.354276	0.576	0.546	1
Rnaset2a	0.0369866	0.32993	0.541	0.361	1
Mbtps1	0.0371064	-0.431309	0.071	0.193	1
Pde3b	0.0375108	-0.353965	0.835	0.924	1
Gm43378	0.0375849	-0.528918	0.047	0.151	1
Cep68	0.0376433	-0.600181	0.341	0.462	1
Wdpcp	0.0376822	-0.559072	0.047	0.151	1
Mapk1ip1	0.0381523	-0.52593	0.082	0.21	1
Npc2	0.0388901	0.622565	0.529	0.378	1
Naip2	0.039582	0.453547	0.412	0.244	1
Rad17	0.0396612	0.560984	0.212	0.092	1
Man1c1	0.0396782	-0.443029	0.235	0.403	1
Sptlc2	0.0397748	0.605391	0.4	0.286	1
Tacc1	0.0397831	-0.371724	0.553	0.714	1
Gbp8	0.0399496	0.502931	0.106	0.025	1
Rpl12	0.0401423	0.528095	0.318	0.168	1
Vxn	0.0407037	-0.590644	0.2	0.345	1
Socs6	0.0412964	-0.594217	0.082	0.151	1
Tnrc18	0.0415021	-0.557677	0.271	0.403	1
A830008E24Rik	0.0417075	0.375838	0.565	0.387	1
Cpeb4	0.041764	-0.57894	0.129	0.269	1
Ssna1	0.0422896	0.355634	0.141	0.042	1
Stx7	0.0426827	0.535302	0.435	0.303	1
Abcg2	0.0430282	-0.567076	0.141	0.227	1
Caprin1	0.043145	-0.552003	0.247	0.403	1
Akirin2	0.043185	-0.571163	0.247	0.412	1
Ncoa1	0.0433392	0.613473	0.424	0.286	1
Tm6sf1	0.0434768	-0.470247	0.329	0.504	1
Bloc1s2	0.0434847	-0.583945	0.071	0.168	1
Mta3	0.0439175	0.627663	0.176	0.076	1
Slx4ip	0.0439648	-0.555649	0.141	0.193	1
Rspry1	0.0441912	-0.590485	0.212	0.294	1
Atg16l2	0.0442921	-0.528552	0.541	0.58	1
H2-T22	0.0445582	0.606923	0.176	0.067	1
Abhd18	0.0446378	-0.562744	0.047	0.134	1
Gm26542	0.0446423	-0.579066	0.518	0.622	1
Abr	0.0448494	0.470039	0.376	0.303	1
Vps37a	0.0448681	-0.44919	0.188	0.345	1
Mmaa	0.0449861	-0.554833	0.071	0.168	1
Usp21	0.0451751	-0.459679	0.047	0.151	1
Gm26672	0.0453217	-0.644613	0.094	0.218	1
Rpl5	0.0454077	0.508177	0.318	0.168	1
Fam111a	0.045751	0.647401	0.247	0.143	1
Ugcg	0.0458607	0.392896	0.165	0.059	1
Arid5b	0.0462511	0.280123	0.447	0.286	1
Kdm3b	0.0462998	-0.632812	0.376	0.521	1
Pml	0.0465704	0.540463	0.188	0.076	1
Rpl9	0.0468408	0.590898	0.435	0.294	1
Tmem147	0.0470019	0.372803	0.153	0.05	1
Ncoa7	0.0473278	0.481641	0.153	0.05	1
Sumf2	0.0473402	0.410986	0.106	0.025	1
Suco	0.0474124	-0.410521	0.176	0.328	1
Gm12227	0.0475821	-0.564706	0.071	0.176	1
Rps9	0.0480421	0.479446	0.518	0.387	1
Gfer	0.0482129	0.349078	0.165	0.059	1
Wasf2	0.0483163	-0.388617	0.541	0.689	1
Degs1	0.0489472	0.297367	0.106	0.025	1
Mgll	0.0493173	-0.597422	0.094	0.21	1
Ttc13	0.0493746	-0.462325	0.059	0.168	1
Arhgap45	0.0494429	-0.293727	0.8	0.916	1
Ilrun	0.0497927	0.472347	0.188	0.076	1
Spcs2	0.0498982	0.547768	0.4	0.244	1
Tuba1a	0.0500069	-0.4992	0.188	0.244	1
Atp6v0e	0.0501079	0.620604	0.235	0.109	1
Sh2b1	0.050378	0.378151	0.165	0.059	1
Dvl3	0.0504383	-0.490644	0.071	0.185	1
Glis3	0.0506737	-0.475889	0.082	0.202	1
Neurl1a	0.0507681	0.413014	0.165	0.059	1
Idua	0.0509585	0.510376	0.165	0.059	1
Zfp236	0.0511246	-0.50996	0.153	0.235	1
Slc25a28	0.0511346	0.485967	0.165	0.059	1
Maf	0.05116	-0.31817	0.706	0.815	1
1700087M22Rik	0.051167	0.387539	0.165	0.059	1
Ppwd1	0.0515055	-0.484216	0.071	0.185	1
Lap3	0.051811	0.411366	0.212	0.092	1
Rps3	0.0519853	0.60975	0.388	0.252	1
Cox6c	0.0521873	0.494667	0.259	0.126	1
Prr14	0.0524318	-0.576937	0.082	0.202	1
Tap1	0.0525481	0.403716	0.188	0.076	1
Mapk1ip1l	0.0526771	-0.515469	0.071	0.185	1
Usp38	0.0530477	-0.361737	0.071	0.185	1
Ecscr	0.0535087	-0.56081	0.224	0.378	1
Kcnj13	0.0535438	0.481326	0.106	0.025	1
Sec23a	0.0536125	0.407531	0.106	0.025	1
Rex1bd	0.0536375	0.387995	0.106	0.025	1
Ppp3ca	0.0537302	-0.270834	0.8	0.807	1
Gm44686	0.0538157	-0.553623	0.212	0.361	1
Ppib	0.0538806	0.49704	0.529	0.378	1
Rnf146	0.0539789	0.374457	0.188	0.076	1
Haao	0.0539804	0.350738	0.106	0.025	1
Mbtps2	0.0540592	-0.466398	0.082	0.202	1
Mllt10	0.0541076	-0.526947	0.494	0.597	1
Zfp532	0.0542414	-0.543766	0.2	0.345	1
Mthfr	0.0542926	0.465448	0.106	0.034	1
Lifr	0.0543516	-0.463195	0.2	0.252	1
Zdhhc16	0.0543831	0.376989	0.106	0.025	1
Arhgap27	0.0544732	0.361812	0.4	0.244	1
Eif1ax	0.0545315	0.3613	0.106	0.025	1
Rab24	0.0545901	-0.332707	0.129	0.261	1
Clcn3	0.0547012	-0.600974	0.2	0.319	1
Hist1h1c	0.054715	-0.585997	0.059	0.151	1
Chd4	0.0547275	-0.520093	0.153	0.294	1
Zfp467	0.0547936	0.564874	0.224	0.101	1
Rassf8	0.0553338	0.515473	0.176	0.076	1
Rp9	0.0554806	0.475775	0.212	0.092	1
Atp2c1	0.055495	-0.253851	0.6	0.555	1
Usp37	0.0556588	-0.418257	0.153	0.294	1
Stat2	0.0558097	0.39294	0.188	0.076	1
Brd2	0.0558512	0.507017	0.247	0.118	1
Plbd2	0.0558526	0.510061	0.118	0.034	1
Cd82	0.0559919	0.406171	0.188	0.076	1
Gm4258	0.0560871	-0.341132	0.435	0.605	1
Fbrsl1	0.0562313	0.431981	0.565	0.395	1
Bbs9	0.0562921	-0.548293	0.471	0.555	1
Ambra1	0.0563255	-0.412384	0.447	0.613	1
Ubr3	0.0564716	-0.442591	0.435	0.546	1
Set	0.05651	-0.588482	0.129	0.252	1
Srl	0.0569467	-0.395642	0.035	0.126	1
Arf4	0.0570241	-0.319605	0.212	0.361	1
Zfp932	0.0571663	0.453474	0.118	0.034	1
Stk3	0.0571829	-0.493759	0.341	0.395	1
Irf5	0.0573678	-0.530612	0.212	0.345	1
Acp6	0.0575978	0.38196	0.224	0.101	1
Lysmd4	0.0577667	-0.267159	0.965	0.966	1
Pnpt1	0.0585006	0.548621	0.271	0.16	1
Rhoa	0.0590697	0.499674	0.482	0.412	1
Megf11	0.0598962	-0.365696	0.035	0.126	1
Rab39	0.059924	-0.641154	0.188	0.311	1
Xkr4	0.0601609	0.523318	0.118	0.034	1
Cd33	0.0604861	-0.383656	0.647	0.672	1
Phyhd1	0.0606366	-0.44809	0.729	0.815	1
Cyfip1	0.0609075	-0.372431	0.659	0.773	1
Smg6	0.0616371	-0.528717	0.365	0.529	1
Cpq	0.0617705	0.333861	0.165	0.067	1
Rheb	0.0625038	0.508105	0.165	0.084	1
Hpgd	0.0625525	-0.480911	0.565	0.613	1
Gm50013	0.0629498	0.521099	0.129	0.067	1
Jrkl	0.0633182	-0.59994	0.047	0.118	1
Gpatch2	0.063443	0.34849	0.235	0.118	1
Lsp1	0.0634445	0.506056	0.118	0.034	1
Ccni	0.0634479	-0.3879	0.365	0.37	1
Msl1	0.0636056	-0.668481	0.153	0.269	1
Nlk	0.0636942	-0.439739	0.341	0.462	1
Lpin1	0.0637994	-0.465595	0.082	0.185	1
Tcf7l2	0.0639031	-0.526354	0.365	0.479	1
Epb41	0.0645798	0.350767	0.435	0.277	1
Malsu1	0.0646454	-0.541061	0.082	0.185	1
Otulin	0.0648406	0.370243	0.435	0.277	1
Ets1	0.0652645	-0.526992	0.224	0.311	1
Smpd4	0.065276	0.382381	0.118	0.034	1
Tiparp	0.0652863	-0.449511	0.047	0.143	1
Cdc26	0.0653277	0.453242	0.365	0.218	1
Gabarap	0.0654282	0.468368	0.376	0.227	1
Magi1	0.0654451	-0.470053	0.529	0.672	1
Clpx	0.0656045	-0.397686	0.059	0.16	1
Dnajc21	0.0656211	0.371675	0.118	0.034	1
Slmap	0.0662381	-0.54278	0.294	0.42	1
Eef1g	0.0663163	0.57081	0.188	0.118	1
Tmsb4x	0.0664104	0.348143	0.871	0.756	1
Ctr9	0.0666508	-0.357247	0.024	0.101	1
Tcf20	0.0667456	-0.346366	0.447	0.454	1
Arhgap25	0.0668069	-0.421515	0.341	0.504	1
Ciao2b	0.0668833	0.414209	0.129	0.042	1
Cyth4	0.0669251	-0.405756	0.765	0.874	1
Psmb10	0.0672277	0.532336	0.129	0.042	1
Elavl1	0.0673917	-0.54589	0.153	0.269	1
Amy1	0.0676192	-0.436032	0.024	0.101	1
Zfp654	0.0676492	-0.401816	0.106	0.227	1
Mafb	0.0682297	0.455303	0.659	0.504	1
Wdr45b	0.0686557	-0.451626	0.118	0.244	1
Smap1	0.068887	0.410143	0.376	0.227	1
Ctso	0.0690131	0.532549	0.271	0.143	1
Tmbim4	0.0692379	0.398204	0.306	0.168	1
Mtss1	0.0695375	-0.457029	0.118	0.244	1
Ssr4	0.0700306	0.532803	0.459	0.311	1
Eid1	0.0702544	-0.332652	0.024	0.101	1
Wdfy3	0.0705332	-0.415549	0.541	0.613	1
Rptoros	0.0707693	0.295792	0.141	0.05	1
Rcbtb2	0.0708161	-0.448735	0.424	0.479	1
Pde1b	0.0709503	-0.571722	0.094	0.202	1
Mbnl1	0.0709875	-0.354817	0.918	0.958	1
Tecpr1	0.0712466	0.433566	0.153	0.059	1
9130015G15Rik	0.0715235	-0.490024	0.318	0.454	1
Ddx31	0.0718182	-0.516568	0.071	0.176	1
Abcc3	0.0719241	-0.423614	0.165	0.303	1
Lemd3	0.0725154	-0.418811	0.106	0.227	1
Mtg2	0.072833	-0.406741	0.059	0.16	1
Rhbdd1	0.0729077	-0.402901	0.059	0.16	1
Wwox	0.0729441	-0.487746	0.435	0.555	1
Cstb	0.0729944	0.358087	0.129	0.042	1
Ophn1	0.073051	-0.366889	0.847	0.84	1
Ino80e	0.073055	-0.462731	0.035	0.109	1
Ganab	0.0730959	-0.251138	0.047	0.134	1
Oga	0.0732723	-0.514532	0.365	0.479	1
Hacd4	0.073273	0.424552	0.141	0.05	1
Cdk16	0.0733162	0.36438	0.129	0.042	1
Nrros	0.073327	-0.297217	0.494	0.471	1
Csnk1d	0.073632	0.339111	0.224	0.109	1
Sirt2	0.0736756	0.511258	0.271	0.151	1
Cd34	0.0737209	0.48844	0.282	0.16	1
Prmt1	0.0738062	0.387971	0.129	0.042	1
Pwwp2a	0.0741796	-0.411536	0.565	0.681	1
Stx16	0.074345	0.354746	0.529	0.37	1
Rbm27	0.0747804	0.446424	0.247	0.202	1
Slc35d2	0.074839	0.322423	0.129	0.042	1
Gm13572	0.0749488	-0.482171	0.035	0.118	1
Pip5k1a	0.0750172	-0.443139	0.071	0.176	1
Arpc3	0.0757022	0.473995	0.294	0.168	1
Ezh1	0.0757836	0.317785	0.259	0.134	1
Tcf25	0.076065	0.429464	0.529	0.37	1
Slc8b1	0.0761305	0.458152	0.188	0.084	1
Skil	0.0763845	0.335063	0.494	0.336	1
0610040J01Rik	0.076579	-0.411389	0.647	0.714	1
Mxd4	0.076615	0.468925	0.188	0.084	1
Gpr34	0.0767913	-0.352524	0.882	0.908	1
Top3b	0.0774832	0.475286	0.153	0.059	1
Ccdc6	0.0776955	0.419916	0.176	0.076	1
Vps28	0.0779161	0.319336	0.224	0.109	1
Golga4	0.078029	-0.531663	0.141	0.269	1
Mat2b	0.0780941	-0.536724	0.094	0.193	1
Smim4	0.0786	-0.374342	0.176	0.311	1
Mia2	0.0789284	0.487277	0.518	0.42	1
Pbxip1	0.079293	0.463032	0.271	0.143	1
Kras	0.0793247	0.365937	0.271	0.143	1
Cers2	0.0801949	0.350594	0.141	0.05	1
Trrap	0.080822	-0.525422	0.094	0.168	1
Mtx1	0.0810032	0.316161	0.141	0.05	1
Lpar6	0.0812582	-0.332443	0.482	0.639	1
Phgdh	0.0813842	0.383866	0.141	0.05	1
Cyc1	0.0816158	0.512696	0.141	0.05	1
Stag1	0.081665	-0.369049	0.682	0.782	1
Bola2	0.0817924	0.395919	0.141	0.05	1
Epb41l3	0.0818097	0.382764	0.141	0.05	1
Gfm2	0.0819197	-0.457665	0.529	0.63	1
Stag2	0.0819571	-0.483316	0.447	0.538	1
Tmbim6	0.0820323	0.308028	0.635	0.479	1
Sat1	0.0823494	0.319214	0.788	0.748	1
Arid1a	0.0824314	-0.427493	0.4	0.555	1
Rassf3	0.0825022	0.56025	0.259	0.143	1
Naa25	0.0827178	0.368108	0.165	0.067	1
Pik3ap1	0.0832963	0.450892	0.647	0.538	1
Abl1	0.0834512	-0.459602	0.212	0.353	1
Rnf144b	0.0834566	-0.542351	0.059	0.151	1
Rbm26	0.0836628	-0.313619	0.647	0.672	1
Foxn2	0.0838875	0.510108	0.106	0.034	1
Tmem167	0.0840116	-0.435331	0.047	0.134	1
Laptm5	0.0840877	0.366485	0.894	0.824	1
Srgn	0.0841822	0.531541	0.224	0.118	1
Lemd2	0.0844114	-0.575313	0.059	0.143	1
Ppp2r1b	0.0856002	-0.43566	0.035	0.118	1
Mmgt2	0.0857955	0.518175	0.129	0.05	1
Rere	0.0859029	-0.398023	0.6	0.664	1
Tmcc1	0.0864262	-0.453199	0.471	0.538	1
Mmut	0.0865727	0.371682	0.153	0.059	1
Yif1b	0.0865733	0.383524	0.153	0.059	1
Alkbh5	0.0866033	0.421373	0.235	0.118	1
Map4k2	0.0868784	-0.270393	0.035	0.118	1
Atp6v1g1	0.086906	0.398238	0.235	0.118	1
Rrp1b	0.0869573	-0.305616	0.059	0.151	1
Plekha2	0.0875997	-0.323101	0.153	0.277	1
Fkbp2	0.0876023	0.301457	0.306	0.176	1
Etfdh	0.0877806	-0.40597	0.035	0.118	1
March8	0.087793	0.36609	0.165	0.067	1
Abcb4	0.0878574	-0.597175	0.188	0.319	1
Ddx60	0.0879705	0.331351	0.176	0.076	1
Tle3	0.0880054	-0.357986	0.035	0.118	1
Cdk6	0.0880981	-0.486557	0.282	0.403	1
Secisbp2	0.0885679	0.476516	0.271	0.16	1
Pcyox1	0.0890558	0.441038	0.165	0.067	1
Itfg1	0.0893063	0.316563	0.376	0.235	1
Atp5e	0.0896601	0.432357	0.165	0.067	1
Kitl	0.0896763	0.428703	0.176	0.076	1
Fam120c	0.0898743	-0.517053	0.071	0.168	1
Ube2g2	0.0899486	-0.421868	0.047	0.126	1
Ccm2	0.0901473	-0.539901	0.176	0.303	1
Rbm4b	0.0902707	-0.52843	0.129	0.235	1
Eri3	0.0905035	0.27053	0.341	0.21	1
Ptpn1	0.090775	-0.419129	0.353	0.504	1
Sbno2	0.0908095	0.46048	0.188	0.084	1
Slc15a3	0.0910716	0.357453	0.212	0.101	1
Cd164	0.0911887	-0.56236	0.176	0.269	1
Keap1	0.0913309	0.428852	0.176	0.076	1
Tmem37	0.0922761	0.425816	0.188	0.084	1
Ablim1	0.0923633	-0.466537	0.047	0.126	1
Ip6k1	0.0924349	-0.410758	0.235	0.378	1
Cd84	0.0926556	0.322829	0.718	0.571	1
Atox1	0.0926833	0.481998	0.259	0.143	1
Zc3h12b	0.0930059	-0.954412	0.153	0.176	1
Baz2a	0.0932435	-0.473513	0.071	0.168	1
Dock11	0.0935316	-0.437219	0.576	0.538	1
Prim2	0.0939139	-0.374144	0.047	0.134	1
Synrg	0.094019	0.257203	0.329	0.202	1
Gm46411	0.0940901	-0.423963	0.118	0.235	1
Pprc1	0.0943381	0.413307	0.129	0.05	1
Ctnnd2	0.0943438	-0.572969	0.082	0.176	1
Gm39469	0.0949122	-0.352556	0.047	0.134	1
Epc2	0.0950083	-0.474525	0.294	0.429	1
Tmem176b	0.0954063	0.280898	0.506	0.361	1
Gm26749	0.0956868	-0.419741	0.2	0.336	1
Fbxl12	0.0960423	-0.349673	0.047	0.134	1
Arhgap17	0.0964377	-0.427163	0.494	0.588	1
Pecam1	0.0970541	-0.40197	0.035	0.109	1
Rnaset2b	0.0975102	0.418612	0.435	0.303	1
Lag3	0.0975206	0.33795	0.353	0.218	1
Pilra	0.0977458	0.559628	0.129	0.059	1
Tut4	0.0980211	-0.408714	0.365	0.513	1
Rnf123	0.0981289	-0.37345	0.047	0.134	1
Taf1	0.0981819	0.491116	0.176	0.084	1
Spag9	0.0982373	-0.286147	0.529	0.529	1
Rreb1	0.0984543	-0.36592	0.718	0.807	1
Miip	0.0986702	0.491456	0.141	0.059	1
Lrp12	0.0987832	-0.42288	0.094	0.202	1
Rcsd1	0.098801	-0.321933	0.341	0.353	1
Snrnp27	0.0988595	-0.350218	0.071	0.168	1
Sh3bp2	0.0991232	0.465501	0.294	0.168	1
Fbxw7	0.0991264	-0.461155	0.188	0.311	1
Gm28375	0.0991739	0.33225	0.247	0.134	1
Herpud1	0.100184	0.485413	0.353	0.261	1
Nos1ap	0.100243	-0.682999	0.224	0.336	1
Pcmtd2	0.100352	-0.497716	0.212	0.311	1
Cep295	0.100614	-0.452859	0.071	0.168	1
Sgpl1	0.100715	0.350433	0.412	0.269	1
Emp3	0.100796	0.464909	0.106	0.034	1
Ankrd11	0.100797	-0.310669	0.506	0.655	1
Cox7b	0.100803	0.540936	0.212	0.109	1
Pten	0.100972	-0.436764	0.529	0.588	1
Sp110	0.101168	0.507683	0.176	0.084	1
Ppp1r11	0.101174	0.473681	0.235	0.134	1
Zkscan8	0.101211	-0.383179	0.035	0.109	1
Kif2a	0.101323	0.320467	0.235	0.126	1
Ppp1r7	0.101488	-0.443341	0.047	0.126	1
Tmem50a	0.101813	0.511638	0.412	0.277	1
Cop1	0.102034	0.360777	0.412	0.269	1
Apobec1	0.10235	0.44374	0.412	0.269	1
Gm15655	0.102363	-0.406563	0.153	0.277	1
Map4k5	0.102632	-0.398358	0.153	0.277	1
Uspl1	0.102928	-0.46846	0.047	0.118	1
Cpped1	0.103054	-0.537954	0.071	0.151	1
Gtpbp4	0.103184	0.28557	0.224	0.118	1
Mfhas1	0.103423	0.517536	0.341	0.218	1
Bet1l	0.103429	0.392819	0.106	0.034	1
Stam2	0.103474	-0.387509	0.082	0.185	1
P3h2	0.103754	-0.391787	0.506	0.647	1
Inpp5d	0.104082	-0.260767	0.941	0.95	1
Jun	0.104216	-0.256307	0.035	0.109	1
Gm13703	0.104706	-0.25065	0.047	0.126	1
Cmtr1	0.105073	0.474169	0.212	0.109	1
Ipcef1	0.10508	0.51285	0.247	0.134	1
P2ry10b	0.105128	-0.500934	0.059	0.143	1
Fxr1	0.105294	-0.390137	0.376	0.42	1
Magt1	0.105586	0.402915	0.282	0.16	1
Map7d1	0.105608	0.497798	0.153	0.076	1
Ndufb11	0.105647	0.432291	0.129	0.05	1
St6gal1	0.105757	-0.497687	0.271	0.361	1
Zxdc	0.105895	0.367984	0.106	0.034	1
Eml4	0.105963	-0.34466	0.518	0.563	1
Pfn1	0.106041	0.473777	0.365	0.261	1
Agap1	0.106493	0.4578	0.153	0.067	1
Ogfrl1	0.106728	0.499662	0.318	0.202	1
Gm37494	0.107107	-0.477143	0.2	0.311	1
Asah1	0.107184	0.36083	0.553	0.403	1
Clmp	0.107281	0.38311	0.106	0.034	1
Rplp0	0.107603	0.434271	0.353	0.218	1
Glrx3	0.107988	0.432943	0.141	0.067	1
Gng10	0.108481	0.41771	0.388	0.252	1
Cttnbp2nl	0.10863	-0.371041	0.565	0.639	1
Add1	0.108664	-0.507034	0.188	0.269	1
Tfeb	0.108944	0.253134	0.259	0.143	1
Usp40	0.108988	-0.653249	0.247	0.336	1
Lyzl4	0.109034	-0.476461	0.129	0.235	1
Tsix	0.109046	0.4304	0.812	0.697	1
Ppcdc	0.109133	-0.437466	0.459	0.597	1
Cblb	0.10915	0.463093	0.2	0.109	1
Zbtb7a	0.109235	-0.473414	0.129	0.235	1
Mrps7	0.109288	0.42996	0.118	0.042	1
Pkn1	0.109326	-0.44987	0.365	0.487	1
Nmt1	0.109328	0.361238	0.565	0.462	1
Man2b2	0.109641	0.259813	0.106	0.034	1
Slc16a6	0.109746	-0.495942	0.376	0.487	1
Cox10	0.110158	0.527017	0.129	0.05	1
Rtl8a	0.110224	0.310204	0.106	0.034	1
Erich1	0.110723	-0.455478	0.047	0.118	1
Eloc	0.110912	0.536816	0.153	0.067	1
Sox4	0.110991	-0.507894	0.047	0.126	1
Zfp202	0.11115	0.442019	0.118	0.042	1
Oip5os1	0.111162	-0.4961	0.129	0.244	1
Xrcc5	0.111261	-0.46882	0.047	0.126	1
Rapgef1	0.111852	-0.369008	0.294	0.437	1
Smarca4	0.112093	0.43045	0.224	0.118	1
Slfn8	0.112626	0.482836	0.329	0.218	1
H2-T24	0.112807	0.468399	0.224	0.126	1
Tmem219	0.113076	0.307615	0.224	0.118	1
Slc26a2	0.113224	0.2697	0.106	0.034	1
Rabl6	0.113717	-0.552743	0.212	0.328	1
Utrn	0.114007	0.59969	0.224	0.151	1
Rpl23a	0.114085	0.360439	0.271	0.151	1
Sec61g	0.114477	0.535693	0.341	0.218	1
Exoc6	0.114553	0.509973	0.424	0.303	1
Hmbox1	0.114587	-0.414827	0.235	0.37	1
Nrgn	0.114879	-0.437488	0.035	0.109	1
Abl2	0.114917	0.40603	0.388	0.252	1
Fbxo38	0.114948	0.523574	0.235	0.16	1
Bach1	0.115121	-0.47434	0.165	0.261	1
Sec24b	0.115772	-0.301042	0.224	0.353	1
Baz2b	0.116135	-0.268628	0.518	0.546	1
Cfap74	0.116425	-0.470327	0.176	0.277	1
Endov	0.116538	0.285455	0.106	0.034	1
Timp2	0.116538	0.431432	0.482	0.361	1
Trim14	0.116626	0.554085	0.271	0.193	1
Sf3a2	0.116726	0.339993	0.106	0.034	1
Phyh	0.116791	0.292828	0.106	0.034	1
Nt5dc1	0.118275	-0.316084	0.141	0.252	1
Acss1	0.118381	-0.420466	0.294	0.403	1
Atp1b3	0.118445	0.274689	0.235	0.126	1
Olfr56	0.119036	0.385424	0.259	0.143	1
Ms4a6c	0.11959	0.340459	0.129	0.05	1
Rnf219	0.119798	0.319344	0.118	0.042	1
Myl6	0.120005	0.399185	0.306	0.193	1
Zfp952	0.120357	0.363051	0.118	0.042	1
Smchd1	0.121188	0.334121	0.506	0.37	1
Eipr1	0.121201	-0.468999	0.035	0.101	1
Heatr6	0.121341	-0.330984	0.059	0.143	1
March7	0.121497	-0.448067	0.247	0.319	1
4930581F22Rik	0.121837	-0.584461	0.165	0.244	1
Adhfe1	0.121937	-0.441494	0.165	0.286	1
Hs6st1	0.122031	0.442875	0.2	0.126	1
Rtn3	0.122227	-0.417647	0.494	0.63	1
Dagla	0.12227	-0.432506	0.059	0.143	1
Iars2	0.122317	0.367336	0.224	0.118	1
Zmiz1	0.123629	-0.512271	0.471	0.555	1
Gpbp1l1	0.123798	-0.292773	0.176	0.294	1
Smyd3	0.123852	-0.455973	0.435	0.563	1
Tgfb1	0.124104	-0.354447	0.353	0.496	1
Fbl	0.124151	0.401783	0.118	0.042	1
Tlr12	0.124358	0.37911	0.141	0.059	1
Map3k7	0.124864	-0.50613	0.176	0.286	1
Neu1	0.124874	0.393878	0.129	0.05	1
Cinp	0.126342	-0.329177	0.035	0.109	1
Plagl2	0.126488	-0.385302	0.035	0.109	1
Ndufb1-ps	0.12651	0.498973	0.224	0.126	1
Ireb2	0.126665	-0.411295	0.212	0.261	1
Dennd4b	0.126702	0.273372	0.118	0.042	1
Slirp	0.126727	0.470064	0.153	0.092	1
Zc3h12c	0.126946	-0.352037	0.035	0.101	1
Fnip2	0.127022	-0.254991	0.271	0.395	1
Fkbp5	0.127104	0.459897	0.329	0.21	1
March5	0.127266	0.423067	0.188	0.126	1
Dcaf8	0.127873	-0.429983	0.224	0.353	1
Pcsk1n	0.127904	0.43025	0.141	0.059	1
Hadhb	0.128371	0.331771	0.118	0.042	1
Tmem164	0.128406	-0.536218	0.318	0.387	1
Rftn1	0.128472	-0.341372	0.035	0.109	1
Azi2	0.129107	-0.407277	0.082	0.101	1
Nr3c1	0.129135	-0.463274	0.459	0.588	1
Slc15a2	0.12918	-0.280072	0.047	0.126	1
Ucp2	0.130045	0.352258	0.188	0.092	1
Vcp	0.13008	-0.45662	0.129	0.235	1
Tlr3	0.130198	0.514315	0.294	0.185	1
Mpp7	0.130253	-0.433789	0.047	0.126	1
Ankrd44	0.130407	-0.362543	0.788	0.857	1
AI413582	0.130489	0.411295	0.118	0.05	1
Aatf	0.130719	-0.379639	0.247	0.378	1
Gm3164	0.130858	-0.468093	0.106	0.202	1
Gm3264	0.130919	-0.361244	0.059	0.143	1
Zfp943	0.130934	-0.26155	0.047	0.126	1
Mettl9	0.131693	0.388618	0.224	0.118	1
Gart	0.131869	0.270087	0.224	0.118	1
Hvcn1	0.132013	0.436175	0.188	0.092	1
Retreg1	0.132172	-0.353967	0.494	0.571	1
4833420G17Rik	0.132196	-0.292606	0.188	0.311	1
Spats2	0.13272	0.250248	0.165	0.076	1
Pmpcb	0.133453	0.305065	0.129	0.05	1
Cct5	0.133516	0.342771	0.165	0.076	1
Rala	0.13384	-0.489699	0.153	0.269	1
Mfsd14b	0.133989	-0.409871	0.082	0.168	1
Ddi2	0.13429	0.304296	0.4	0.269	1
Fgd4	0.13445	0.309253	0.365	0.235	1
Chd2	0.134638	-0.351176	0.471	0.571	1
Acox1	0.134796	0.406951	0.306	0.185	1
Soat1	0.135041	-0.309662	0.141	0.252	1
Tmem256	0.13516	0.364839	0.129	0.05	1
Fem1c	0.135571	0.258352	0.188	0.092	1
Zmat2	0.135677	0.335164	0.129	0.05	1
Nod1	0.136211	0.382935	0.141	0.059	1
Mrps21	0.136218	0.345106	0.212	0.109	1
BC052040	0.136281	-0.313519	0.071	0.16	1
Cab39	0.137086	-0.312073	0.294	0.294	1
Glmp	0.137313	0.355526	0.153	0.067	1
Sec11a	0.13735	0.449986	0.2	0.101	1
Slc38a9	0.137493	-0.344915	0.353	0.403	1
Cabin1	0.137664	0.448881	0.2	0.101	1
Pdia4	0.138052	0.403206	0.153	0.067	1
Mef2c	0.138218	-0.334275	0.918	0.941	1
Ccl25	0.138448	-0.292661	0.047	0.126	1
4933423P22Rik	0.138507	-0.380921	0.082	0.176	1
Smarcd1	0.13859	0.379599	0.176	0.084	1
Snrpd1	0.138738	0.327105	0.141	0.059	1
Dnajc19	0.139241	0.421704	0.447	0.311	1
Flvcr1	0.139452	-0.515997	0.094	0.143	1
Eif3f	0.139594	0.390465	0.176	0.084	1
Uba7	0.139771	0.394683	0.165	0.076	1
Snu13	0.140039	0.324049	0.165	0.076	1
Dnajc15	0.140052	0.373434	0.153	0.067	1
Adipor1	0.140085	-0.346416	0.071	0.16	1
Fis1	0.140146	0.359367	0.176	0.084	1
Snx30	0.1404	-0.462701	0.165	0.277	1
2610035D17Rik	0.140709	-0.279847	0.059	0.143	1
3830406C13Rik	0.14087	0.388628	0.165	0.076	1
Gm2a	0.14124	0.358267	0.188	0.092	1
Gm26944	0.141248	-0.369566	0.082	0.176	1
Rsbn1l	0.141274	-0.358332	0.447	0.462	1
Ipmk	0.141419	-0.413781	0.047	0.118	1
Clptm1	0.141807	0.346625	0.188	0.092	1
Pxn	0.141853	-0.33678	0.082	0.176	1
Foxk2	0.142192	0.306848	0.294	0.176	1
Atp5k	0.142277	0.393139	0.188	0.092	1
Cox17	0.14233	0.336551	0.188	0.092	1
Rnf150	0.14304	-0.470876	0.141	0.21	1
Zfp934	0.143292	-0.386231	0.129	0.235	1
Sharpin	0.143341	0.362139	0.176	0.084	1
Arhgdib	0.14343	0.374835	0.294	0.176	1
Eif3j1	0.14343	0.376999	0.294	0.176	1
Rbm22	0.143514	0.330207	0.153	0.067	1
Arf3	0.144094	0.354026	0.165	0.076	1
Supt4a	0.14419	0.411988	0.129	0.059	1
Sh2d3c	0.144288	-0.458348	0.118	0.193	1
Mif	0.144562	0.397495	0.165	0.076	1
D730045B01Rik	0.14491	-0.559578	0.071	0.151	1
AW146154	0.145126	-0.359274	0.035	0.101	1
Myo18a	0.145198	-0.446385	0.153	0.218	1
Gm16794	0.1478	0.380775	0.118	0.05	1
Ago2	0.148244	0.36179	0.294	0.185	1
Pik3ca	0.148462	-0.343565	0.259	0.387	1
Mnat1	0.148511	-0.587551	0.082	0.168	1
Gm47350	0.148513	0.476178	0.294	0.185	1
Enox2	0.148615	-0.402296	0.176	0.294	1
Foxn3	0.148971	-0.255528	0.882	0.924	1
Ppp1r9a	0.149557	-0.362264	0.612	0.681	1
Eef1b2	0.150348	0.463444	0.212	0.118	1
Stk24	0.150609	-0.334217	0.129	0.235	1
Dpp7	0.150765	0.364229	0.106	0.042	1
Arhgap39	0.151233	-0.32559	0.459	0.588	1
Ralgapa2	0.151646	-0.561681	0.165	0.261	1
Tjp1	0.151729	-0.35908	0.435	0.479	1
Dop1b	0.152674	0.581966	0.2	0.109	1
Ammecr1	0.153149	-0.39371	0.047	0.118	1
Irak2	0.153513	-0.381512	0.435	0.571	1
Immp2l	0.153544	-0.364547	0.329	0.462	1
Cfl1	0.153754	0.440251	0.271	0.176	1
Rock2	0.153826	-0.375698	0.6	0.714	1
Arhgap12	0.153844	-0.333103	0.588	0.647	1
Gm15527	0.154331	-0.456765	0.047	0.109	1
Cadm1	0.15447	0.308961	0.624	0.487	1
Efr3a	0.154881	0.393356	0.306	0.218	1
Sfr1	0.156859	0.414951	0.118	0.05	1
Apbb2	0.157171	-0.42506	0.259	0.387	1
Pum2	0.157531	-0.357569	0.388	0.395	1
Mgat4b	0.158685	-0.456352	0.129	0.218	1
Ppp2r5e	0.159426	-0.370383	0.2	0.319	1
Usp9x	0.159938	-0.398183	0.341	0.471	1
Cul3	0.160719	0.379485	0.424	0.353	1
Gtpbp1	0.160947	-0.445971	0.059	0.126	1
Mfn1	0.16143	-0.368914	0.035	0.101	1
Itm2c	0.16149	0.308277	0.447	0.319	1
Zfp697	0.161679	-0.36001	0.118	0.218	1
Cyb561a3	0.162624	0.285162	0.259	0.151	1
Gm2629	0.163054	-0.344279	0.753	0.832	1
Nlrp1b	0.163682	0.311352	0.635	0.513	1
Ggta1	0.163732	-0.445797	0.141	0.227	1
Rtn4rl1	0.163779	-0.369133	0.341	0.471	1
Scoc	0.164444	-0.38073	0.494	0.588	1
Gm34589	0.164559	-0.2879	0.188	0.303	1
Strbp	0.164585	-0.386223	0.388	0.513	1
Zfp106	0.164759	0.43059	0.329	0.269	1
Acbd5	0.165785	-0.536572	0.153	0.252	1
Uba6	0.165851	0.345786	0.165	0.084	1
Tmem208	0.16631	0.432816	0.341	0.261	1
Ttc7b	0.166373	-0.386682	0.071	0.151	1
Rprd1b	0.166482	0.42972	0.118	0.05	1
Tbccd1	0.166548	0.401735	0.118	0.059	1
Tmlhe	0.166639	-0.448274	0.082	0.151	1
Smg7	0.167074	-0.416026	0.165	0.218	1
Atp9b	0.167789	-0.424578	0.412	0.521	1
Ddx3x	0.168609	-0.276681	0.224	0.21	1
Heatr5a	0.170187	0.335626	0.553	0.521	1
Tmem204	0.17037	-0.433267	0.082	0.168	1
Vps72	0.170617	-0.323672	0.106	0.202	1
Abca1	0.170826	-0.27122	0.447	0.58	1
Tmed7	0.17101	0.365632	0.247	0.143	1
Lactb	0.171749	-0.505114	0.141	0.218	1
Usp7	0.17177	0.456953	0.212	0.134	1
Dcaf5	0.171917	0.415485	0.353	0.261	1
Ikzf2	0.172332	-0.466288	0.118	0.202	1
Psmb2	0.172754	0.4161	0.224	0.143	1
H2afz	0.172962	0.251588	0.282	0.176	1
Rsrc2	0.173059	0.305096	0.482	0.353	1
Atg3	0.173099	0.391418	0.247	0.143	1
Pus10	0.17374	0.403476	0.188	0.101	1
Map3k4	0.174011	0.344034	0.165	0.168	1
Hhex	0.174412	-0.407934	0.071	0.134	1
A430090L17Rik	0.174433	-0.386835	0.035	0.101	1
Nav1	0.174459	-0.411034	0.141	0.244	1
Usp24	0.174481	-0.407561	0.341	0.403	1
Rpl31	0.174581	0.456888	0.224	0.143	1
Cdk8	0.175014	0.25041	0.447	0.319	1
Rbm5	0.17567	-0.379	0.529	0.588	1
Noxo1	0.175824	-0.367819	0.035	0.101	1
Tmem199	0.176105	-0.456901	0.094	0.168	1
2810403D21Rik	0.176345	-0.498302	0.106	0.185	1
Anapc15	0.176399	-0.572301	0.165	0.244	1
Gm43462	0.178405	-0.393354	0.071	0.151	1
Suds3	0.178545	-0.319911	0.035	0.101	1
Tigd2	0.178593	-0.471825	0.071	0.143	1
Nr6a1	0.178827	-0.400939	0.6	0.714	1
Polr2g	0.179573	0.38743	0.106	0.042	1
Gm10134	0.179588	-0.434047	0.059	0.126	1
Trafd1	0.179592	0.516317	0.318	0.21	1
Jpt1	0.179937	0.479594	0.212	0.118	1
Ccnq	0.180175	0.325864	0.106	0.042	1
Nid2	0.180791	-0.312059	0.035	0.101	1
Dapp1	0.180869	-0.292317	0.565	0.563	1
Mecr	0.181099	-0.370382	0.094	0.185	1
Fbxl4	0.1815	-0.311374	0.094	0.185	1
Bend6	0.181524	-0.424054	0.106	0.168	1
Bnip3l	0.181626	-0.270938	0.129	0.227	1
Mrpl36	0.181761	-0.327917	0.035	0.101	1
Aqr	0.181904	0.286373	0.212	0.118	1
Tbc1d10a	0.181949	0.37	0.118	0.05	1
Gm30329	0.182017	-0.428913	0.071	0.143	1
Phf23	0.182068	0.404965	0.106	0.042	1
Cacna1a	0.182119	-0.376983	0.094	0.185	1
Fnip1	0.182364	0.254859	0.541	0.412	1
Jmjd6	0.182538	0.377552	0.176	0.101	1
Slc25a5	0.182717	0.295788	0.271	0.252	1
Gm50232	0.182735	-0.316863	0.035	0.101	1
Rffl	0.18274	-0.453961	0.318	0.429	1
Gm13293	0.182808	-0.281715	0.035	0.101	1
Pex14	0.182924	-0.368289	0.082	0.168	1
Fto	0.182936	-0.360884	0.353	0.42	1
Rab31	0.183233	-0.2749	0.471	0.445	1
Ppm1l	0.183285	-0.473251	0.188	0.277	1
Ift140	0.183321	-0.292216	0.035	0.101	1
Ddb2	0.183788	-0.438523	0.094	0.168	1
Uso1	0.183797	-0.339852	0.141	0.244	1
Ank2	0.184232	-0.409291	0.576	0.647	1
Armh3	0.184302	-0.403369	0.2	0.311	1
Atp5h	0.184645	0.44114	0.247	0.168	1
Zfp846	0.184805	-0.343891	0.047	0.118	1
Timm9	0.185025	0.415676	0.153	0.076	1
Sept7	0.185167	-0.281458	0.235	0.353	1
Mindy2	0.185409	0.27391	0.235	0.227	1
Tor1aip1	0.185452	0.350406	0.494	0.445	1
Myo1f	0.185847	0.33954	0.765	0.714	1
Zfp36	0.186038	0.38418	0.129	0.059	1
Pard3b	0.186128	-0.45915	0.435	0.454	1
Osbpl11	0.186407	-0.390869	0.4	0.454	1
Kdelr2	0.186718	0.424023	0.188	0.101	1
Gm7072	0.18716	-0.270226	0.047	0.118	1
Ncoa3	0.187441	-0.266446	0.494	0.496	1
Usp14	0.187623	0.298164	0.224	0.126	1
Trip12	0.188012	-0.306756	0.388	0.513	1
Jund	0.188235	-0.445316	0.094	0.16	1
D3Ertd751e	0.18834	-0.403265	0.071	0.118	1
Fgd3	0.188974	0.322866	0.188	0.101	1
Pak1ip1	0.189212	-0.34657	0.047	0.118	1
Cenpc1	0.189251	-0.359648	0.047	0.118	1
Ube2e3	0.189256	-0.384583	0.129	0.227	1
Ccdc171	0.189436	-0.429963	0.071	0.151	1
Elob	0.189522	0.427488	0.2	0.118	1
Fancc	0.190527	-0.356799	0.059	0.134	1
Plek	0.191054	-0.381034	0.318	0.37	1
Fgfr1op	0.191817	-0.333242	0.071	0.151	1
Ppfibp2	0.192143	-0.29453	0.047	0.118	1
Stub1	0.192315	0.405516	0.176	0.092	1
Ranbp3	0.192562	-0.311334	0.059	0.134	1
Stk11	0.192621	-0.350658	0.047	0.118	1
Saysd1	0.192748	0.384587	0.212	0.126	1
Tmem183a	0.193127	-0.308445	0.047	0.118	1
Polg	0.193982	-0.398252	0.153	0.185	1
Cluap1	0.194083	-0.319073	0.059	0.134	1
Cstf3	0.194272	-0.324332	0.329	0.361	1
D230022J07Rik	0.194317	0.510534	0.118	0.059	1
Ptpro	0.194378	-0.443303	0.247	0.345	1
Ccdc192	0.194419	-0.473145	0.071	0.118	1
3110056K07Rik	0.194514	-0.420729	0.224	0.319	1
Kdm1b	0.19459	-0.3482	0.047	0.109	1
Lrrc39	0.194661	-0.508771	0.2	0.303	1
Snhg14	0.19472	0.335121	0.106	0.042	1
Zfp830	0.194777	-0.322814	0.059	0.134	1
Lonp2	0.194818	-0.454102	0.271	0.378	1
Dcaf1	0.195151	-0.334808	0.059	0.134	1
Adgre1	0.195487	0.342653	0.529	0.403	1
Hk2	0.195713	0.275004	0.882	0.807	1
C79798	0.195963	0.268913	0.141	0.067	1
Afap1l1	0.195973	-0.320082	0.059	0.134	1
Rbmx	0.196244	-0.397082	0.118	0.185	1
Rab28	0.196317	0.400895	0.188	0.168	1
Tgfa	0.196429	-0.272415	0.2	0.21	1
Agpat5	0.196942	0.425444	0.165	0.084	1
Smg1	0.197652	-0.353556	0.494	0.538	1
Nfkbia	0.1983	0.408276	0.118	0.05	1
Sass6	0.198311	0.419502	0.176	0.092	1
Tm9sf3	0.198855	0.344911	0.388	0.269	1
I830077J02Rik	0.198943	-0.464621	0.2	0.294	1
Lmf1	0.199016	0.317109	0.106	0.042	1
Actr10	0.19941	0.357488	0.141	0.067	1
Ssbp1	0.199805	-0.29478	0.329	0.454	1
Mapk1	0.199908	-0.252817	0.282	0.277	1
Tbc1d9b	0.199912	0.361072	0.329	0.235	1
Dtx3l	0.200393	0.287795	0.188	0.101	1
Fam45a	0.200668	-0.360703	0.2	0.311	1
Ankle2	0.200712	0.35824	0.282	0.176	1
Fam219a	0.201436	-0.470443	0.176	0.269	1
Eya3	0.201785	0.386124	0.306	0.202	1
Zc3hav1	0.201853	0.408082	0.247	0.21	1
Gm10848	0.201908	-0.359183	0.294	0.319	1
Pskh1	0.202263	-0.378364	0.047	0.109	1
Sh3gl1	0.202351	-0.414008	0.188	0.252	1
Rplp2	0.202567	0.476653	0.341	0.235	1
Tex261	0.203039	-0.389274	0.082	0.16	1
Elp1	0.203452	0.286876	0.106	0.042	1
Kif1bp	0.203538	0.324649	0.129	0.059	1
Cope	0.204205	0.424162	0.2	0.118	1
Rgmb	0.204423	-0.388235	0.165	0.261	1
Urgcp	0.20479	-0.369463	0.282	0.395	1
Ddx50	0.205002	-0.421525	0.259	0.328	1
Pla2g4a	0.205939	-0.370042	0.424	0.496	1
Sys1	0.206731	0.317205	0.188	0.101	1
Rnps1	0.206791	0.359781	0.165	0.084	1
Fcf1	0.206815	0.354199	0.188	0.101	1
Adar	0.20734	0.329197	0.153	0.076	1
Cryba4	0.207605	0.346449	0.129	0.059	1
Trim26	0.207869	0.381398	0.176	0.118	1
Npc1	0.207984	-0.400497	0.188	0.294	1
Gm26549	0.208708	0.259452	0.106	0.042	1
Mrc2	0.209075	0.327445	0.176	0.092	1
Plcl1	0.209176	-0.292468	0.882	0.891	1
Erf	0.2093	0.324622	0.106	0.042	1
Fam118b	0.209324	-0.410812	0.141	0.218	1
Bax	0.209566	0.396003	0.141	0.101	1
Meaf6	0.209581	0.375601	0.141	0.084	1
Slc7a8	0.210606	-0.343117	0.471	0.555	1
Igbp1	0.210913	0.338921	0.141	0.067	1
Tjp2	0.210969	0.269056	0.106	0.042	1
Hmgxb3	0.211167	-0.254377	0.106	0.193	1
Taf1a	0.211274	0.285589	0.106	0.042	1
Ski	0.211364	-0.324257	0.4	0.521	1
Agmo	0.211929	-0.35354	0.682	0.773	1
Wdr13	0.212074	-0.452132	0.082	0.126	1
Ndufa7	0.21208	0.348038	0.176	0.092	1
Cnep1r1	0.212362	0.286069	0.129	0.059	1
Aak1	0.213013	-0.398282	0.235	0.286	1
Gmpr2	0.213156	-0.356838	0.118	0.21	1
Trim35	0.213883	-0.510327	0.212	0.269	1
Ppm1e	0.213903	-0.44452	0.141	0.227	1
Swi5	0.213912	0.261025	0.141	0.067	1
Rabgef1	0.21395	0.299885	0.129	0.059	1
Ola1	0.214007	0.277193	0.165	0.084	1
Ext1	0.214032	-0.438162	0.353	0.403	1
Taf6	0.214083	-0.25089	0.082	0.16	1
Slc38a1	0.214827	0.439971	0.224	0.143	1
Ptdss1	0.214952	0.280152	0.153	0.076	1
Sptlc1	0.215018	0.300388	0.129	0.059	1
Pde6h	0.215589	0.271248	0.129	0.059	1
Slc50a1	0.215655	0.318865	0.259	0.16	1
Atp5d	0.215758	0.433014	0.153	0.084	1
Hspa4	0.215761	-0.356068	0.235	0.294	1
Slc7a7	0.216168	-0.394011	0.282	0.387	1
Adap1	0.216431	0.342265	0.118	0.05	1
Ntpcr	0.216771	0.325162	0.482	0.361	1
Myadm	0.216884	-0.37414	0.059	0.126	1
Ube2d2a	0.21689	0.319522	0.424	0.311	1
Josd2	0.216907	0.32255	0.129	0.059	1
Tomm22	0.217166	0.295083	0.129	0.059	1
Disc1	0.21737	-0.40298	0.212	0.261	1
Pan3	0.217508	-0.310877	0.6	0.681	1
Sec61a1	0.217606	-0.342785	0.082	0.16	1
Psma7	0.217632	0.472499	0.224	0.134	1
Cryab	0.217944	0.291289	0.118	0.05	1
Nucb1	0.218674	0.272253	0.153	0.076	1
Htt	0.219098	-0.298351	0.153	0.244	1
Kif16b	0.219349	0.308068	0.259	0.16	1
Rapgef6	0.219351	-0.336225	0.435	0.504	1
Psmc1	0.219567	0.459467	0.153	0.084	1
Mapk14	0.219592	-0.382353	0.376	0.471	1
Eif4g2	0.219646	-0.33709	0.271	0.303	1
Hsd17b4	0.219676	0.376626	0.318	0.21	1
Rlf	0.22003	-0.428076	0.212	0.303	1
Sppl3	0.220245	-0.361768	0.376	0.496	1
Pgls	0.220273	0.362592	0.141	0.067	1
Fry	0.220371	-0.277128	0.282	0.277	1
Myo5a	0.22043	0.327086	0.141	0.067	1
Slc1a3	0.220658	-0.405519	0.271	0.387	1
Cmklr1	0.220831	-0.323153	0.106	0.193	1
Snapc1	0.221245	0.272505	0.129	0.059	1
Txnrd2	0.221493	0.256789	0.141	0.067	1
Prickle1	0.221503	0.528775	0.141	0.076	1
B3gntl1	0.221576	0.295164	0.141	0.067	1
Hipk2	0.22181	0.378769	0.518	0.437	1
Tdrd7	0.222083	0.411182	0.176	0.101	1
Mdm4	0.222283	-0.353736	0.506	0.563	1
Nmd3	0.222464	-0.386967	0.059	0.126	1
Rpl15	0.22255	0.423301	0.318	0.235	1
Gng12	0.223358	0.402799	0.329	0.235	1
Eif3m	0.22489	0.367116	0.165	0.092	1
Rars2	0.225797	-0.440753	0.106	0.185	1
Ppm1m	0.226564	0.309557	0.118	0.059	1
Prdm10	0.226594	-0.456541	0.059	0.101	1
Rfc2	0.226946	0.341646	0.165	0.101	1
Smg5	0.226991	0.361447	0.224	0.134	1
Riok3	0.227139	-0.420004	0.212	0.294	1
Dad1	0.227216	0.339815	0.271	0.252	1
Lamp2	0.227514	0.295098	0.588	0.471	1
Kat14	0.22799	0.419857	0.141	0.092	1
Ppp6r3	0.22881	-0.362589	0.329	0.361	1
BC005537	0.22893	0.334212	0.235	0.143	1
Ang	0.229007	0.369333	0.318	0.227	1
Vps26a	0.229122	-0.395897	0.082	0.16	1
Cd300a	0.229166	-0.330335	0.176	0.277	1
Pum1	0.229223	-0.396215	0.306	0.378	1
Pik3c2a	0.229252	-0.281661	0.259	0.294	1
Glud1	0.229366	-0.303862	0.176	0.277	1
Slc35a5	0.229839	-0.322078	0.047	0.109	1
Dnm2	0.229933	-0.285312	0.447	0.546	1
Cpsf7	0.230413	-0.409519	0.176	0.261	1
Sash3	0.232338	0.40458	0.2	0.118	1
Trmt11	0.232793	-0.272296	0.082	0.16	1
Chd7	0.233878	0.25496	0.624	0.504	1
Traf3	0.234103	0.300777	0.353	0.244	1
Lrp1	0.234569	-0.264258	0.6	0.622	1
Gps2	0.234832	-0.401548	0.282	0.387	1
Arl6ip4	0.234966	-0.319424	0.094	0.176	1
Atat1	0.235317	0.354997	0.153	0.084	1
Epn1	0.235848	-0.368958	0.259	0.37	1
Klhdc10	0.235995	-0.424024	0.235	0.277	1
Scaper	0.236421	0.333338	0.471	0.353	1
Ykt6	0.2367	-0.350455	0.094	0.176	1
Mrpl15	0.236797	-0.404162	0.082	0.16	1
Gbp5	0.236843	0.370422	0.106	0.05	1
Gm37768	0.237075	0.448405	0.294	0.218	1
Syngr1	0.237513	-0.315342	0.518	0.538	1
Naglu	0.2376	0.410555	0.165	0.092	1
Wdr26	0.237782	0.265538	0.435	0.319	1
Gm13684	0.237953	-0.345266	0.141	0.235	1
Avl9	0.238032	-0.363201	0.176	0.277	1
Apba1	0.238368	-0.370058	0.412	0.521	1
Mcph1	0.238445	-0.441546	0.059	0.118	1
Cyp27a1	0.238921	0.402002	0.247	0.168	1
Pcgf5	0.239111	0.418963	0.118	0.059	1
Rusc2	0.239598	-0.354188	0.047	0.109	1
1600022D10Rik	0.240403	-0.426345	0.059	0.126	1
Tubgcp5	0.240415	-0.284403	0.435	0.555	1
Trf	0.240524	0.300748	0.635	0.563	1
Setd3	0.24104	0.425453	0.4	0.303	1
Hspa14	0.241068	0.303109	0.129	0.109	1
Hsp90ab1	0.241641	0.425539	0.412	0.361	1
Usp34	0.241682	0.275243	0.647	0.605	1
Zfx	0.241936	-0.38214	0.329	0.345	1
Trpm2	0.242216	-0.429926	0.129	0.202	1
Srsf2	0.242226	0.299985	0.635	0.529	1
Rabac1	0.242308	0.272088	0.341	0.294	1
Creg1	0.242591	0.46566	0.271	0.21	1
Zcchc9	0.242611	0.368966	0.259	0.168	1
Ilf3	0.242616	-0.317541	0.059	0.126	1
Arap2	0.243116	-0.353809	0.047	0.109	1
Akr1a1	0.24341	0.305057	0.235	0.143	1
Was	0.243554	0.322675	0.153	0.084	1
Zfp704	0.243712	-0.337202	0.082	0.134	1
6030468B19Rik	0.243878	-0.337297	0.082	0.16	1
Bcdin3d	0.244228	-0.396091	0.047	0.101	1
Slc25a36	0.244458	-0.378685	0.271	0.353	1
Apopt1	0.245258	-0.521244	0.106	0.168	1
Focad	0.245778	-0.363453	0.118	0.202	1
2610001J05Rik	0.24669	-0.303222	0.047	0.109	1
Bbip1	0.246848	0.340902	0.259	0.252	1
mt-Co1	0.2471	0.428296	0.6	0.529	1
Usp16	0.247531	-0.303257	0.082	0.16	1
Gatb	0.24767	-0.309677	0.047	0.109	1
Zfp715	0.248445	-0.355471	0.082	0.16	1
Atg4b	0.248694	-0.290112	0.047	0.109	1
Slain2	0.248832	0.357259	0.271	0.176	1
Donson	0.248953	-0.339661	0.071	0.143	1
Dusp12	0.24911	0.377021	0.224	0.134	1
Chchd2	0.249939	0.356324	0.247	0.16	1
Eapp	0.251215	-0.320804	0.094	0.168	1
Rcc2	0.251358	-0.397614	0.059	0.118	1
Nae1	0.251466	0.321954	0.212	0.126	1
Sfswap	0.251799	-0.271183	0.165	0.261	1
Eed	0.252054	0.364469	0.341	0.244	1
Tor1aip2	0.252762	0.382935	0.271	0.218	1
Ube3c	0.252767	-0.41871	0.259	0.345	1
Dyrk2	0.252973	-0.353137	0.059	0.126	1
Eif3b	0.253231	0.341121	0.153	0.084	1
Dpm3	0.253514	0.401037	0.129	0.067	1
Atraid	0.253812	0.342308	0.212	0.126	1
Stard8	0.254088	-0.380419	0.059	0.126	1
Pnn	0.254704	-0.34468	0.341	0.445	1
Brcc3	0.254759	0.411656	0.153	0.084	1
Ccdc152	0.254769	-0.373572	0.129	0.218	1
Ints6	0.254845	-0.349688	0.094	0.168	1
Nfix	0.255106	0.375287	0.212	0.126	1
Tomm6	0.255533	0.447474	0.188	0.109	1
Zc3h7a	0.255828	-0.316446	0.388	0.437	1
Heatr1	0.256152	-0.29324	0.071	0.143	1
Nbeal1	0.256268	-0.352977	0.271	0.378	1
Clta	0.256327	0.312956	0.6	0.529	1
Rabgap1	0.256642	-0.259761	0.471	0.471	1
Itgb3bp	0.256701	-0.269306	0.071	0.143	1
Srsf4	0.25702	-0.308836	0.071	0.143	1
Atf7	0.257279	0.340468	0.471	0.403	1
Trp53bp2	0.257325	-0.310689	0.047	0.109	1
Zfp397	0.25739	0.394362	0.2	0.118	1
Adora3	0.257591	-0.328358	0.2	0.227	1
Sugp2	0.257944	0.312413	0.129	0.076	1
Fyco1	0.257949	-0.273172	0.259	0.286	1
Cbfa2t2	0.258102	0.32268	0.329	0.227	1
Kcnk13	0.258165	-0.359546	0.459	0.513	1
Spen	0.258452	-0.264743	0.059	0.126	1
Batf3	0.258519	0.356246	0.188	0.109	1
Gm15952	0.258833	-0.276938	0.047	0.109	1
Fbxw11	0.258968	-0.36352	0.282	0.387	1
Prdx4	0.259006	0.35722	0.153	0.084	1
Aim2	0.259429	0.312532	0.576	0.471	1
Fam114a1	0.259492	-0.398604	0.071	0.134	1
Dync1h1	0.259643	-0.253004	0.224	0.328	1
Rnf149	0.259783	0.422408	0.176	0.101	1
Ldlrad4	0.259806	-0.255837	0.929	0.95	1
Selplg	0.259878	0.27759	0.941	0.941	1
Ogt	0.260158	-0.273945	0.365	0.479	1
Clock	0.260164	-0.373616	0.188	0.286	1
Jade2	0.260374	-0.301549	0.059	0.126	1
Fads1	0.260648	-0.273558	0.059	0.126	1
Rnasel	0.260702	-0.396737	0.047	0.109	1
Vac14	0.260752	0.316407	0.176	0.101	1
Pcmtd1	0.261085	-0.35637	0.318	0.429	1
Ppp4r2	0.26139	-0.332412	0.282	0.319	1
D830024N08Rik	0.261599	-0.261123	0.047	0.109	1
Zc3h15	0.261783	-0.381035	0.212	0.311	1
Calm3	0.26198	0.347595	0.118	0.059	1
Zfp277	0.262053	0.276432	0.282	0.185	1
Lrp5	0.262443	0.318583	0.318	0.218	1
Napa	0.262455	-0.27043	0.059	0.126	1
Spns2	0.263103	0.37779	0.118	0.067	1
Gmps	0.263259	-0.320223	0.047	0.109	1
Sp4	0.263744	0.331546	0.212	0.126	1
Cnih4	0.264385	0.376622	0.212	0.134	1
Pycard	0.264715	0.4219	0.4	0.319	1
Arcn1	0.265743	0.302913	0.271	0.176	1
Gm15523	0.265984	0.344755	0.153	0.084	1
Tmem273	0.266761	-0.366531	0.282	0.336	1
Gpr84	0.266797	0.324197	0.235	0.151	1
Tom1	0.266824	-0.327997	0.106	0.185	1
Tmem100	0.267105	0.527493	0.224	0.143	1
4930595D18Rik	0.267637	0.328864	0.259	0.168	1
Naa35	0.26846	0.305168	0.435	0.328	1
Nck1	0.269066	-0.361743	0.282	0.378	1
Faf2	0.269309	-0.446972	0.106	0.168	1
Rab4b	0.269691	0.296348	0.188	0.109	1
Cltc	0.269919	-0.26009	0.459	0.571	1
Zfp69	0.270114	0.444867	0.176	0.126	1
Dnajc3	0.270133	0.354893	0.341	0.244	1
Abca9	0.270172	-0.297517	0.6	0.647	1
Igf1r	0.270909	-0.439104	0.271	0.328	1
Utp3	0.270973	0.352618	0.176	0.101	1
Smarcad1	0.270981	-0.316608	0.188	0.286	1
Tango2	0.271441	-0.414129	0.212	0.294	1
Pknox1	0.273446	0.262447	0.2	0.118	1
Zfp322a	0.273585	-0.398864	0.141	0.218	1
Eef2kmt	0.273848	0.312828	0.106	0.05	1
Tmem87a	0.274447	0.33014	0.259	0.185	1
Tmx3	0.274902	0.32954	0.259	0.202	1
Usp48	0.275151	0.334114	0.259	0.168	1
Pttg1	0.275532	0.334203	0.118	0.059	1
Rictor	0.275696	-0.442133	0.176	0.252	1
Gopc	0.276395	0.288293	0.2	0.118	1
Smim20	0.276612	-0.349489	0.059	0.101	1
Cbx3	0.276844	0.303589	0.271	0.176	1
Phactr4	0.2773	-0.303669	0.153	0.244	1
Syk	0.27756	-0.383726	0.435	0.529	1
Rin3	0.278007	-0.447249	0.2	0.286	1
Uimc1	0.278531	-0.37906	0.247	0.345	1
Pdpk1	0.279721	-0.317841	0.212	0.244	1
Znrf2	0.280109	0.33484	0.424	0.328	1
Usp25	0.280296	0.328202	0.447	0.353	1
Polr1d	0.280602	-0.345351	0.071	0.126	1
Dph6	0.281453	-0.407705	0.141	0.227	1
Lamtor1	0.282221	0.256782	0.165	0.092	1
Xrcc4	0.28265	0.345555	0.271	0.235	1
Ldb1	0.282788	-0.358537	0.141	0.185	1
Gpr22	0.282905	0.487852	0.106	0.05	1
Cnnm2	0.283979	-0.357758	0.082	0.151	1
Naca	0.284466	0.351722	0.318	0.218	1
Ccr5	0.284482	0.278085	0.635	0.538	1
Hnrnpk	0.285292	0.314546	0.459	0.353	1
Atp6v1d	0.285744	0.280026	0.188	0.109	1
Dbnl	0.285766	0.278655	0.188	0.109	1
Atpaf1	0.286646	0.267449	0.176	0.101	1
Uchl3	0.286799	-0.377599	0.082	0.151	1
Atp5a1	0.287032	-0.34244	0.224	0.319	1
Tet3	0.287183	-0.323592	0.294	0.336	1
Xpo6	0.287779	-0.391895	0.059	0.118	1
Necap2	0.288162	-0.310281	0.106	0.185	1
Dek	0.288683	-0.433535	0.153	0.235	1
Arhgap18	0.28923	-0.395155	0.094	0.151	1
Atp6v0a1	0.289796	-0.292414	0.435	0.546	1
Gm20528	0.289965	-0.399023	0.329	0.361	1
E2f3	0.290153	-0.341086	0.259	0.361	1
Ints3	0.290625	-0.325738	0.2	0.227	1
Maz	0.291403	-0.374441	0.129	0.202	1
Aph1a	0.291482	0.30791	0.106	0.05	1
Brox	0.291536	0.341184	0.212	0.134	1
2700062C07Rik	0.292496	0.349984	0.106	0.05	1
Ppid	0.293611	-0.330052	0.094	0.168	1
Ndufs3	0.294397	0.280599	0.176	0.101	1
Elf2	0.294617	0.289351	0.388	0.286	1
Chkb	0.29492	0.332847	0.165	0.092	1
Lrrc4	0.294964	-0.361322	0.494	0.588	1
D030028A08Rik	0.29497	0.260286	0.176	0.101	1
Raph1	0.295068	-0.313649	0.047	0.101	1
Serp1	0.295818	0.323091	0.118	0.059	1
Eftud2	0.295857	0.345249	0.141	0.076	1
Eml5	0.296022	-0.368858	0.047	0.101	1
Gm2245	0.296025	0.416761	0.729	0.664	1
Zmym5	0.296594	-0.360142	0.2	0.235	1
Arrdc1	0.296657	0.322166	0.306	0.21	1
Smc6	0.296763	0.318159	0.318	0.227	1
Usp19	0.296854	-0.280932	0.165	0.16	1
Ap3b1	0.296884	-0.267756	0.412	0.521	1
Myo1c	0.297314	-0.380554	0.059	0.118	1
Pgap2	0.297628	-0.319471	0.141	0.227	1
Spata13	0.298122	0.362336	0.306	0.244	1
Bcor	0.298303	-0.275275	0.141	0.227	1
Arel1	0.298464	-0.394747	0.129	0.202	1
Vps52	0.298563	0.34246	0.129	0.076	1
Igtp	0.29871	0.315795	0.106	0.05	1
Frs2	0.298738	-0.350562	0.176	0.227	1
Ost4	0.29945	0.293131	0.129	0.067	1
Cep85l	0.299642	0.264644	0.353	0.252	1
Uqcc1	0.299657	-0.332858	0.094	0.16	1
Ddx1	0.300098	-0.281187	0.165	0.151	1
Rbbp4	0.300277	-0.399407	0.165	0.244	1
Sar1a	0.300389	0.297819	0.118	0.059	1
March6	0.301218	-0.465456	0.188	0.252	1
Med1	0.301459	-0.295559	0.129	0.21	1
Crim1	0.301734	-0.453503	0.129	0.185	1
Senp6	0.301875	-0.302128	0.306	0.403	1
Crtc3	0.301902	0.292488	0.153	0.084	1
Rtraf	0.30243	0.276965	0.165	0.092	1
Ganc	0.302636	-0.407443	0.106	0.126	1
Taf10	0.302643	0.416207	0.141	0.084	1
Tec	0.303061	-0.359128	0.376	0.429	1
Dtymk	0.303346	-0.314848	0.106	0.176	1
9930111J21Rik2	0.303745	0.335921	0.388	0.303	1
Casp8	0.304151	-0.334902	0.365	0.471	1
Hif1a	0.304517	0.383138	0.165	0.092	1
Kif5b	0.30478	-0.398538	0.247	0.303	1
Brip1os	0.305412	-0.389054	0.294	0.378	1
Tmem127	0.305845	0.271348	0.165	0.092	1
Ran	0.305869	0.313959	0.165	0.092	1
Atp5g2	0.305988	0.407299	0.341	0.269	1
Clk3	0.307229	0.310391	0.106	0.059	1
Ifi35	0.307318	0.260167	0.153	0.084	1
Naa40	0.307318	-0.361167	0.082	0.143	1
Zc3h4	0.307441	-0.331028	0.129	0.21	1
Togaram1	0.307518	-0.482828	0.129	0.185	1
mt-Nd4	0.307647	0.304514	0.153	0.084	1
Sub1	0.307707	0.402807	0.2	0.126	1
Trim8	0.308123	-0.296376	0.082	0.151	1
Parl	0.308361	0.345125	0.153	0.101	1
Ccdc191	0.308676	-0.350568	0.071	0.134	1
Dnmbp	0.309107	-0.341739	0.047	0.101	1
Lrrk1	0.309363	0.333287	0.553	0.454	1
Bcas2	0.309393	0.36669	0.165	0.101	1
Pfdn5	0.309817	0.280239	0.188	0.185	1
Ppip5k2	0.310176	-0.375452	0.224	0.294	1
Phc3	0.31026	-0.386246	0.259	0.345	1
Tspan7	0.310796	-0.26752	0.271	0.269	1
Arid2	0.310925	0.395107	0.459	0.387	1
Ncbp3	0.311186	-0.456784	0.129	0.185	1
Fastkd1	0.311199	0.32042	0.106	0.05	1
Dnajc2	0.311694	0.397875	0.129	0.076	1
Il15ra	0.313113	0.378921	0.141	0.076	1
Usp2	0.313469	-0.317792	0.165	0.252	1
E130308A19Rik	0.313875	-0.323702	0.082	0.151	1
Cdc42se1	0.31418	0.261576	0.153	0.084	1
Smad3	0.31436	-0.330407	0.224	0.319	1
Tbc1d8	0.314929	0.420838	0.247	0.168	1
Desi1	0.314952	0.309503	0.129	0.067	1
Slc39a7	0.314956	0.384817	0.153	0.092	1
Lrrc58	0.315641	-0.43183	0.118	0.193	1
Cdip1	0.316246	0.25832	0.294	0.202	1
Snapc3	0.318141	0.347359	0.247	0.168	1
Clic1	0.318321	0.44234	0.518	0.454	1
Rasgef1b	0.3187	0.293907	0.118	0.059	1
Srrm1	0.318977	-0.300998	0.424	0.487	1
Nedd8	0.319625	0.27307	0.224	0.143	1
Gpx1	0.320049	0.336149	0.306	0.227	1
Fkbp15	0.32005	-0.321113	0.353	0.445	1
Cops9	0.320267	0.329693	0.106	0.05	1
Rnf170	0.320358	-0.345315	0.071	0.134	1
Ifngr1	0.320809	0.260801	0.588	0.496	1
Xlr	0.321207	0.369838	0.176	0.109	1
Ptpn2	0.321531	-0.389799	0.094	0.126	1
Rnf181	0.321658	0.289042	0.106	0.059	1
Spred1	0.322079	-0.411164	0.224	0.294	1
Pcf11	0.322932	-0.322399	0.294	0.387	1
Atxn7l1	0.323105	-0.388434	0.294	0.378	1
Casd1	0.323807	-0.313347	0.294	0.395	1
Gstcd	0.324756	0.36605	0.165	0.101	1
Naga	0.325073	0.28152	0.118	0.059	1
St7	0.325141	0.301373	0.118	0.059	1
Nfu1	0.325242	0.306698	0.212	0.151	1
Chd3	0.325346	-0.362196	0.176	0.235	1
Gtpbp2	0.325791	-0.271991	0.282	0.286	1
Atp5md	0.326298	0.3089	0.129	0.067	1
Mtmr6	0.326661	0.27336	0.329	0.235	1
Bcap31	0.326732	0.307949	0.224	0.143	1
Wac	0.327237	-0.34224	0.482	0.504	1
Ndufs2	0.32738	-0.33617	0.059	0.109	1
Rab35	0.327473	0.296739	0.106	0.109	1
Pnp	0.327494	-0.31772	0.212	0.269	1
Fam162a	0.327988	0.368421	0.118	0.059	1
Atf6b	0.328631	0.27663	0.106	0.05	1
Rdh10	0.329069	-0.27149	0.047	0.101	1
Rc3h2	0.329184	0.280379	0.282	0.235	1
Atp5c1	0.329217	0.349399	0.318	0.227	1
Sec24a	0.329368	0.385831	0.224	0.185	1
Trim30d	0.329687	0.33281	0.376	0.319	1
Gm3448	0.329705	-0.404253	0.106	0.168	1
Ifrd1	0.330378	-0.366852	0.082	0.109	1
2210016F16Rik	0.330408	0.271571	0.118	0.059	1
Ncoa2	0.330502	0.325666	0.447	0.361	1
Btbd9	0.330885	-0.307257	0.482	0.58	1
Mtx3	0.331315	-0.258647	0.071	0.134	1
Gm26590	0.331571	0.294697	0.129	0.076	1
Eef2k	0.3319	-0.361387	0.388	0.479	1
Plp1	0.332018	0.37753	0.118	0.059	1
Nop58	0.332044	0.267601	0.118	0.059	1
Trim37	0.332101	0.277881	0.118	0.059	1
Strn	0.332197	0.275908	0.224	0.143	1
Osbpl9	0.332685	0.290255	0.424	0.345	1
Cxcl17	0.334005	-0.295938	0.047	0.101	1
Grcc10	0.334318	0.309132	0.2	0.16	1
Gm6712	0.334336	-0.284774	0.047	0.101	1
Rap1a	0.334949	-0.297348	0.494	0.597	1
Sel1l	0.335096	-0.361159	0.141	0.218	1
Pdcd5	0.337132	-0.306643	0.059	0.118	1
Csnk2a2	0.337181	-0.314916	0.165	0.244	1
Sec63	0.338377	-0.312073	0.271	0.319	1
Cbfa2t3	0.339141	-0.284404	0.071	0.126	1
Lmo4	0.339951	-0.303276	0.118	0.193	1
Adgrl2	0.339955	-0.355466	0.059	0.118	1
Fnbp1l	0.340435	-0.367745	0.094	0.134	1
Tmc7	0.341454	-0.350462	0.094	0.151	1
Mgat2	0.341552	-0.330917	0.082	0.143	1
Zbtb18	0.341685	-0.366104	0.141	0.218	1
Acly	0.341811	0.305808	0.188	0.118	1
Hibadh	0.341851	-0.328839	0.118	0.16	1
Cables1	0.341932	-0.498725	0.153	0.235	1
Xiap	0.343246	-0.341709	0.471	0.521	1
Ythdc1	0.343442	-0.33033	0.376	0.471	1
Erp29	0.343958	0.29496	0.529	0.504	1
Zfp984	0.344038	-0.267659	0.059	0.118	1
Zfp1	0.344597	-0.302709	0.059	0.118	1
Srcap	0.345683	-0.330319	0.271	0.353	1
Ttc3	0.346018	-0.322909	0.282	0.345	1
Fbxl5	0.346152	0.27519	0.259	0.176	1
Lair1	0.347038	-0.284579	0.835	0.866	1
Idh2	0.347096	-0.34241	0.129	0.176	1
Gsdme	0.348317	0.306918	0.4	0.328	1
Col25a1	0.348365	-0.250558	0.047	0.101	1
Htra2	0.34876	-0.257414	0.4	0.403	1
Zup1	0.348919	0.310316	0.541	0.445	1
Tfg	0.349427	-0.318401	0.059	0.109	1
Zfp141	0.350127	-0.289902	0.047	0.101	1
Alox5ap	0.350199	0.316951	0.294	0.235	1
Adcy8	0.350284	-0.284209	0.047	0.101	1
Klhl25	0.350515	-0.277305	0.047	0.101	1
Ptpa	0.350719	-0.307752	0.141	0.218	1
Atp11b	0.351618	0.304774	0.224	0.168	1
Ptpn4	0.351905	0.2986	0.2	0.126	1
Sacm1l	0.352279	-0.359041	0.141	0.218	1
Synj2bp	0.352952	-0.37208	0.141	0.218	1
Fcgr3	0.353427	0.328921	0.576	0.479	1
Eef2	0.353861	0.304735	0.247	0.202	1
Fam76b	0.354147	-0.275021	0.247	0.277	1
Orc3	0.354825	-0.337785	0.376	0.445	1
Trpc4ap	0.355165	-0.262242	0.341	0.345	1
Rgs10	0.355363	-0.297937	0.624	0.672	1
Txndc16	0.355465	0.321477	0.141	0.084	1
Wdfy4	0.355518	-0.277234	0.282	0.378	1
Serpinb6a	0.355588	-0.27407	0.106	0.126	1
Pdzd8	0.35699	-0.351295	0.165	0.235	1
Isca2	0.357189	0.413526	0.129	0.076	1
Sucla2	0.357492	-0.327761	0.082	0.143	1
Lpgat1	0.357878	0.26163	0.212	0.193	1
Gm16068	0.357892	-0.359667	0.106	0.168	1
Rgl1	0.359255	-0.360226	0.224	0.277	1
Sncaip	0.360203	0.33326	0.376	0.345	1
Rae1	0.36072	0.384496	0.141	0.092	1
Klk8	0.360921	0.330736	0.188	0.118	1
Snrpb	0.361341	0.284332	0.188	0.118	1
Morc3	0.361682	-0.268778	0.494	0.496	1
Traf3ip3	0.361705	0.332528	0.447	0.361	1
Gatad2a	0.362364	0.333624	0.129	0.084	1
Mrpl24	0.362998	0.331274	0.329	0.261	1
Picalm	0.36459	-0.276656	0.776	0.807	1
Rbfox1	0.366019	-0.35132	0.141	0.218	1
Sft2d1	0.366752	0.282508	0.659	0.63	1
Runx2	0.367378	-0.37825	0.141	0.218	1
Man1a	0.36813	-0.305908	0.553	0.647	1
Nfam1	0.36886	-0.354339	0.212	0.286	1
Prkacb	0.369052	-0.317713	0.106	0.168	1
Tmem135	0.369277	-0.257354	0.6	0.639	1
Ggact	0.370269	0.424907	0.247	0.21	1
Ppp6c	0.371845	0.323465	0.153	0.109	1
Twf1	0.371957	0.297101	0.118	0.067	1
Ddx17	0.372037	-0.27574	0.529	0.563	1
Nucks1	0.373045	0.344511	0.176	0.109	1
Slamf9	0.373578	0.299019	0.141	0.092	1
Edrf1	0.373945	-0.252584	0.094	0.16	1
Pnrc1	0.374037	-0.287403	0.094	0.16	1
Tspan9	0.374841	-0.302612	0.082	0.134	1
Sorl1	0.375793	0.293247	0.165	0.101	1
Selenop	0.376162	-0.284311	0.565	0.605	1
Nek6	0.376538	-0.370424	0.141	0.202	1
St8sia4	0.376961	-0.324312	0.071	0.126	1
Cdc27	0.37704	-0.382839	0.082	0.134	1
Parp11	0.377622	0.349599	0.118	0.067	1
Pex13	0.378159	0.415874	0.165	0.109	1
Nin	0.378166	-0.318781	0.094	0.126	1
Rnf8	0.378184	0.284451	0.106	0.059	1
Rps14	0.378483	0.270949	0.247	0.168	1
Rrnad1	0.37852	-0.364966	0.129	0.202	1
Coro7	0.379045	0.364067	0.153	0.101	1
Prkce	0.379258	-0.293126	0.294	0.387	1
Smarca2	0.381642	0.279544	0.424	0.387	1
Fbxw4	0.381776	-0.342862	0.329	0.403	1
Fam204a	0.381835	-0.303853	0.082	0.143	1
Myo18b	0.382757	-0.288026	0.094	0.16	1
Cse1l	0.383323	0.324494	0.212	0.16	1
Uri1	0.383674	0.339307	0.212	0.151	1
mt-Nd1	0.383837	0.255275	0.176	0.109	1
Tmem14c	0.384506	0.486244	0.2	0.143	1
Ccdc117	0.386186	-0.305628	0.071	0.126	1
Gm33699	0.386604	-0.358077	0.082	0.126	1
Gramd1a	0.38691	-0.312726	0.141	0.21	1
Fbxo42	0.387241	-0.371008	0.118	0.16	1
Ctnnb1	0.387356	0.324878	0.2	0.151	1
Fam117b	0.387558	-0.344016	0.341	0.42	1
Tmem260	0.388048	0.284836	0.2	0.176	1
Nipa2	0.388058	-0.279425	0.247	0.277	1
Gm7480	0.388277	0.286202	0.224	0.151	1
Ndufaf7	0.388807	0.278536	0.294	0.21	1
Senp2	0.388858	-0.284854	0.412	0.462	1
Tep1	0.389586	0.258779	0.235	0.16	1
Prr13	0.389798	-0.317243	0.082	0.143	1
Ppm1a	0.389849	-0.383588	0.106	0.151	1
Tyk2	0.389928	0.255392	0.235	0.16	1
Rnf138	0.39011	-0.285401	0.129	0.202	1
Mt1	0.390352	0.319769	0.294	0.21	1
Hspa12a	0.390627	-0.261151	0.082	0.143	1
Gm12185	0.390965	-0.278733	0.271	0.294	1
Mtm1	0.391646	-0.251213	0.082	0.143	1
Pdgfa	0.391968	0.372416	0.153	0.092	1
Ppp1ca	0.392077	0.300495	0.153	0.126	1
Gm31323	0.39252	-0.363202	0.082	0.143	1
Washc4	0.392958	-0.27847	0.376	0.471	1
Atf1	0.393598	-0.325442	0.118	0.16	1
Tbp	0.394001	-0.284062	0.059	0.109	1
Hmg20a	0.394059	-0.306902	0.282	0.37	1
mt-Cytb	0.394354	0.444615	0.235	0.16	1
Mcl1	0.394362	0.280203	0.318	0.252	1
Gm17089	0.395694	0.315106	0.118	0.076	1
Lamtor2	0.395767	0.252797	0.129	0.118	1
Huwe1	0.396967	-0.250844	0.506	0.538	1
Galk2	0.397325	-0.282744	0.153	0.227	1
Rps7	0.398031	0.353117	0.376	0.294	1
Vasp	0.398379	0.280201	0.165	0.109	1
Senp7	0.399387	-0.415836	0.235	0.303	1
Sf3b2	0.399579	-0.253363	0.141	0.21	1
Cnot7	0.399929	0.332633	0.2	0.151	1
Copz1	0.400632	-0.294022	0.071	0.126	1
Yipf3	0.400993	-0.25072	0.094	0.101	1
Il15	0.401531	-0.289291	0.188	0.269	1
Ptrhd1	0.401739	0.291419	0.141	0.084	1
Fam174a	0.401766	-0.284133	0.071	0.126	1
Wdr70	0.403087	-0.287036	0.224	0.244	1
Stk25	0.403304	-0.292315	0.071	0.126	1
Sun2	0.403746	-0.254864	0.082	0.143	1
Tpd52	0.405215	-0.345864	0.247	0.303	1
Appl1	0.405885	0.275868	0.212	0.143	1
Srek1ip1	0.40616	0.291421	0.118	0.092	1
Tmigd3	0.40704	-0.296521	0.212	0.294	1
Tsc22d2	0.407853	-0.328893	0.318	0.37	1
Ighm	0.408251	-0.320066	0.365	0.454	1
Grk4	0.408261	-0.258696	0.071	0.126	1
5430427O19Rik	0.408809	-0.333024	0.106	0.16	1
Cotl1	0.409397	0.262065	0.271	0.193	1
Yy1	0.410163	-0.317782	0.188	0.252	1
6230400D17Rik	0.41043	-0.321788	0.059	0.101	1
Lyl1	0.410809	0.280814	0.294	0.244	1
Gng5	0.412095	0.434645	0.176	0.126	1
Vegfb	0.412258	0.299618	0.129	0.084	1
Mrps14	0.412995	0.352274	0.129	0.084	1
Ap1s2	0.413279	-0.279451	0.153	0.227	1
Slc25a11	0.413516	-0.297017	0.106	0.168	1
Tceanc2	0.413867	-0.329345	0.059	0.101	1
Gcnt1	0.414109	0.253158	0.365	0.311	1
Gpsm3	0.414528	0.301587	0.141	0.118	1
Rab1a	0.415217	-0.252011	0.306	0.319	1
Sdhb	0.415909	0.296502	0.141	0.084	1
Tns1	0.416617	0.303056	0.247	0.176	1
Fndc3a	0.417362	-0.262515	0.294	0.378	1
Cracr2b	0.41765	-0.37832	0.059	0.109	1
Prpf6	0.417687	0.308568	0.212	0.143	1
B4galt4	0.418466	0.298578	0.247	0.193	1
Bckdha	0.418823	-0.363463	0.153	0.202	1
Ndufb10	0.418981	0.279125	0.141	0.084	1
Rnf7	0.419215	0.276791	0.153	0.101	1
Casp1	0.420554	0.330167	0.141	0.092	1
Terf1	0.42058	-0.298329	0.165	0.227	1
Taok3	0.420961	0.267701	0.4	0.328	1
Acvr2a	0.421658	-0.265006	0.247	0.277	1
Cnot10	0.422635	0.294473	0.165	0.143	1
Igip	0.422987	-0.338695	0.129	0.151	1
Gm47754	0.423965	0.295575	0.235	0.193	1
Apool	0.424009	-0.486313	0.071	0.126	1
Prpf38b	0.425659	-0.337106	0.306	0.37	1
Zfp326	0.426061	0.301412	0.224	0.16	1
Mib1	0.426311	0.287236	0.318	0.261	1
Zfp90	0.42674	-0.317906	0.294	0.345	1
Clcn5	0.42684	0.35194	0.2	0.16	1
Foxo1	0.427058	-0.314582	0.106	0.143	1
Atrnl1	0.427384	0.320687	0.141	0.101	1
Gmcl1	0.427472	0.333674	0.129	0.076	1
Rnf135	0.428842	0.272963	0.141	0.084	1
Appbp2	0.429117	-0.261633	0.176	0.252	1
Znfx1	0.429692	0.332525	0.188	0.143	1
H2-Ob	0.430015	0.293661	0.118	0.067	1
Nr6a1os	0.43031	-0.303798	0.329	0.387	1
B4galt6	0.430625	-0.267476	0.129	0.151	1
Gm12353	0.430657	-0.291756	0.4	0.412	1
Ndfip1	0.430668	0.257361	0.459	0.37	1
Erlin2	0.43253	-0.267623	0.059	0.109	1
Ppil2	0.432847	0.281474	0.212	0.143	1
Spred2	0.43325	0.280991	0.141	0.084	1
Fam120b	0.433909	-0.334586	0.259	0.303	1
Gm42726	0.434317	-0.30067	0.059	0.109	1
Tmem64	0.434566	-0.288235	0.082	0.134	1
Uqcrc2	0.434893	0.295892	0.212	0.16	1
Ddx10	0.435204	-0.390382	0.129	0.193	1
Ctdspl2	0.435322	0.281371	0.259	0.244	1
Las1l	0.435328	0.250358	0.141	0.084	1
Tspan18	0.435433	-0.306933	0.094	0.151	1
Alas1	0.436153	0.32312	0.165	0.118	1
E530011L22Rik	0.436927	0.301271	0.165	0.109	1
Trmt1l	0.437541	-0.318933	0.165	0.235	1
Tra2a	0.438858	-0.264852	0.541	0.622	1
Rbpms	0.440151	0.293131	0.176	0.118	1
Ythdf2	0.441458	-0.324711	0.165	0.227	1
Sdf4	0.441954	0.329498	0.2	0.143	1
5830444B04Rik	0.442135	-0.329454	0.129	0.151	1
Tmem170b	0.442299	-0.262008	0.212	0.252	1
Prdm1	0.442637	-0.26263	0.059	0.101	1
Ppp1r10	0.442667	-0.256762	0.141	0.21	1
Ctnnd1	0.442779	-0.299848	0.282	0.311	1
Timm13	0.442813	0.345279	0.153	0.101	1
Ubxn4	0.442953	0.298505	0.306	0.269	1
Mfsd4a	0.444485	-0.267941	0.141	0.21	1
Abracl	0.445601	-0.37795	0.094	0.134	1
Stmn3	0.44581	0.27421	0.106	0.067	1
Wdr7	0.445985	0.315422	0.294	0.218	1
Pfdn2	0.446216	0.250803	0.118	0.067	1
Rnf20	0.446895	-0.274467	0.082	0.101	1
Abhd15	0.44771	0.263104	0.259	0.185	1
Cox7c	0.447825	0.290855	0.424	0.345	1
Colgalt1	0.44903	0.317109	0.188	0.134	1
Dcps	0.449401	-0.317941	0.082	0.134	1
Fryl	0.449619	0.2817	0.341	0.286	1
Cbx1	0.449771	-0.300733	0.224	0.303	1
Rac1	0.449828	-0.275832	0.388	0.429	1
Ndufa3	0.450361	0.296819	0.106	0.059	1
Commd8	0.451053	-0.254742	0.224	0.303	1
Psip1	0.451216	-0.269625	0.212	0.227	1
Gdi1	0.45175	-0.310934	0.129	0.185	1
Clns1a	0.452245	0.257294	0.118	0.067	1
Pdss1	0.452557	-0.33122	0.071	0.118	1
Smarca5	0.454652	0.30001	0.271	0.21	1
Gm46430	0.454887	-0.275193	0.059	0.101	1
Stat5b	0.455241	-0.329599	0.247	0.328	1
BC004004	0.455633	0.262047	0.118	0.067	1
Phf8	0.456071	-0.282851	0.118	0.176	1
Cwc22	0.456119	-0.267397	0.071	0.118	1
Gm43713	0.458672	0.293972	0.318	0.286	1
Ubac2	0.459267	-0.251707	0.4	0.412	1
Trp53cor1	0.460251	-0.300099	0.118	0.176	1
Chmp4b	0.460455	0.264185	0.212	0.193	1
D730003I15Rik	0.4611	-0.346558	0.094	0.151	1
Dctn6	0.461473	-0.287116	0.082	0.118	1
Ercc6l2	0.4616	0.268574	0.118	0.067	1
Gm47371	0.461631	-0.346919	0.071	0.109	1
Ppp1r13b	0.461693	-0.307944	0.082	0.134	1
Sgk3	0.462551	0.318319	0.388	0.319	1
Dse	0.462598	-0.297775	0.094	0.151	1
Prpf18	0.464616	-0.294945	0.082	0.134	1
P4hb	0.465192	-0.287425	0.118	0.176	1
Tiprl	0.465271	-0.271331	0.129	0.193	1
Dennd2c	0.466565	-0.340909	0.106	0.151	1
Tmem126a	0.466594	-0.331475	0.271	0.311	1
Cplane1	0.468489	-0.317895	0.165	0.193	1
Snf8	0.469079	0.262177	0.188	0.126	1
Pi4k2a	0.470433	-0.281666	0.094	0.134	1
Terf2	0.470514	-0.257791	0.071	0.118	1
Lin9	0.470548	0.287429	0.106	0.067	1
Prkcsh	0.471028	0.252374	0.106	0.059	1
Ywhah	0.471591	0.317508	0.447	0.387	1
Adamts16	0.471645	-0.419056	0.129	0.16	1
Taldo1	0.472157	0.253937	0.188	0.143	1
Cnpy3	0.472598	-0.319365	0.153	0.202	1
Cetn3	0.472751	0.292047	0.106	0.109	1
Ubap2l	0.473049	-0.267951	0.4	0.462	1
Sipa1l3	0.474301	-0.287875	0.071	0.118	1
Nsmaf	0.47527	0.284161	0.4	0.328	1
Cdc73	0.476302	-0.278437	0.188	0.261	1
Phlpp2	0.476815	-0.276646	0.071	0.118	1
Gmip	0.478723	-0.289028	0.329	0.387	1
Sh2b3	0.481189	0.324314	0.271	0.218	1
Gng2	0.481243	-0.457109	0.435	0.504	1
Sppl2a	0.481492	-0.251025	0.318	0.353	1
Tmem30a	0.481532	0.282867	0.235	0.193	1
2410004B18Rik	0.482716	-0.283309	0.082	0.126	1
Ccdc88b	0.483162	-0.290291	0.071	0.118	1
Zfp280d	0.483246	-0.282963	0.306	0.37	1
Timm23	0.483803	-0.262639	0.212	0.286	1
Atp6v1h	0.483993	-0.27692	0.153	0.202	1
Sipa1l1	0.484193	-0.314838	0.388	0.429	1
Gab3	0.484298	0.261372	0.129	0.101	1
Med27	0.484543	-0.294158	0.129	0.168	1
Mob4	0.484781	0.253851	0.259	0.202	1
Clgn	0.484814	-0.306788	0.094	0.134	1
Cct2	0.48524	-0.264343	0.059	0.101	1
Dctn4	0.486025	-0.252024	0.259	0.303	1
Slc35b1	0.486377	0.289802	0.153	0.126	1
Nudt3	0.48717	-0.298702	0.118	0.126	1
Hspa5	0.488683	-0.293447	0.329	0.378	1
Mapk3	0.489143	-0.263757	0.082	0.134	1
Gm50250	0.489292	-0.291288	0.153	0.185	1
Slc22a17	0.489754	0.271889	0.165	0.143	1
Prkar1a	0.490025	0.276996	0.212	0.151	1
Pacc1	0.490287	0.273819	0.118	0.092	1
Zfand6	0.490656	0.253507	0.482	0.42	1
Uvssa	0.491672	0.255379	0.118	0.084	1
Cmas	0.491802	0.260676	0.153	0.101	1
Slc20a2	0.49209	-0.284923	0.106	0.16	1
Ccnt2	0.493112	0.259383	0.4	0.319	1
Rap1gap2	0.493147	-0.271107	0.129	0.168	1
Pabpn1	0.493277	-0.258142	0.247	0.319	1
B3galnt2	0.493567	-0.282312	0.071	0.118	1
Eea1	0.494599	-0.270793	0.141	0.202	1
5031439G07Rik	0.495824	-0.267692	0.165	0.227	1
Stx18	0.496888	0.261551	0.212	0.151	1
Itprid2	0.497389	-0.253458	0.2	0.244	1
Cand1	0.49748	-0.250945	0.059	0.101	1
Rnf14	0.498191	0.274096	0.141	0.092	1
Rpl14	0.498376	0.287713	0.212	0.168	1
Brd8	0.498561	-0.303545	0.235	0.286	1
Itgb1	0.50073	-0.253286	0.365	0.445	1
Slc7a6os	0.501091	-0.28055	0.094	0.109	1
Gm16192	0.501226	-0.269102	0.094	0.134	1
Pank2	0.501769	-0.290666	0.212	0.202	1
Dcakd	0.50232	-0.267245	0.353	0.395	1
Gspt1	0.502521	-0.310924	0.2	0.269	1
Cript	0.502673	0.336094	0.118	0.076	1
Phf12	0.502693	-0.267794	0.318	0.37	1
Denr	0.504308	0.310356	0.165	0.118	1
Nrf1	0.505663	-0.258749	0.306	0.345	1
Dlg1	0.506957	-0.307234	0.376	0.42	1
Map3k14	0.507696	0.251318	0.259	0.202	1
Ccdc93	0.509116	-0.253823	0.212	0.252	1
0610012G03Rik	0.509485	0.25941	0.129	0.084	1
Dnase2a	0.509926	0.268057	0.271	0.218	1
Gphn	0.510303	-0.260169	0.494	0.479	1
Mapk9	0.510982	-0.279371	0.082	0.118	1
Igf2bp3	0.511139	0.317098	0.165	0.109	1
Nt5c	0.511797	-0.306998	0.071	0.101	1
Gapvd1	0.512201	-0.271303	0.424	0.471	1
Lmo2	0.51227	-0.285504	0.318	0.378	1
Lgals8	0.513146	0.271335	0.341	0.277	1
Nploc4	0.513471	-0.278919	0.106	0.16	1
Kxd1	0.514929	-0.260556	0.141	0.176	1
Hadha	0.515121	-0.264069	0.141	0.185	1
Ubr5	0.515162	-0.337104	0.247	0.277	1
Tex10	0.516201	-0.341844	0.082	0.109	1
Esf1	0.51652	-0.29616	0.165	0.21	1
Ralb	0.517123	0.272757	0.165	0.126	1
Srp72	0.51888	0.261698	0.165	0.109	1
Washc3	0.520419	-0.254833	0.071	0.101	1
Supt6	0.521364	-0.292474	0.129	0.176	1
A930015D03Rik	0.521625	-0.280493	0.235	0.277	1
Zbtb1	0.521735	-0.251053	0.082	0.126	1
Amz2	0.52174	-0.280571	0.106	0.16	1
Jarid2	0.522696	-0.289569	0.259	0.311	1
Armc8	0.522936	-0.256186	0.2	0.261	1
Smim19	0.526283	-0.264626	0.082	0.126	1
Cyren	0.526376	-0.313946	0.118	0.168	1
Angptl2	0.526861	-0.2688	0.094	0.126	1
Cct6a	0.527442	0.269332	0.106	0.067	1
Cdc42bpa	0.528818	-0.293599	0.094	0.143	1
Alg2	0.530648	-0.271315	0.094	0.143	1
Ascc3	0.534364	-0.292295	0.506	0.571	1
Abcd2	0.534539	-0.252154	0.247	0.311	1
Xbp1	0.535228	0.289609	0.235	0.176	1
Psma5	0.536918	0.256735	0.129	0.084	1
Mdp1	0.539186	0.274787	0.141	0.092	1
Gm31763	0.539299	-0.288089	0.141	0.193	1
Stambpl1	0.539631	-0.302328	0.271	0.311	1
Uevld	0.539829	-0.301378	0.059	0.101	1
Atxn3	0.540965	-0.256119	0.129	0.16	1
Smad4	0.543406	0.258549	0.306	0.244	1
Emc3	0.546663	-0.373389	0.165	0.21	1
1600012H06Rik	0.55109	0.285957	0.165	0.143	1
Adam17	0.551601	-0.328065	0.341	0.378	1
Mtpn	0.552443	0.262398	0.118	0.084	1
Brd9	0.552478	-0.259196	0.306	0.361	1
Fmnl1	0.552673	-0.303398	0.188	0.227	1
Gm26724	0.553869	-0.266184	0.176	0.202	1
Zfp182	0.55427	-0.31723	0.259	0.311	1
Map2k6	0.554818	-0.298233	0.259	0.328	1
Gpr183	0.555713	-0.36092	0.353	0.412	1
Osbp	0.555742	-0.289162	0.141	0.193	1
Junb	0.556482	0.294017	0.353	0.286	1
Csnk1e	0.557256	0.265752	0.306	0.244	1
Aco2	0.557482	-0.309198	0.153	0.193	1
Lrrc8d	0.558915	-0.274709	0.224	0.277	1
Capza1	0.560647	-0.262752	0.341	0.378	1
Cdk2ap2	0.56068	0.300677	0.118	0.076	1
Gas6	0.561887	-0.286954	0.071	0.109	1
Bcl2l11	0.56337	-0.251598	0.129	0.16	1
Arhgap31	0.565347	-0.340135	0.376	0.437	1
Pkd2	0.565721	-0.31376	0.106	0.151	1
Ttc37	0.566548	0.279836	0.176	0.143	1
Dym	0.568994	-0.316886	0.141	0.193	1
[truncated: 60 more rows]

## Sheet: DAM 1+2
	p_val	avg_log2FC	pct.1	pct.2	p_val_adj
H2-D1	1.39351e-102	2.75004	0.875	0.223	3.09249e-98
H2-K1	1.08314e-76	2.20781	0.796	0.192	2.40371e-72
B2m	3.92306e-73	1.96449	0.871	0.365	8.70606e-69
Ctss	1.31813e-63	1.34685	0.968	0.853	2.92518e-59
H2-Q7	2.18343e-60	1.66465	0.416	0.004	4.84546e-56
Ifi204	1.9858e-56	1.85766	0.441	0.016	4.40689e-52
H2-Q6	6.52065e-41	1.20255	0.297	0.004	1.44706e-36
Oas2	6.22933e-35	1.08958	0.233	0	1.38241e-30
Lgals3bp	1.29991e-31	1.25605	0.387	0.056	2.88476e-27
Stat1	4.65174e-31	1.4827	0.498	0.131	1.03232e-26
Ly6e	6.28949e-31	1.32284	0.746	0.367	1.39576e-26
Malat1	7.47185e-27	-0.390228	1	1	1.65815e-22
H2-T23	8.67128e-27	1.0641	0.47	0.121	1.92433e-22
Sp100	3.97291e-26	1.15138	0.358	0.061	8.81669e-22
H2-Q4	7.94664e-26	0.891047	0.237	0.013	1.76352e-21
Fau	1.5427e-25	1.14657	0.688	0.32	3.42356e-21
Gm4951	2.20766e-25	1.39704	0.305	0.043	4.89925e-21
AY036118	2.73789e-25	0.753625	0.986	0.942	6.07593e-21
C1qb	2.68354e-24	0.870236	0.982	0.888	5.9553e-20
Cd52	2.8006e-23	1.29376	0.376	0.086	6.21509e-19
Rps29	4.48152e-23	1.07971	0.72	0.397	9.94538e-19
Nlrc5	8.20366e-23	0.990641	0.262	0.029	1.82056e-18
Itm2b	8.74001e-22	0.809964	0.95	0.791	1.93958e-17
Ifitm3	2.1942e-21	1.01118	0.194	0.009	4.86936e-17
Oasl2	5.49569e-21	0.795703	0.168	0.004	1.2196e-16
Cd81	6.82458e-21	0.868413	0.878	0.651	1.51451e-16
Ifi207	7.2937e-21	0.90029	0.14	0	1.61862e-16
Fcrls	1.11206e-20	-0.991038	0.487	0.736	2.46789e-16
C1qa	1.67151e-20	0.789285	0.95	0.876	3.70942e-16
Parp14	2.85591e-20	1.04852	0.477	0.167	6.33784e-16
Arhgap15	1.16946e-19	1.15256	0.373	0.097	2.59527e-15
Bst2	1.45401e-19	1.1215	0.326	0.076	3.22673e-15
Ifi209	3.06278e-19	0.818579	0.19	0.013	6.79692e-15
H2-M3	3.39077e-19	0.818232	0.244	0.032	7.5248e-15
Ifi27l2a	5.88846e-19	0.772519	0.154	0.004	1.30677e-14
Ifi213	9.06468e-19	0.871519	0.158	0.005	2.01163e-14
Rpl13	9.35351e-19	0.930638	0.588	0.268	2.07573e-14
Cd74	1.38849e-18	1.25194	0.183	0.013	3.08134e-14
Gm31243	1.48721e-18	-1.30058	0.19	0.477	3.30042e-14
Fth1	2.47088e-18	0.669068	0.785	0.471	5.48337e-14
Fcer1g	2.55134e-18	0.868692	0.824	0.597	5.66193e-14
Camk1d	3.16898e-18	0.580997	0.95	0.851	7.0326e-14
Ctsb	1.08479e-17	0.811387	0.731	0.426	2.40736e-13
Trim30a	1.57668e-17	0.994059	0.538	0.25	3.49898e-13
Rpl18a	7.58454e-17	0.921565	0.545	0.246	1.68316e-12
Rpl37	8.15187e-17	0.854769	0.541	0.239	1.80906e-12
Rpl24	8.32377e-17	1.01935	0.444	0.167	1.84721e-12
AU020206	9.74005e-17	0.803657	0.699	0.406	2.16151e-12
Ctsz	1.01563e-16	0.876108	0.746	0.516	2.25389e-12
Myo1d	3.87773e-16	-1.141	0.108	0.358	8.60545e-12
Rpl30	7.13338e-16	0.86215	0.505	0.218	1.58304e-11
Akt3	8.80544e-16	0.841567	0.57	0.273	1.9541e-11
Rtp4	1.00391e-15	0.725199	0.194	0.023	2.22788e-11
C1qc	1.00811e-15	0.724945	0.943	0.856	2.23721e-11
Samd9l	1.1008e-15	0.635191	0.122	0.002	2.4429e-11
Psap	2.8036e-15	0.692865	0.849	0.622	6.22174e-11
Gm20429	3.70513e-15	0.454094	0.1	0	8.22243e-11
Bank1	4.4646e-15	-1.04682	0.269	0.518	9.90784e-11
Epsti1	1.04303e-14	0.69874	0.573	0.286	2.31468e-10
Ifitm10	1.07722e-14	-0.864754	0.362	0.626	2.39056e-10
Rpl23	1.12677e-14	0.833566	0.419	0.162	2.50054e-10
Usp18	1.2118e-14	0.816896	0.19	0.027	2.68924e-10
Rps10	1.65035e-14	0.787422	0.473	0.203	3.66245e-10
Tap1	3.01815e-14	0.559839	0.19	0.029	6.69788e-10
Axl	6.12415e-14	0.438155	0.108	0.002	1.35907e-09
Psme1	6.74653e-14	0.817481	0.43	0.176	1.49719e-09
Rpsa	1.34617e-13	0.732593	0.412	0.164	2.98742e-09
Slfn2	1.45693e-13	0.646967	0.201	0.034	3.23321e-09
Lrmda	1.80544e-13	0.536134	0.978	0.906	4.00663e-09
Rplp1	1.95147e-13	0.871753	0.556	0.288	4.3307e-09
Ccl12	3.06528e-13	1.3628	0.201	0.04	6.80247e-09
Tyrobp	3.38379e-13	0.808535	0.778	0.561	7.50931e-09
Cyba	4.43266e-13	0.73527	0.638	0.371	9.83697e-09
Rpl7	5.43154e-13	0.868062	0.366	0.14	1.20537e-08
Eif2ak2	7.15568e-13	0.563402	0.312	0.103	1.58799e-08
Elmo1	8.83331e-13	-0.410644	0.986	0.978	1.96029e-08
Ifi206	9.0173e-13	0.654865	0.129	0.009	2.00112e-08
Rps20	9.51795e-13	0.771375	0.355	0.129	2.11222e-08
Ctsh	1.3901e-12	0.64628	0.76	0.522	3.08492e-08
Gm26740	1.67411e-12	0.633372	0.516	0.257	3.71519e-08
Fcgr1	3.33898e-12	0.711833	0.441	0.198	7.40987e-08
Rps11	3.83984e-12	0.927976	0.416	0.192	8.52137e-08
Mir99ahg	4.10028e-12	-0.485465	0.914	0.946	9.09935e-08
Srgap2	6.30692e-12	-0.392966	0.968	0.986	1.39963e-07
Oprm1	6.91048e-12	0.670238	0.434	0.2	1.53357e-07
Dna2	1.31351e-11	0.45709	0.125	0.011	2.91495e-07
Lgmn	1.54447e-11	0.542872	0.907	0.802	3.42749e-07
Rps21	1.66527e-11	0.771935	0.43	0.2	3.69556e-07
Itga9	1.99362e-11	-0.781314	0.348	0.545	4.42423e-07
Gm42418	2.2231e-11	0.456712	0.993	0.973	4.93351e-07
Rpl36a	2.47831e-11	0.694905	0.251	0.072	5.49987e-07
Rnf213	2.73796e-11	0.80784	0.376	0.158	6.07608e-07
Rpl35a	3.3506e-11	0.692235	0.427	0.196	7.43566e-07
Rpl19	3.85276e-11	0.808724	0.423	0.196	8.55004e-07
Psmb9	5.20002e-11	0.613247	0.226	0.059	1.15399e-06
Rps4x	6.12881e-11	0.745698	0.398	0.178	1.36011e-06
Irgm1	7.0817e-11	0.554826	0.201	0.047	1.57157e-06
Ly86	7.1579e-11	0.465981	0.95	0.876	1.58848e-06
4933406I18Rik	7.50122e-11	-0.54161	0.781	0.869	1.66467e-06
Rps3	8.48689e-11	0.685845	0.366	0.153	1.88341e-06
Prkn	9.54631e-11	-0.681562	0.624	0.732	2.11852e-06
Pde4d	1.0487e-10	-0.772179	0.358	0.558	2.32728e-06
Rps16	1.31391e-10	0.740739	0.301	0.11	2.91582e-06
Cd63	1.41623e-10	0.645483	0.366	0.155	3.14289e-06
Rps8	1.62565e-10	0.660499	0.53	0.291	3.60763e-06
Rpl28	1.72719e-10	0.841261	0.384	0.173	3.83297e-06
Stat2	1.76609e-10	0.713045	0.254	0.081	3.91931e-06
Cox4i1	1.85842e-10	0.724286	0.376	0.167	4.1242e-06
Tnfsf8	2.76467e-10	0.580862	0.147	0.023	6.13536e-06
Psmb8	2.7754e-10	0.708285	0.283	0.101	6.15916e-06
Rpl11	3.06637e-10	0.753522	0.412	0.198	6.8049e-06
Sdc3	3.2936e-10	0.414307	0.118	0.013	7.30915e-06
Xaf1	4.0033e-10	0.658182	0.197	0.049	8.88412e-06
Qk	4.17264e-10	-0.346876	0.95	0.975	9.25991e-06
Rpl32	6.16139e-10	0.74655	0.323	0.129	1.36734e-05
Oas1a	6.39543e-10	0.452192	0.125	0.016	1.41927e-05
Rpl39	7.94695e-10	0.670299	0.373	0.167	1.76359e-05
Cpq	8.05415e-10	0.378532	0.186	0.054	1.78738e-05
Rpl27a	8.46562e-10	0.610608	0.52	0.29	1.87869e-05
Pld4	1.02341e-09	0.552214	0.839	0.689	2.27115e-05
Rps15a	1.08824e-09	0.632826	0.305	0.119	2.41502e-05
Slc24a3	1.10531e-09	-0.727976	0.448	0.608	2.45291e-05
Rpl38	1.50464e-09	0.70852	0.38	0.176	3.3391e-05
Gm46367	1.53567e-09	-0.498624	0.806	0.858	3.40796e-05
Rps23	1.72534e-09	0.659663	0.305	0.121	3.82887e-05
A930037H05Rik	2.55204e-09	0.854463	0.276	0.106	5.66349e-05
H2-T22	3.1563e-09	0.474929	0.183	0.047	7.00446e-05
Lag3	3.47252e-09	0.475841	0.315	0.138	7.70622e-05
Fhit	3.90877e-09	-0.762553	0.441	0.595	8.67434e-05
Cd9	4.24095e-09	0.658703	0.652	0.451	9.41151e-05
Gm3739	4.67247e-09	-0.763995	0.14	0.324	0.000103691
Tnfsf13b	5.04917e-09	0.573853	0.208	0.061	0.000112051
Rpl10	5.35115e-09	0.606412	0.376	0.178	0.000118753
Rps28	5.65818e-09	0.72139	0.297	0.121	0.000125566
Man2b1	6.32659e-09	0.558873	0.692	0.484	0.0001404
Actb	6.38536e-09	0.529167	0.706	0.487	0.000141704
Lamp1	7.40327e-09	0.497518	0.588	0.365	0.000164293
Nrip1	7.81453e-09	-0.600937	0.627	0.723	0.00017342
Rassf3	7.88516e-09	0.573359	0.341	0.153	0.000174988
Trim12a	8.35162e-09	0.511286	0.502	0.286	0.000185339
Fchsd2	8.59167e-09	-0.490299	0.796	0.883	0.000190666
Rps15	8.72672e-09	0.668198	0.366	0.178	0.000193663
Trim34a	9.86716e-09	0.593182	0.43	0.225	0.000218972
Ly9	1.10041e-08	0.345552	0.133	0.025	0.000244203
Herc6	1.38447e-08	0.626278	0.333	0.149	0.000307243
Rpl9	1.91163e-08	0.589819	0.355	0.167	0.000424229
Ctsl	2.24375e-08	0.62292	0.624	0.423	0.000497932
Lyz2	2.32035e-08	0.43759	0.186	0.054	0.000514932
Ipcef1	2.49234e-08	0.530608	0.319	0.146	0.0005531
Tmsb10	2.85255e-08	0.442985	0.208	0.07	0.000633038
Rps24	2.87262e-08	0.561314	0.452	0.248	0.000637492
Cxcl16	3.51712e-08	0.658539	0.147	0.034	0.00078052
Slc25a3	3.95316e-08	0.520452	0.505	0.299	0.000877286
Rps26	4.9697e-08	0.641676	0.29	0.124	0.00110288
8030442B05Rik	5.49249e-08	-0.569514	0.513	0.646	0.00121889
Mpeg1	5.83355e-08	0.372871	0.473	0.279	0.00129458
Tap2	6.37054e-08	0.459042	0.219	0.077	0.00141375
Rpl18	6.71656e-08	0.532617	0.405	0.214	0.00149054
Parp12	6.88586e-08	0.475857	0.301	0.135	0.00152811
Stab1	7.20223e-08	-0.669864	0.24	0.387	0.00159832
Rpl10a	7.43892e-08	0.581357	0.437	0.243	0.00165085
Arl15	7.69034e-08	-0.488563	0.556	0.572	0.00170664
Cfh	7.87283e-08	-0.401531	0.824	0.844	0.00174714
Slc40a1	8.51207e-08	-0.647142	0.229	0.419	0.001889
Gm2a	8.68432e-08	0.446441	0.165	0.045	0.00192722
Gm44148	9.06451e-08	0.726518	0.283	0.122	0.0020116
Hpgds	9.38985e-08	-0.312791	0.86	0.847	0.0020838
Eef1a1	9.83743e-08	0.538723	0.606	0.408	0.00218312
2610203C22Rik	1.00548e-07	-0.699814	0.351	0.525	0.00223137
Gm34408	1.02035e-07	-0.602037	0.43	0.538	0.00226436
Mafb	1.07236e-07	0.385585	0.62	0.415	0.00237979
Casp4	1.25469e-07	0.46602	0.226	0.085	0.0027844
Aif1	1.28288e-07	0.489668	0.412	0.225	0.00284696
Gfm2	1.30587e-07	-0.516441	0.588	0.655	0.00289799
Cyb561a3	1.31083e-07	0.311412	0.272	0.128	0.002909
Hexb	1.3855e-07	0.310827	0.993	0.986	0.00307471
Cox8a	1.51463e-07	0.558521	0.405	0.218	0.00336126
Hyal5	1.72144e-07	0.660369	0.115	0.022	0.00382022
Pvt1	1.82648e-07	0.475093	0.577	0.374	0.00405332
Laptm5	1.97597e-07	0.416298	0.821	0.642	0.00438508
Lst1	2.27318e-07	0.524961	0.405	0.221	0.00504463
Rpl6	2.61396e-07	0.657519	0.591	0.414	0.0058009
Rpl21	2.6832e-07	0.57287	0.487	0.297	0.00595455
Gsap	2.70764e-07	0.53104	0.57	0.372	0.00600879
Ints6l	3.08418e-07	-0.44223	0.685	0.737	0.0068444
Fam102b	3.17258e-07	-0.358227	0.624	0.622	0.00704059
Rpl8	3.42595e-07	0.582277	0.38	0.201	0.00760288
H3f3b	3.68618e-07	0.525949	0.455	0.266	0.00818037
Slfn8	4.004e-07	0.623398	0.312	0.155	0.00888568
Rpl17	4.05465e-07	0.48681	0.333	0.165	0.00899808
Arid5b	4.10658e-07	0.568933	0.466	0.277	0.00911332
Pomp	4.21421e-07	0.500815	0.211	0.077	0.00935217
Grn	4.8938e-07	0.591931	0.638	0.457	0.0108603
Ddx60	4.98988e-07	0.530283	0.24	0.097	0.0110735
Rps3a1	5.22934e-07	0.624285	0.434	0.254	0.0116049
Pik3ap1	5.3104e-07	0.483092	0.688	0.531	0.0117849
Rps27	5.71963e-07	0.587544	0.366	0.192	0.012693
Tor3a	6.72866e-07	0.463309	0.194	0.068	0.0149322
Prr5l	7.15508e-07	0.386119	0.115	0.023	0.0158785
Ubb	8.18399e-07	0.615721	0.538	0.362	0.0181619
Xkr4	8.25536e-07	0.640535	0.161	0.049	0.0183203
Slc8a1	8.40748e-07	-0.379574	0.943	0.957	0.0186579
Rapgef5	8.44703e-07	-0.327441	0.871	0.883	0.0187457
Coro1a	8.50633e-07	0.568882	0.369	0.2	0.0188772
Rpl34	8.87173e-07	0.588846	0.28	0.128	0.0196881
Gm3164	9.19755e-07	-0.638132	0.111	0.257	0.0204112
Gm10790	1.12126e-06	-0.41683	0.76	0.824	0.0248829
Dip2b	1.26936e-06	-0.344485	0.864	0.908	0.0281696
Rps6	1.32362e-06	0.270833	0.258	0.126	0.0293738
Tmbim6	1.35156e-06	0.358905	0.52	0.34	0.0299939
Rpl37a	1.39706e-06	0.563251	0.362	0.194	0.0310035
Ildr2	1.41902e-06	0.382634	0.172	0.059	0.0314909
Npnt	1.43823e-06	0.562326	0.237	0.099	0.0319172
Rps27a	1.50171e-06	0.6376	0.376	0.214	0.033326
Apbb1ip	1.60829e-06	-0.304751	0.914	0.919	0.0356912
Atp6v0e	1.70023e-06	0.516624	0.19	0.068	0.0377316
H2-DMa	1.77793e-06	0.563669	0.222	0.09	0.0394559
Lat2	1.80635e-06	0.497462	0.38	0.21	0.0400866
Rpl29	1.81676e-06	0.539677	0.308	0.153	0.0403175
Trem2	1.82153e-06	0.388039	0.81	0.651	0.0404235
Irf9	1.87659e-06	0.346911	0.233	0.104	0.0416454
Parp9	1.92122e-06	0.546306	0.29	0.14	0.0426358
Rps19	1.92184e-06	0.391447	0.219	0.095	0.0426495
Rpl36	1.98085e-06	0.580588	0.305	0.151	0.0439591
Gm40841	1.99396e-06	-0.626266	0.176	0.313	0.0442499
Kcnma1	2.09282e-06	0.437706	0.541	0.356	0.0464438
Ssbp2	2.09403e-06	0.368359	0.573	0.388	0.0464707
Cacna1d	2.26411e-06	0.437962	0.699	0.52	0.0502452
Rasgrp3	2.29251e-06	-0.439605	0.577	0.647	0.0508753
Rnf216	2.35962e-06	-0.467486	0.753	0.844	0.0523647
Ppia	2.41535e-06	0.538874	0.52	0.34	0.0536014
2210408I21Rik	2.49042e-06	-0.690993	0.093	0.221	0.0552673
Shisa5	2.56061e-06	0.53969	0.19	0.072	0.0568251
Spint1	2.8932e-06	0.475239	0.201	0.077	0.0642058
Nadk	3.08052e-06	0.450063	0.276	0.131	0.0683628
Siglech	3.10987e-06	-0.337058	0.889	0.908	0.0690143
Gbp8	3.17341e-06	0.355924	0.1	0.02	0.0704243
Rpl26	3.59586e-06	0.2995	0.319	0.178	0.0797994
Lyzl4	3.67062e-06	-0.586003	0.176	0.291	0.0814583
Rnaset2a	3.71056e-06	0.268976	0.398	0.243	0.0823447
Ctsc	3.84175e-06	0.473352	0.523	0.345	0.0852561
Apobec3	3.86181e-06	0.352841	0.416	0.252	0.0857012
Aim2	4.36806e-06	0.2622	0.627	0.453	0.096936
Stx16	4.46592e-06	0.436615	0.516	0.338	0.0991078
Sass6	5.30498e-06	0.474804	0.197	0.077	0.117728
Vxn	5.54823e-06	-0.579808	0.194	0.302	0.123126
Cebpb	5.7149e-06	0.476016	0.28	0.137	0.126825
Gm32036	5.73045e-06	-0.466896	0.631	0.707	0.12717
Gm46224	5.78639e-06	0.468167	0.416	0.248	0.128412
Rps9	5.81923e-06	0.49737	0.401	0.237	0.12914
Nos1ap	5.97339e-06	-0.615458	0.258	0.392	0.132561
Ptprc	6.55637e-06	0.345128	0.903	0.815	0.145499
A830008E24Rik	6.944e-06	0.43055	0.566	0.388	0.154101
Cfl1	6.98778e-06	0.401042	0.269	0.133	0.155073
Cryl1	7.09445e-06	-0.538941	0.28	0.374	0.15744
Btg1	7.20208e-06	0.59796	0.384	0.232	0.159829
Atrnl1	7.21529e-06	0.457803	0.172	0.063	0.160122
AC149090.1	7.6097e-06	0.318271	0.968	0.942	0.168874
Slamf8	7.93458e-06	0.430253	0.111	0.027	0.176084
Cep192	7.95803e-06	0.351895	0.301	0.16	0.176605
Npc2	8.21239e-06	0.51062	0.477	0.306	0.182249
Rps5	9.67228e-06	0.520887	0.247	0.115	0.214647
Acap2	9.81444e-06	-0.340018	0.577	0.604	0.217802
Hdac9	1.07309e-05	-0.360525	0.67	0.664	0.238139
Atp9b	1.09144e-05	-0.482472	0.416	0.505	0.242212
Acss1	1.11747e-05	-0.522635	0.276	0.388	0.247989
Zfp467	1.12295e-05	0.361742	0.283	0.149	0.249206
Trim14	1.17223e-05	0.475115	0.341	0.189	0.260141
Dbi	1.2606e-05	0.359939	0.154	0.056	0.279752
Numb	1.27563e-05	-0.374193	0.867	0.91	0.283088
Sharpin	1.28954e-05	0.291691	0.208	0.097	0.286175
Snx10	1.29424e-05	0.252759	0.315	0.183	0.287219
9530068E07Rik	1.29714e-05	0.331541	0.125	0.036	0.287862
Rpl23a	1.30849e-05	0.494376	0.24	0.112	0.29038
Pml	1.31385e-05	0.434199	0.176	0.067	0.29157
Dgkd	1.31421e-05	-0.339969	0.627	0.651	0.291648
Tmem179b	1.32844e-05	0.4545	0.312	0.167	0.294807
Ftl1	1.33242e-05	0.455711	0.366	0.21	0.29569
Rps18	1.35671e-05	0.343595	0.211	0.095	0.301081
Apobec1	1.44689e-05	0.393763	0.473	0.308	0.321093
Cep68	1.518e-05	-0.484733	0.358	0.451	0.336875
Mlxipl	1.53471e-05	-0.392564	0.663	0.696	0.340582
Ddx58	1.53478e-05	0.402665	0.197	0.083	0.340598
Map4k4	1.59207e-05	-0.431941	0.563	0.649	0.353313
Pwwp2a	1.59296e-05	-0.314372	0.624	0.647	0.353509
Atp6v0c	1.62786e-05	0.496187	0.427	0.264	0.361254
Fmnl2	1.68109e-05	0.550016	0.427	0.268	0.373067
Lacc1	1.68712e-05	0.473121	0.541	0.383	0.374407
Rpl36al	1.70954e-05	0.463871	0.305	0.164	0.37938
Trf	1.81273e-05	0.534657	0.552	0.396	0.40228
Usp24	1.84021e-05	-0.343596	0.444	0.46	0.408378
Klf12	1.90053e-05	-0.48566	0.559	0.669	0.421765
Nrgn	1.906e-05	-0.457216	0.029	0.117	0.422979
mt-Co1	2.03656e-05	0.438532	0.645	0.482	0.451953
Sh3bgrl3	2.06046e-05	0.556709	0.24	0.119	0.457256
Adap1	2.12287e-05	0.431008	0.125	0.038	0.471107
Fcgr3	2.15556e-05	0.354011	0.498	0.338	0.478363
Tm6sf1	2.31937e-05	-0.521008	0.344	0.496	0.514715
Extl3	2.63389e-05	0.412394	0.595	0.43	0.584512
D530033B14Rik	2.65188e-05	0.464367	0.233	0.11	0.588505
Mgll	2.77297e-05	-0.535775	0.136	0.205	0.615377
Rpl35	2.88806e-05	0.529028	0.229	0.108	0.640919
Khdrbs3	2.88865e-05	-0.593161	0.093	0.2	0.641049
Trim30d	2.93832e-05	0.435148	0.376	0.225	0.652073
1700011L22Rik	2.97423e-05	-0.601809	0.129	0.234	0.66004
Chchd2	3.03105e-05	0.481109	0.229	0.108	0.672651
Atp6v1d	3.14371e-05	0.326739	0.186	0.081	0.697653
BC031181	3.1662e-05	0.363233	0.186	0.081	0.702644
Crlf2	3.23692e-05	0.268153	0.129	0.045	0.718336
Ppfia4	3.28639e-05	0.450942	0.434	0.277	0.729315
Pbxip1	3.32175e-05	0.408673	0.247	0.122	0.737163
Trim25	3.38761e-05	0.35237	0.108	0.029	0.751779
Tmsb4x	3.50443e-05	0.294528	0.846	0.718	0.777703
Olfr56	3.64631e-05	0.290072	0.254	0.137	0.809188
Prkca	3.70033e-05	-0.37624	0.624	0.656	0.821178
Coro2a	3.74348e-05	0.338716	0.251	0.131	0.830754
Marcks	3.80355e-05	0.367214	0.778	0.651	0.844084
Samhd1	4.06633e-05	0.425902	0.369	0.221	0.902399
Epb41l3	4.06688e-05	0.427396	0.168	0.067	0.902521
Lhfpl2	4.3672e-05	0.263357	0.695	0.536	0.969168
Sp110	4.47235e-05	0.428742	0.215	0.099	0.992503
Zc3hav1	4.5556e-05	0.485173	0.348	0.207	1
Mllt3	4.60432e-05	0.463815	0.229	0.11	1
Fbxo32	4.63648e-05	0.290728	0.115	0.034	1
Phf11d	5.05927e-05	0.290673	0.108	0.031	1
Rcsd1	5.08349e-05	-0.292402	0.373	0.371	1
Sat1	5.2351e-05	0.396523	0.824	0.719	1
Cox7b	5.48852e-05	0.386307	0.229	0.113	1
Snx24	5.53694e-05	-0.439031	0.473	0.547	1
Rtcb	5.61099e-05	0.365618	0.172	0.072	1
Tor1aip1	5.91753e-05	0.430416	0.538	0.379	1
Atg16l2	6.55593e-05	-0.449203	0.509	0.549	1
Phf11b	7.37888e-05	0.303242	0.1	0.027	1
Gm42917	7.41937e-05	0.360507	0.219	0.106	1
Dapp1	7.45304e-05	-0.319901	0.591	0.606	1
Gm26542	7.87677e-05	-0.436014	0.584	0.631	1
Apod	8.03987e-05	0.280173	0.104	0.032	1
Rps13	8.26452e-05	0.478546	0.297	0.167	1
Usp25	8.35495e-05	0.405339	0.459	0.306	1
Mthfs	8.51424e-05	-0.346049	0.337	0.349	1
Cdk8	8.52669e-05	0.290325	0.452	0.306	1
Itgav	8.55364e-05	-0.394028	0.444	0.493	1
Whrn	9.12859e-05	-0.481053	0.283	0.396	1
Mef2c	9.59392e-05	-0.253901	0.957	0.932	1
Ifih1	9.87093e-05	0.380587	0.122	0.041	1
Gm21887	9.95163e-05	0.38045	0.143	0.054	1
4930599N23Rik	0.00010104	0.3587	0.391	0.248	1
Gab1	0.0001014	-0.510182	0.254	0.344	1
Phyhd1	0.000101987	-0.303723	0.763	0.761	1
Mef2a	0.00010336	-0.285631	0.953	0.982	1
Ergic3	0.000108076	0.395086	0.176	0.076	1
Agmo	0.000113576	-0.421745	0.72	0.817	1
Lyst	0.000113716	0.295612	0.505	0.354	1
Wipf1	0.000117478	0.342621	0.713	0.568	1
Timp2	0.000118348	0.464036	0.384	0.243	1
Rpl15	0.000121276	0.411078	0.305	0.174	1
Gpr34	0.000122314	-0.289149	0.853	0.858	1
Mertk	0.00012274	-0.295948	0.95	0.959	1
Gm33370	0.000123879	0.336372	0.125	0.043	1
Rpl3	0.000124423	0.437236	0.323	0.189	1
Rock2	0.000126123	-0.375143	0.642	0.705	1
Rps7	0.000128139	0.416094	0.33	0.196	1
Cd83	0.000128983	0.318251	0.161	0.067	1
Ndufa13	0.000134885	0.410893	0.208	0.101	1
Lgals9	0.000138899	0.3806	0.391	0.248	1
Strbp	0.000140978	-0.26965	0.52	0.487	1
Tspo	0.000143219	0.300576	0.115	0.04	1
Gna12	0.000144963	0.250252	0.57	0.421	1
Lifr	0.000144966	-0.330424	0.24	0.264	1
Acer3	0.000148026	0.345167	0.742	0.601	1
Pde1b	0.000148252	-0.492926	0.09	0.182	1
Lrp1	0.000157847	-0.318866	0.548	0.583	1
Cdk6	0.000158838	-0.427919	0.312	0.378	1
Exoc6	0.000159992	0.296718	0.473	0.326	1
Cd244a	0.000160005	0.25813	0.104	0.032	1
Atp5d	0.000165594	0.358718	0.154	0.063	1
Cox5b	0.000165635	0.307565	0.165	0.072	1
Ola1	0.000165703	0.341299	0.186	0.086	1
Dtx3l	0.000165897	0.343596	0.19	0.088	1
Apoe	0.000169899	0.677959	0.337	0.205	1
Lcp1	0.000173723	0.35492	0.52	0.369	1
Fam129a	0.00017447	0.309621	0.222	0.119	1
Abr	0.000178469	0.342662	0.452	0.306	1
Cd34	0.000181807	0.390972	0.222	0.112	1
Ebf3	0.000184594	0.283847	0.265	0.149	1
Kcmf1	0.000184825	0.277186	0.441	0.3	1
Heatr5a	0.000184889	0.261054	0.588	0.441	1
Tmem219	0.000190153	0.285262	0.201	0.101	1
Prkce	0.000192339	-0.47382	0.326	0.419	1
Tmem59	0.000206728	0.337199	0.466	0.32	1
Ifi30	0.00020756	0.477834	0.276	0.156	1
Liph	0.000210336	0.412634	0.283	0.16	1
Eif3f	0.000213035	0.407637	0.147	0.061	1
Mif	0.000214226	0.4502	0.161	0.068	1
Zfp608	0.000223403	-0.330091	0.362	0.378	1
Nlk	0.000229135	-0.431494	0.326	0.428	1
Syngr1	0.00023498	-0.2619	0.47	0.468	1
Kcnk13	0.000235982	-0.319631	0.473	0.478	1
Fbrsl1	0.000236253	0.267153	0.527	0.385	1
Pxn	0.000239736	-0.446806	0.09	0.187	1
Calm2	0.000254663	-0.31739	0.613	0.633	1
Rplp2	0.000255563	0.422727	0.262	0.144	1
Evi5	0.000272982	-0.281522	0.355	0.376	1
Rad51b	0.000277272	0.541447	0.229	0.121	1
Tmem135	0.000284026	-0.320688	0.627	0.667	1
Rps2	0.000284965	0.487934	0.323	0.196	1
Mboat1	0.000289549	-0.485618	0.147	0.223	1
4632427E13Rik	0.000291568	-0.379291	0.369	0.433	1
Slc38a2	0.000297693	0.353465	0.545	0.399	1
Crybg3	0.00029949	0.349443	0.312	0.187	1
9930111J21Rik2	0.000301184	0.299982	0.419	0.282	1
Dennd1b	0.000304576	0.380142	0.452	0.309	1
Rpl7a	0.000313673	0.370568	0.251	0.137	1
Ppib	0.000318087	0.445318	0.355	0.223	1
Cttnbp2nl	0.000321491	-0.256105	0.606	0.608	1
St3gal6	0.000324797	-0.266286	0.771	0.759	1
Gpi1	0.000328507	0.276251	0.158	0.07	1
Myo18b	0.000329206	-0.42286	0.075	0.173	1
Ctsa	0.00033197	0.283526	0.484	0.342	1
Gm43221	0.000335394	-0.41662	0.405	0.5	1
Tep1	0.000337108	0.265916	0.276	0.165	1
Cst3	0.00033909	0.275402	0.996	0.989	1
Emc7	0.000339448	0.366331	0.237	0.126	1
Cd33	0.000342288	-0.258207	0.692	0.7	1
Lap3	0.000355517	0.309727	0.172	0.079	1
Slamf6	0.000357558	0.32683	0.19	0.094	1
Tmem50a	0.00036494	0.42948	0.326	0.2	1
Ncoa1	0.000366527	0.41749	0.441	0.304	1
Slc29a3	0.000374495	0.313917	0.444	0.308	1
Nav3	0.00038118	-0.330948	0.95	0.959	1
Setd3	0.000412301	0.381377	0.437	0.299	1
Clec2d	0.000415177	0.39608	0.197	0.097	1
Naip2	0.000418898	0.2874	0.391	0.261	1
Znhit6	0.000425084	0.312271	0.1	0.032	1
Ivns1abp	0.000426544	-0.260943	0.964	0.975	1
Taok3	0.000427584	0.298288	0.455	0.317	1
Adcy8	0.000441603	-0.434006	0.039	0.106	1
Man1c1	0.000456688	-0.435744	0.294	0.378	1
Bri3	0.000468457	0.389435	0.337	0.21	1
Rgs7bp	0.000469761	-0.443267	0.036	0.101	1
Cdip1	0.000483477	0.321713	0.362	0.236	1
Maml3	0.000485763	-0.264716	0.846	0.906	1
9130015G15Rik	0.000498119	-0.419218	0.366	0.446	1
Rnf114	0.000521846	0.305026	0.265	0.155	1
Ucp2	0.000522056	0.320973	0.176	0.083	1
Tmem119	0.000525661	0.362826	0.545	0.403	1
Zfp710	0.000530723	-0.324234	0.738	0.772	1
Slc11a1	0.000541221	0.394331	0.523	0.385	1
Tmigd3	0.000550462	-0.492455	0.204	0.282	1
Rpl41	0.000550662	0.321469	0.405	0.273	1
Tlr3	0.000563846	0.270893	0.287	0.176	1
Ccnd3	0.000565003	-0.393802	0.502	0.565	1
Slc38a9	0.000565828	-0.297629	0.38	0.392	1
Zfp318	0.000577414	0.276388	0.172	0.083	1
Ptk2b	0.000587146	0.326748	0.48	0.342	1
Sgk3	0.000590601	0.334881	0.441	0.306	1
Ifi35	0.000591387	0.262765	0.161	0.077	1
Cebpa	0.000592836	0.298033	0.176	0.086	1
Rufy3	0.000599226	0.344777	0.301	0.183	1
Opa1	0.000602186	0.26539	0.305	0.191	1
Atp5g3	0.000605111	0.466018	0.197	0.101	1
Cep170	0.000608443	-0.250195	0.487	0.495	1
Dip2c	0.000614445	-0.398586	0.369	0.439	1
Asah1	0.000621703	0.267826	0.523	0.387	1
Ndufa4	0.000629088	0.515282	0.233	0.135	1
Exoc1	0.000642027	0.307254	0.176	0.085	1
Serp1	0.000644258	0.354279	0.129	0.052	1
Plp1	0.000647366	0.649879	0.165	0.079	1
Cask	0.000675187	-0.277797	0.677	0.696	1
Gart	0.000687236	0.280321	0.222	0.124	1
Tns1	0.000687823	0.341009	0.308	0.189	1
Ndufc2	0.00069015	0.449011	0.197	0.112	1
Psmb10	0.000710136	0.291449	0.104	0.036	1
Maf	0.000718181	-0.316162	0.735	0.791	1
Rnaset2b	0.000725281	0.282784	0.319	0.201	1
4930517O19Rik	0.000728042	-0.474924	0.33	0.417	1
Rack1	0.000738135	0.265438	0.194	0.101	1
Dstn	0.000742862	0.272679	0.258	0.153	1
Exoc6b	0.000743482	-0.384924	0.477	0.523	1
3222401L13Rik	0.000744741	-0.535956	0.211	0.299	1
Pdia3	0.000754971	0.369191	0.495	0.358	1
Gm37494	0.000766247	-0.442444	0.254	0.342	1
Ran	0.00077366	0.366022	0.158	0.072	1
Keap1	0.000774978	0.360302	0.136	0.058	1
Plxna4	0.000795111	-0.346806	0.552	0.644	1
Rplp0	0.000809716	0.472699	0.222	0.122	1
Arid1a	0.000818807	-0.330065	0.448	0.482	1
Ndufs3	0.000833605	0.386339	0.19	0.097	1
Snx29	0.000846595	-0.273351	0.792	0.831	1
Gm10134	0.000867922	-0.393721	0.057	0.115	1
H2-T24	0.000878108	0.316868	0.208	0.11	1
Gng10	0.000883114	0.296392	0.373	0.25	1
Tpt1	0.000890418	0.313237	0.305	0.189	1
Chd2	0.000891223	-0.264823	0.541	0.55	1
Bptf	0.000908851	-0.294775	0.47	0.495	1
Tbc1d8	0.000937728	0.392187	0.269	0.158	1
Pla2g4a	0.000939934	-0.280254	0.441	0.455	1
App	0.000948502	0.261541	0.38	0.259	1
Ssr4	0.000960015	0.320467	0.344	0.223	1
Zmiz1	0.0009796	-0.360674	0.495	0.538	1
Ctsd	0.000988201	0.36539	0.842	0.748	1
Mia2	0.00099649	0.384108	0.509	0.396	1
Ptrhd1	0.00100961	0.273176	0.118	0.047	1
Gm4258	0.00101026	-0.378624	0.419	0.507	1
Tnpo1	0.00102068	0.273577	0.477	0.345	1
Hpgd	0.00103251	-0.401019	0.559	0.604	1
Rpl13a	0.00108597	0.35258	0.229	0.128	1
Ywhab	0.00109957	0.302365	0.269	0.16	1
Smdt1	0.00110103	0.31541	0.176	0.088	1
Rpl27	0.00110244	0.282847	0.211	0.117	1
Junb	0.00111455	0.42935	0.315	0.2	1
Synj1	0.0011416	0.279239	0.47	0.34	1
Vps28	0.00114587	0.326072	0.165	0.081	1
Slc25a37	0.00118842	-0.417233	0.244	0.353	1
Nfe2l2	0.00120917	0.364026	0.448	0.318	1
Ccnh	0.00123355	-0.315124	0.29	0.309	1
Rpl5	0.00127088	0.280986	0.276	0.171	1
Zfp326	0.00129966	0.280318	0.269	0.165	1
Kcnrg	0.00130154	-0.445955	0.369	0.41	1
Olfr1033	0.00130945	0.392048	0.108	0.041	1
Kcnk6	0.00136682	0.341215	0.233	0.133	1
Rpl31	0.00137423	0.322098	0.19	0.099	1
Arap2	0.00138227	-0.441058	0.047	0.112	1
Hspa8	0.00139023	0.366887	0.351	0.232	1
Dpm3	0.0013942	0.37383	0.111	0.043	1
Lrba	0.00142891	-0.34457	0.448	0.505	1
Orai2	0.00144909	0.310645	0.269	0.162	1
Atp5h	0.00155061	0.326248	0.215	0.121	1
Gm30329	0.00158477	-0.381145	0.065	0.137	1
Cox7c	0.00158573	0.344837	0.43	0.304	1
Cyp27a1	0.00167662	0.296176	0.28	0.174	1
Ndufa6	0.00170225	0.35498	0.172	0.086	1
Gm26827	0.00173711	-0.444616	0.437	0.531	1
Ndufa1	0.00174899	0.257955	0.1	0.038	1
Sirt2	0.00179967	0.254016	0.262	0.162	1
Zup1	0.00181311	0.352352	0.606	0.477	1
Sub1	0.00186525	0.356938	0.154	0.074	1
Hivep3	0.00188052	-0.285287	0.613	0.651	1
Rab31	0.00188195	-0.285953	0.487	0.505	1
Ptpra	0.00191565	-0.29896	0.513	0.547	1
Atp7a	0.00196656	0.305107	0.401	0.282	1
Cox5a	0.00197686	0.345974	0.19	0.101	1
Slc25a4	0.0019916	0.305809	0.229	0.135	1
Pfkfb3	0.00202226	0.405768	0.319	0.21	1
Sept8	0.00206992	0.277996	0.129	0.058	1
Chmp4b	0.00208044	0.353962	0.215	0.121	1
Rnpep	0.00209585	0.312358	0.452	0.327	1
Fyb	0.00210022	0.283505	0.91	0.86	1
Peak1	0.0021096	-0.456141	0.247	0.326	1
Tnfaip8	0.00215022	0.291441	0.398	0.279	1
Mitf	0.0021922	-0.268981	0.624	0.629	1
Adar	0.0022389	0.272288	0.154	0.076	1
Thoc7	0.00225815	0.393374	0.179	0.094	1
Clta	0.00229461	0.320606	0.545	0.421	1
Nudc	0.00234429	0.262922	0.122	0.054	1
Elob	0.00240468	0.317494	0.197	0.108	1
Rrp1b	0.00240652	-0.442429	0.097	0.174	1
Cfap74	0.00246158	-0.35819	0.251	0.3	1
Srgn	0.00249619	0.274858	0.151	0.074	1
Mllt10	0.0025242	-0.302987	0.559	0.592	1
Herpud1	0.00254837	0.326024	0.287	0.182	1
Pcgf5	0.00256711	0.274389	0.125	0.056	1
Havcr2	0.00260671	0.27559	0.588	0.462	1
Gm20528	0.00263727	-0.467397	0.369	0.417	1
Gm42601	0.00270372	0.321406	0.168	0.086	1
Creg1	0.00281432	0.416519	0.215	0.126	1
Nr3c1	0.00282868	-0.317243	0.53	0.556	1
Atp6v1f	0.0028383	0.346372	0.168	0.088	1
Gm3264	0.00284797	-0.313819	0.093	0.18	1
Cyfip1	0.00284836	-0.301601	0.699	0.727	1
Abcg2	0.00285661	-0.272805	0.194	0.218	1
Gm26936	0.00288385	-0.372398	0.358	0.39	1
Alkbh5	0.00289859	0.284682	0.179	0.095	1
Ireb2	0.00291677	-0.285583	0.244	0.273	1
9130019P16Rik	0.00291689	-0.304077	0.33	0.313	1
St7	0.00292863	0.317202	0.133	0.061	1
Rasgef1b	0.00297016	0.291951	0.115	0.049	1
Mctp1	0.0030068	-0.306409	0.652	0.698	1
Slc37a2	0.0030568	-0.300649	0.204	0.237	1
Stx7	0.00309048	0.333171	0.444	0.327	1
Tmed7	0.00317981	0.314486	0.204	0.115	1
Rffl	0.00323972	-0.280284	0.398	0.414	1
Abcb4	0.00324008	-0.448263	0.211	0.293	1
Gng2	0.00331254	-0.292057	0.498	0.5	1
Arhgap24	0.00336747	0.359579	0.409	0.291	1
Rpl22	0.00337393	0.290363	0.165	0.086	1
Fam111a	0.00340615	0.381669	0.265	0.165	1
Ikbkb	0.0034341	-0.271186	0.315	0.342	1
Uimc1	0.0034434	-0.272322	0.308	0.324	1
Sgms1	0.00349176	-0.356732	0.276	0.326	1
Cdk19	0.00349384	-0.308168	0.477	0.522	1
Zfp715	0.0035918	-0.391389	0.1	0.167	1
Phc3	0.0036295	-0.383499	0.283	0.354	1
Rhot1	0.00367079	-0.266474	0.251	0.266	1
Trim12c	0.00381624	0.339469	0.269	0.169	1
Ccdc93	0.00384359	-0.304947	0.283	0.324	1
Poc1b	0.00389199	-0.416308	0.14	0.209	1
Mrc2	0.00390522	0.26019	0.161	0.085	1
Etnk1	0.00399394	0.37753	0.419	0.311	1
Mbp	0.00408848	0.295806	0.204	0.119	1
Bbs9	0.00409032	-0.289688	0.584	0.608	1
Slc7a8	0.00411688	-0.326148	0.509	0.554	1
Mta3	0.00420811	0.284304	0.215	0.126	1
Uhrf1bp1	0.00428004	0.26634	0.204	0.121	1
1600022D10Rik	0.00428632	-0.42954	0.061	0.122	1
Leng9	0.00431528	-0.338691	0.186	0.246	1
Ywhah	0.00438514	0.405542	0.444	0.327	1
Maz	0.00441163	-0.307732	0.161	0.191	1
Smarcd1	0.00442324	0.299016	0.122	0.056	1
Rab27a	0.00446876	0.337194	0.258	0.162	1
Gm16068	0.00450732	-0.332564	0.133	0.158	1
Oxr1	0.00454336	-0.337165	0.534	0.594	1
Rspry1	0.00455347	-0.306418	0.222	0.252	1
Rel	0.00456506	0.272526	0.452	0.335	1
Ambra1	0.00457125	-0.275934	0.552	0.563	1
Zfp532	0.00457579	-0.344475	0.247	0.299	1
Sesn1	0.00463634	-0.334278	0.366	0.468	1
Pdgfa	0.00469944	0.399776	0.108	0.049	1
Prkg1	0.00498258	-0.614832	0.093	0.162	1
E2f3	0.00498429	-0.342688	0.337	0.396	1
Kif21b	0.0050312	-0.326567	0.258	0.304	1
Pfn1	0.0051733	0.303501	0.287	0.187	1
Nampt	0.00517808	0.307561	0.143	0.072	1
Fcgr2b	0.0053838	0.321837	0.287	0.187	1
Abca1	0.00541989	-0.297315	0.502	0.563	1
Sqor	0.00545438	-0.377198	0.097	0.171	1
Pdlim5	0.00545996	-0.329165	0.254	0.302	1
Nlrp3	0.00548536	-0.416291	0.1	0.174	1
Gm44686	0.00552419	-0.382454	0.265	0.338	1
Fancc	0.00553384	-0.395453	0.072	0.137	1
Fam117b	0.00565554	-0.337182	0.337	0.39	1
Top1	0.00582695	-0.287201	0.427	0.457	1
Rcbtb2	0.00587098	-0.258174	0.477	0.482	1
Dock1	0.00587545	-0.438055	0.247	0.324	1
Slc16a7	0.00590978	-0.398106	0.305	0.362	1
Spcs2	0.0059825	0.376199	0.254	0.164	1
Dop1b	0.00611297	0.325195	0.183	0.103	1
Heatr1	0.00617107	-0.322142	0.072	0.144	1
Cox16	0.00627943	-0.341796	0.495	0.532	1
Eif3k	0.00628792	0.374176	0.136	0.072	1
Atp5g2	0.00639486	0.450066	0.272	0.182	1
Mast3	0.00645588	-0.273917	0.366	0.417	1
Ctnnd2	0.006461	-0.448176	0.122	0.18	1
Gabarap	0.00652154	0.288429	0.247	0.158	1
Ppp1r21	0.00665617	-0.263025	0.387	0.419	1
Apopt1	0.00708836	-0.382896	0.097	0.155	1
Fer	0.00717699	-0.356374	0.294	0.367	1
H2-DMb1	0.00722658	0.337814	0.136	0.068	1
Maml1	0.00726375	-0.252627	0.294	0.318	1
Dhx34	0.00727322	-0.318656	0.065	0.119	1
Atp5l	0.00733049	0.328287	0.172	0.095	1
Adhfe1	0.00743759	-0.357027	0.197	0.279	1
mt-Atp6	0.00748314	0.270241	0.197	0.122	1
Hnrnph1	0.00751778	-0.253026	0.581	0.612	1
2610020C07Rik	0.00758234	-0.294652	0.405	0.41	1
Zfp90	0.00775583	-0.294642	0.29	0.333	1
Phykpl	0.00808362	-0.30848	0.219	0.252	1
Rasa4	0.0081784	0.258466	0.312	0.216	1
Ciao2b	0.00831515	0.295505	0.104	0.047	1
Cpeb4	0.0083605	-0.36294	0.186	0.245	1
Tecpr1	0.00846459	0.275347	0.14	0.072	1
Dcaf1	0.00852753	-0.357643	0.108	0.162	1
Spata13	0.00857306	0.343145	0.362	0.264	1
Alox5ap	0.00888775	0.367321	0.24	0.155	1
Hjurp	0.0089556	-0.299639	0.115	0.196	1
Nlrp1b	0.00901641	0.259202	0.588	0.477	1
Iffo1	0.00933334	-0.356932	0.341	0.412	1
Wdr37	0.00939861	-0.267376	0.287	0.302	1
Fmnl3	0.00949276	-0.258634	0.466	0.477	1
mt-Cytb	0.00953565	0.252619	0.247	0.167	1
Sh3pxd2a	0.00958922	-0.276136	0.348	0.394	1
Slmap	0.00977591	-0.300901	0.427	0.462	1
Pcsk7	0.00996381	0.272887	0.215	0.135	1
Nrros	0.00996628	-0.256341	0.448	0.48	1
Gprasp1	0.0100014	-0.311157	0.179	0.212	1
Glis3	0.0101636	-0.410775	0.111	0.174	1
Sgpl1	0.010195	0.270392	0.33	0.232	1
Adgrl2	0.0102583	-0.409902	0.086	0.151	1
Eef2k	0.0102653	-0.342654	0.369	0.462	1
Enox2	0.0102666	-0.405896	0.226	0.293	1
4930595D18Rik	0.0102722	0.26295	0.237	0.151	1
Zfp280d	0.0103172	-0.273475	0.366	0.399	1
Hivep1	0.0103714	0.265083	0.161	0.09	1
Gsdmd	0.0104128	0.263254	0.462	0.354	1
Pard3b	0.0106229	-0.403401	0.437	0.498	1
Mfsd4a	0.0107038	-0.277109	0.176	0.216	1
AW549877	0.0107495	0.270914	0.222	0.138	1
Sparc	0.0107624	0.250135	0.717	0.613	1
Nek6	0.010806	-0.362249	0.136	0.21	1
Slirp	0.0108454	0.298061	0.14	0.074	1
Oma1	0.0110208	-0.293835	0.287	0.331	1
4933421O10Rik	0.0110454	0.273641	0.108	0.05	1
Wapl	0.0111959	-0.301971	0.455	0.509	1
L3mbtl3	0.011214	0.428496	0.151	0.085	1
Gm42962	0.0113708	-0.40375	0.251	0.338	1
Ang	0.0114702	0.325176	0.229	0.146	1
Fam13b	0.0115365	-0.262645	0.344	0.406	1
Pitpna	0.0115694	-0.364513	0.276	0.347	1
mt-Nd1	0.0116413	0.305503	0.179	0.104	1
Apc	0.0116956	-0.260221	0.477	0.507	1
Atp13a3	0.0117904	-0.359994	0.312	0.385	1
H2-Ke6	0.0118936	-0.284992	0.147	0.178	1
Stk17b	0.0121503	-0.288914	0.05	0.11	1
Lpar6	0.0121676	-0.252325	0.534	0.554	1
Gm3488	0.0122278	-0.353433	0.151	0.23	1
Tbc1d1	0.0122498	0.289967	0.19	0.113	1
Zfp236	0.0123306	-0.34908	0.179	0.241	1
Rnasel	0.0125461	-0.282341	0.057	0.119	1
Znfx1	0.0125746	0.311227	0.211	0.131	1
Arap3	0.0126143	-0.257062	0.305	0.329	1
Scoc	0.0126801	-0.282494	0.545	0.576	1
Abhd17b	0.0126808	-0.280266	0.19	0.218	1
Idh2	0.012745	-0.260711	0.172	0.189	1
Lars2	0.0127506	0.279753	0.272	0.183	1
Ptprs	0.012879	-0.350127	0.161	0.232	1
Cables1	0.0129728	-0.346166	0.215	0.252	1
Ube2e1	0.0130941	0.299225	0.283	0.192	1
Tet3	0.0131211	-0.270519	0.337	0.376	1
Tut4	0.0131444	-0.331072	0.444	0.527	1
Ecscr	0.0131491	-0.313698	0.265	0.302	1
Nr6a1	0.0133876	-0.349171	0.685	0.725	1
Hs6st1	0.0136973	0.290008	0.215	0.135	1
Zdhhc20	0.0137564	-0.305379	0.323	0.374	1
Rnf166	0.0137934	0.340782	0.201	0.128	1
Ilf3	0.0138126	-0.289679	0.057	0.117	1
Mettl3	0.0138142	-0.335178	0.111	0.155	1
Gtf2ird1	0.0139431	-0.302235	0.057	0.117	1
Gm33699	0.0141535	-0.32728	0.108	0.156	1
Gm43378	0.0143605	-0.341056	0.075	0.14	1
Adcy9	0.014518	-0.355071	0.208	0.264	1
Rttn	0.0146489	-0.331228	0.093	0.131	1
Traf3	0.0146643	0.310264	0.326	0.232	1
Ikbkg	0.0147566	-0.278963	0.125	0.146	1
Ptpro	0.0149114	-0.280591	0.258	0.29	1
Tmem37	0.0149911	0.274593	0.133	0.07	1
Zfp697	0.0150269	-0.321621	0.133	0.18	1
Trrap	0.0150512	-0.313564	0.111	0.14	1
Sh3gl1	0.0151369	-0.252724	0.226	0.261	1
Cmya5	0.0152298	-0.346536	0.133	0.165	1
Dnajc2	0.0153021	0.304103	0.133	0.07	1
Utrn	0.0156016	0.258231	0.237	0.155	1
Gramd1a	0.0156287	-0.292769	0.14	0.185	1
Hspe1	0.0158031	0.304753	0.136	0.074	1
Srrm1	0.0159371	-0.280294	0.416	0.462	1
Lemd2	0.0161405	-0.303012	0.068	0.108	1
Nsrp1	0.0162556	-0.345279	0.143	0.182	1
Vps39	0.0162664	-0.260562	0.133	0.164	1
Gdi1	0.0168234	-0.265463	0.197	0.23	1
Fbxo9	0.0168869	-0.296865	0.072	0.115	1
Mtss1	0.0174529	-0.311854	0.197	0.261	1
Bicd2	0.0175311	0.274955	0.161	0.094	1
Uspl1	0.0175552	-0.25572	0.072	0.104	1
mt-Nd2	0.017702	0.26571	0.125	0.067	1
Rars2	0.0177734	-0.274891	0.151	0.176	1
Eef2	0.0178479	0.268563	0.208	0.131	1
Zfp266	0.0178834	-0.331379	0.122	0.156	1
Entpd1	0.0179286	-0.25576	0.789	0.827	1
Sbf2	0.0180519	-0.251736	0.616	0.635	1
Atxn1	0.0185912	-0.338998	0.369	0.437	1
Pbx1	0.018717	-0.390773	0.211	0.295	1
Hck	0.0188014	0.273234	0.631	0.536	1
Abcc3	0.0189482	-0.364327	0.197	0.257	1
Ggta1	0.0192079	-0.273245	0.154	0.183	1
Ptgds	0.0195389	0.563504	0.176	0.106	1
Naglu	0.0197357	0.251873	0.111	0.056	1
Naca	0.0199903	0.336713	0.258	0.174	1
Nhlrc3	0.0200639	0.263806	0.115	0.061	1
Pfdn5	0.0205354	0.274953	0.204	0.129	1
Ccdc192	0.0205981	-0.373026	0.1	0.133	1
Lrp6	0.0209033	-0.367405	0.258	0.318	1
Gm47664	0.020922	-0.317766	0.158	0.219	1
Btf3	0.0210035	0.369506	0.161	0.097	1
Cd14	0.0211073	0.32267	0.326	0.236	1
Pnpla8	0.0214927	-0.275283	0.233	0.27	1
Nt5dc1	0.0215106	-0.336308	0.179	0.23	1
Gm21798	0.0216947	-0.377266	0.05	0.103	1
1700037C18Rik	0.0218641	-0.325708	0.204	0.245	1
Hist1h2be	0.0220454	-0.3215	0.186	0.236	1
Gm11146	0.0221983	-0.366267	0.197	0.264	1
Bcor	0.0226153	-0.330414	0.136	0.205	1
Pnpt1	0.022629	0.257571	0.229	0.151	1
Usp40	0.0226485	-0.254191	0.29	0.311	1
D7Ertd443e	0.0227255	-0.304548	0.057	0.113	1
Gm5086	0.0228491	-0.259891	0.455	0.489	1
Mdm2	0.0229541	-0.30473	0.136	0.178	1
Gm16337	0.0231212	-0.273201	0.591	0.619	1
Fbxo8	0.023307	-0.308142	0.05	0.101	1
Dzip3	0.0233857	-0.330418	0.154	0.209	1
Gm15635	0.0234888	-0.318686	0.161	0.221	1
Cdadc1	0.0245759	0.343011	0.136	0.077	1
Chsy1	0.0251384	-0.288495	0.201	0.245	1
Tmem273	0.0254718	-0.263626	0.28	0.313	1
Angptl2	0.0257092	-0.318661	0.1	0.153	1
Pura	0.0260365	-0.27261	0.283	0.311	1
Snf8	0.0265191	0.253915	0.186	0.117	1
Cep295	0.0266774	-0.293973	0.115	0.149	1
Gpr183	0.0272263	-0.337643	0.348	0.405	1
Nckap5l	0.0273572	-0.269384	0.147	0.205	1
Adamts16	0.0273987	-0.373497	0.133	0.189	1
Pgls	0.0277068	0.261737	0.151	0.088	1
Cacna1a	0.0278269	-0.29282	0.115	0.171	1
Fkbp5	0.0279027	0.284584	0.33	0.243	1
Lats2	0.0281486	-0.317228	0.14	0.191	1
Gm15655	0.0285994	-0.309234	0.136	0.209	1
Sec24b	0.0287095	-0.27102	0.254	0.326	1
Zfp182	0.0288213	-0.272044	0.276	0.309	1
Sp4	0.029544	0.271278	0.247	0.169	1
Eng	0.0308928	0.288623	0.222	0.149	1
Tbc1d4	0.0313152	-0.376051	0.1	0.164	1
Tinf2	0.031818	-0.313674	0.09	0.124	1
Dennd2c	0.0322336	-0.287929	0.115	0.176	1
4732471J01Rik	0.0322681	-0.312126	0.208	0.282	1
Dym	0.0327042	-0.333979	0.176	0.225	1
Klf3	0.0327381	-0.251831	0.358	0.387	1
Ralgps2	0.0328691	-0.31552	0.222	0.3	1
Mad1l1	0.0335155	-0.277632	0.057	0.106	1
Kdm3b	0.0335905	-0.282972	0.455	0.477	1
Selenof	0.0345363	0.291018	0.233	0.158	1
Prpf18	0.0366032	-0.295715	0.122	0.158	1
Sbno1	0.036946	-0.280928	0.24	0.297	1
Ttll3	0.0370407	-0.302716	0.079	0.112	1
Plxna4os3	0.037231	-0.384898	0.122	0.183	1
Rassf8	0.0378482	0.292086	0.168	0.106	1
Sec11c	0.0380224	0.321398	0.244	0.171	1
Gtf3c2	0.038637	-0.264381	0.265	0.295	1
Sox4	0.0387078	-0.300744	0.09	0.119	1
1700012D14Rik	0.0388483	-0.272357	0.125	0.194	1
Afap1l1	0.0391276	-0.272358	0.115	0.176	1
Pkd2l2	0.0393857	-0.262196	0.158	0.183	1
Gm34589	0.039743	-0.285254	0.226	0.304	1
Gm3248	0.0398449	-0.304227	0.079	0.119	1
Gm2237	0.040276	-0.280346	0.265	0.318	1
Agbl3	0.0404106	0.251556	0.108	0.058	1
Arhgef1	0.0404405	-0.273706	0.505	0.563	1
Yy1	0.0415376	-0.255332	0.219	0.257	1
Magi1	0.0415895	-0.277484	0.606	0.656	1
Gspt1	0.0429017	-0.286484	0.262	0.313	1
Nudcd3	0.0429093	-0.275826	0.366	0.421	1
Pyroxd1	0.043365	-0.344404	0.075	0.117	1
Ckap5	0.0445213	-0.326553	0.208	0.243	1
Pecr	0.0449545	0.254722	0.204	0.137	1
Tmem176a	0.045487	0.253072	0.154	0.095	1
Ncoa4	0.0463808	-0.255535	0.065	0.101	1
Serpinb6a	0.0481745	-0.295836	0.118	0.162	1
Rps17	0.0484589	0.28428	0.158	0.099	1
Tmem60	0.0490362	-0.301698	0.086	0.119	1
Pbrm1	0.0492253	-0.262183	0.312	0.353	1
Rab11fip2	0.0492745	-0.312496	0.211	0.268	1
Zfp329	0.0494858	-0.28784	0.19	0.228	1
Taf1	0.0511083	0.262574	0.179	0.119	1
Trp53bp2	0.0522268	-0.270059	0.072	0.106	1
Sucla2	0.0525675	-0.280385	0.09	0.14	1
Gm47551	0.0529353	-0.313818	0.1	0.151	1
Rpgrip1	0.0530048	0.262476	0.125	0.081	1
Ppm1l	0.0531129	-0.306454	0.208	0.266	1
Zc3h12c	0.0534452	-0.271976	0.072	0.113	1
4930473A02Rik	0.0542796	-0.300073	0.122	0.178	1
Plekhj1	0.0551177	0.291832	0.172	0.117	1
Lrrc28	0.0552992	-0.275495	0.125	0.137	1
Eef1b2	0.0556707	0.254539	0.154	0.097	1
Ralgps1	0.0565873	-0.27911	0.197	0.232	1
Rps14	0.0574458	0.261653	0.201	0.14	1
Tmc7	0.05768	-0.258404	0.111	0.137	1
Gm47827	0.0578053	-0.26038	0.1	0.138	1
Stard8	0.0579757	-0.30015	0.097	0.137	1
Eapp	0.0585897	-0.265823	0.118	0.156	1
Cmss1	0.0592273	0.298397	0.645	0.592	1
Fxr2	0.0603502	-0.257378	0.151	0.174	1
Camkmt	0.0629241	0.339689	0.194	0.138	1
Pkd2	0.0631593	-0.29405	0.111	0.153	1
Mrps14	0.0632778	0.274152	0.129	0.085	1
Cnnm2	0.0642051	-0.29147	0.082	0.124	1
Smo	0.0642242	-0.262178	0.165	0.187	1
1110019D14Rik	0.0645016	-0.306688	0.118	0.149	1
Taf3	0.065502	-0.281508	0.201	0.237	1
Bach2os	0.0662618	0.261342	0.125	0.077	1
Arf4	0.0664041	-0.260786	0.219	0.275	1
Creb3l2	0.0664467	-0.256579	0.172	0.214	1
Rufy2	0.0670892	-0.251247	0.272	0.302	1
Cenpc1	0.0677823	-0.259136	0.075	0.124	1
Cyren	0.0678597	-0.264533	0.108	0.162	1
Mmaa	0.0692742	-0.267583	0.086	0.133	1
Chd3	0.0699359	-0.286802	0.165	0.225	1
Ppm1e	0.0717962	-0.269964	0.168	0.214	1
Dmxl2	0.0728718	-0.292962	0.072	0.103	1
Abl1	0.0732457	-0.252961	0.29	0.333	1
Mast4	0.0741413	-0.279267	0.33	0.381	1
Hltf	0.0763593	0.26509	0.513	0.433	1
Zfp934	0.0768893	-0.303921	0.158	0.219	1
Pus10	0.0769183	0.25152	0.172	0.126	1
Tspan18	0.0775842	-0.255161	0.09	0.138	1
Mical3	0.079218	-0.255039	0.104	0.16	1
Usp2	0.0793224	-0.283691	0.176	0.227	1
Yeats2	0.0800651	-0.260333	0.136	0.169	1
Cfdp1	0.0811998	0.277971	0.158	0.106	1
Mecr	0.081771	-0.262815	0.072	0.119	1
Zc3h12b	0.0818435	-0.341061	0.151	0.158	1
Kcnk12	0.08219	-0.282924	0.115	0.156	1
Cnp	0.0825752	0.260409	0.151	0.108	1
Dlc1	0.0841642	-0.259835	0.222	0.291	1
Ccdc152	0.0882097	-0.264719	0.118	0.173	1
Sms	0.0891911	0.299257	0.125	0.081	1
Khsrp	0.0922885	-0.267473	0.111	0.156	1
Fam120c	0.0931924	-0.253133	0.118	0.153	1
Hsp90ab1	0.0937102	0.281026	0.376	0.302	1
Gng5	0.095231	0.30971	0.133	0.09	1
Hist1h1c	0.0953751	-0.255628	0.068	0.103	1
Snx25	0.0956976	-0.258024	0.194	0.243	1
Aste1	0.100137	-0.304279	0.143	0.183	1
Zfp654	0.101459	-0.27129	0.151	0.198	1
Gm16759	0.102854	-0.250598	0.086	0.117	1
Ammecr1	0.103427	-0.282597	0.093	0.133	1
Ipo11	0.104473	-0.256504	0.176	0.21	1
Mfhas1	0.105487	0.264394	0.269	0.203	1
Arhgap31	0.109134	-0.271508	0.38	0.423	1
Clec4a3	0.115959	-0.2643	0.204	0.239	1
Gmpr2	0.116356	-0.253698	0.14	0.191	1
mt-Co3	0.116503	0.284026	0.505	0.433	1
Ralgapa2	0.11792	-0.272974	0.183	0.21	1
Cs	0.118172	0.291383	0.154	0.104	1
Gm13269	0.119213	0.281198	0.315	0.252	1
Brd8	0.119897	-0.266518	0.204	0.255	1
Mpc1	0.124482	-0.267013	0.269	0.308	1
Icam1	0.12536	0.301127	0.179	0.129	1
Ubr1	0.129059	-0.302643	0.229	0.268	1
Pacs2	0.180638	-0.260032	0.147	0.182	1
Gm50232	0.21043	-0.26352	0.075	0.112	1
Runx2	0.29883	-0.252277	0.172	0.212	1
Tpk1	0.301847	-0.251802	0.129	0.158	1
Pcp4	0.345989	0.324242	0.14	0.108	1
Gm26917	0.365028	0.381619	0.172	0.135	1

## Sheet: ND
	p_val	avg_log2FC	pct.1	pct.2	p_val_adj
Ifi204	4.89989e-14	2.45595	0.705	0.019	1.08738e-09
Gm4951	7.17932e-12	1.93834	0.545	0	1.59323e-07
Rnf213	4.4225e-10	1.90612	0.75	0.13	9.81442e-06
Nlrc5	1.19218e-09	1.76906	0.659	0.074	2.64569e-05
Oas2	3.5715e-09	2.05762	0.432	0	7.92586e-05
H2-Q6	4.07017e-09	1.17418	0.5	0.019	9.03253e-05
Gm44148	4.89608e-09	1.7158	0.523	0.019	0.000108654
H2-Q7	1.13529e-08	1.29638	0.409	0	0.000251944
Stat1	1.41193e-08	1.80683	0.682	0.111	0.000313335
H2-K1	1.80456e-08	1.48963	0.75	0.167	0.000400468
Trim30a	1.48614e-07	1.51087	0.795	0.278	0.00329805
Eif2ak2	5.25718e-07	1.61669	0.477	0.037	0.0116667
H2-Q4	5.66635e-07	1.41889	0.477	0.037	0.0125748
Ifih1	1.46536e-06	1.12095	0.409	0.019	0.0325193
Sp100	6.70073e-06	1.29	0.5	0.074	0.148703
H2-D1	7.74591e-06	1.37406	0.705	0.241	0.171897
Ifi213	9.24919e-06	1.80783	0.364	0.019	0.205258
Ddx60	1.30251e-05	1.26503	0.409	0.037	0.289053
Parp12	1.88796e-05	1.07972	0.591	0.148	0.418976
A930037H05Rik	1.97556e-05	1.26743	0.591	0.148	0.438416
Samd9l	2.00333e-05	1.19601	0.25	0	0.44458
Usp18	2.07991e-05	1.27098	0.386	0.037	0.461573
Axl	2.34876e-05	1.0183	0.432	0.056	0.521237
Trim34a	2.38097e-05	0.875713	0.523	0.111	0.528385
Fcrls	2.47006e-05	-1.5152	0.182	0.593	0.548156
Ifi207	2.76307e-05	1.46257	0.432	0.056	0.61318
Tap1	5.41512e-05	0.6624	0.227	0	1
Gm20429	5.41512e-05	0.692025	0.227	0	1
Gm20663	5.41512e-05	0.837666	0.227	0	1
Oas1a	5.41512e-05	0.745533	0.227	0	1
Ifi206	5.41512e-05	0.858938	0.227	0	1
Chchd2	5.46342e-05	0.915082	0.318	0.019	1
Gm46367	5.85277e-05	-0.785026	0.795	0.741	1
Fam76a	8.67067e-05	0.990159	0.318	0.019	1
Trim14	0.000102034	1.26283	0.591	0.185	1
Atf7ip	0.000109944	0.920433	0.773	0.352	1
Cd300lf	0.000118736	1.38825	0.386	0.056	1
Oasl1	0.000144245	0.811674	0.205	0	1
Ifit2	0.000144245	0.831722	0.205	0	1
Ccl5	0.000144245	1.24598	0.205	0	1
Ifi211	0.000144245	0.73622	0.205	0	1
Olfr56	0.000145341	0.898581	0.568	0.167	1
Numb	0.000206893	-0.344194	0.955	0.796	1
Gart	0.000215475	0.810568	0.545	0.167	1
Tnfsf8	0.000217186	0.820931	0.295	0.019	1
Rtp4	0.00022043	0.835411	0.295	0.019	1
Oasl2	0.00022597	1.18202	0.341	0.037	1
Il15ra	0.000228426	1.00067	0.341	0.037	1
Parp9	0.000275252	1.01606	0.5	0.13	1
Heatr5a	0.000282464	0.783984	0.818	0.426	1
Sass6	0.000286952	1.02112	0.409	0.074	1
4930599N23Rik	0.000297766	0.876564	0.523	0.148	1
Gm26740	0.000317769	1.04526	0.568	0.185	1
Herc6	0.000320085	0.95884	0.523	0.148	1
Slfn5	0.000335576	0.798938	0.273	0.019	1
Clec2d	0.000365529	0.621099	0.409	0.093	1
Ankfy1	0.000378509	0.474442	0.614	0.259	1
Snf8	0.00037919	0.598964	0.182	0	1
Ndufa11	0.00037919	0.701025	0.182	0	1
Pdik1l	0.00037919	0.583477	0.182	0	1
Ppm1h	0.000400171	0.859192	0.955	0.778	1
Slfn8	0.000401356	0.84091	0.386	0.074	1
Cd74	0.000468664	0.998411	0.273	0.019	1
Nlrp1b	0.000500979	0.878636	0.795	0.463	1
Zc3hav1	0.000518762	0.633816	0.591	0.222	1
Nab1	0.000524631	0.513277	0.273	0.037	1
Dtx3l	0.000531717	0.852874	0.273	0.019	1
D5Ertd579e	0.000535515	0.393212	0.364	0.093	1
Epsti1	0.000582208	1.18213	0.659	0.278	1
Nsmaf	0.000599153	0.513687	0.591	0.241	1
Pld4	0.000635057	0.767929	0.886	0.574	1
Apobec1	0.000642236	0.75896	0.795	0.426	1
Creb5	0.00065871	1.19475	0.386	0.074	1
Bst2	0.000681884	1.06557	0.386	0.074	1
Abca1	0.000703476	-0.72652	0.659	0.704	1
Cybb	0.000722167	0.975717	0.295	0.037	1
Nrd1	0.000792985	-0.629235	0.477	0.426	1
Rps10	0.000797139	0.669465	0.295	0.037	1
Zranb2	0.000888074	-0.979388	0.5	0.611	1
Pacs1	0.000892375	-0.258944	0.5	0.352	1
Usf3	0.000926242	0.485277	0.409	0.111	1
Ifit3	0.000985378	0.571031	0.159	0	1
Tmem106a	0.000985378	0.5397	0.159	0	1
Gm12216	0.000985378	0.630166	0.159	0	1
6330403K07Rik	0.000985378	0.627587	0.159	0	1
Chil1	0.000985378	0.574065	0.159	0	1
Rab35	0.000985378	0.584557	0.159	0	1
Rhbdf2	0.000985378	0.382243	0.159	0	1
Rab5if	0.000985378	0.567737	0.159	0	1
1700010I14Rik	0.000985378	0.536948	0.159	0	1
Cst7	0.000985378	0.545572	0.159	0	1
Tgtp2	0.000985378	0.599577	0.159	0	1
Socs5	0.000985378	0.522881	0.159	0	1
H2-T23	0.000993682	0.770574	0.295	0.037	1
Tspan18	0.000994198	0.930065	0.25	0.019	1
Ctsc	0.000994823	0.315683	0.727	0.389	1
Mt3	0.00106435	0.533148	0.227	0.019	1
Plekha1	0.00107908	-0.641385	0.568	0.574	1
Hspa8	0.00110265	0.693876	0.455	0.13	1
Naip5	0.0011041	0.250084	0.705	0.389	1
Ttc39b	0.0011068	0.524662	0.477	0.167	1
Ddx58	0.00111257	0.747936	0.295	0.037	1
Acaa1a	0.00112398	0.434698	0.227	0.019	1
Nfe2l2	0.00137186	0.525225	0.705	0.352	1
Tnfsf13b	0.00144905	0.996051	0.386	0.093	1
Dock1	0.00156451	-1.10648	0.227	0.407	1
Stat2	0.00179077	0.816885	0.5	0.167	1
Snx2	0.0017995	0.816454	0.591	0.241	1
Snx10	0.00181399	1.09597	0.5	0.185	1
Birc6	0.00185506	0.305406	0.841	0.537	1
Brd9	0.00191119	0.904626	0.545	0.204	1
Sdccag8	0.0019516	0.305383	0.636	0.333	1
Itgam	0.00197319	0.415208	0.773	0.444	1
Lyst	0.00197592	0.463277	0.909	0.611	1
Senp6	0.00206425	0.259114	0.636	0.333	1
March3	0.00206539	-1.89904	0.068	0.333	1
Xaf1	0.00208759	0.790183	0.386	0.093	1
Ddx50	0.00211709	-0.484626	0.5	0.407	1
Mylip	0.00216981	-0.736083	0.659	0.667	1
Ccnl1	0.00217072	0.283769	0.818	0.519	1
Nampt	0.00228196	0.814738	0.318	0.056	1
Asb3	0.00230696	-0.957885	0.409	0.611	1
Prkdc	0.00232304	0.752948	0.409	0.111	1
Higd2a	0.00233816	0.602291	0.273	0.037	1
Pirb	0.0024241	0.604001	0.227	0.019	1
Rcbtb2	0.00242847	-0.99301	0.409	0.63	1
Lrmda	0.00244504	0.535355	1	0.963	1
Tmem216	0.00248292	0.677245	0.273	0.037	1
Ms4a6c	0.00253648	0.505715	0.136	0	1
Rab9	0.00253648	0.552771	0.136	0	1
Ifi27l2a	0.00253648	0.49907	0.136	0	1
Irf7	0.00253648	0.46516	0.136	0	1
Isg15	0.00253648	0.793501	0.136	0	1
Parp10	0.00253648	0.388769	0.136	0	1
Stambp	0.00253648	0.435271	0.136	0	1
Gpat4	0.00253648	0.51795	0.136	0	1
Lrrc14	0.00253648	0.484324	0.136	0	1
Nucb2	0.00253648	0.421673	0.136	0	1
Syngr2	0.00253648	0.476184	0.136	0	1
Bnc2	0.00253648	1.01072	0.136	0	1
Ddx41	0.00253648	0.380344	0.136	0	1
Gm17359	0.00253648	0.472528	0.136	0	1
Gm20559	0.00260697	0.826659	0.273	0.037	1
Traf6	0.00263366	0.797126	0.409	0.111	1
Stat3	0.00281197	0.271326	0.477	0.222	1
Rbm28	0.00281538	0.696438	0.659	0.315	1
Dcaf5	0.00291719	0.533106	0.5	0.204	1
Cx3cr1	0.00295138	-0.47358	0.886	0.796	1
Atp6v1b2	0.00296159	0.497633	0.523	0.222	1
Erp29	0.00297139	0.392585	0.5	0.222	1
Tctex1d2	0.00298675	0.649469	0.227	0.019	1
Atp5g1	0.00302135	0.600317	0.227	0.019	1
Herc2	0.0030504	0.324803	0.864	0.574	1
Spidr	0.00309987	0.34503	0.545	0.241	1
Lrp1	0.00325045	-0.794241	0.591	0.704	1
Cers6	0.00326292	-0.780005	0.455	0.519	1
Dis3l2	0.00331686	0.394879	0.545	0.259	1
Rnf115	0.00344853	0.733755	0.364	0.093	1
Lgals9	0.00355402	0.948102	0.477	0.167	1
Pds5a	0.00357785	-0.750543	0.545	0.593	1
Icosl	0.00360273	0.380692	0.341	0.093	1
Trip12	0.00361527	0.652012	0.773	0.444	1
Ptpn18	0.00378087	0.742956	0.477	0.167	1
Galk2	0.00378367	0.801409	0.477	0.167	1
Rictor	0.00378805	0.74134	0.477	0.167	1
Zfp866	0.003808	0.41298	0.386	0.13	1
B3gnt2	0.00409114	0.389697	0.341	0.093	1
Rpl28	0.0042955	0.679823	0.364	0.093	1
Eml6	0.00431054	0.277486	0.614	0.333	1
Hck	0.00432646	0.787543	0.841	0.556	1
Stard3	0.00436368	0.87446	0.364	0.093	1
Ube2h	0.00441912	-0.644908	0.341	0.352	1
Foxo3	0.00444184	0.524279	0.455	0.167	1
Fgfr2	0.00450144	-0.542956	0.909	0.889	1
Tpr	0.00474566	0.421658	0.705	0.407	1
Sem1	0.00484402	0.448669	0.273	0.056	1
Aamp	0.00486692	0.31661	0.295	0.074	1
Dync1li1	0.00497671	0.569427	0.364	0.111	1
Nsmce3	0.00500432	-0.528111	0	0.13	1
Gm15559	0.00500432	-0.635885	0	0.13	1
Ttc21b	0.00500432	-0.442691	0	0.13	1
Arhgef10l	0.00500432	-0.502443	0	0.13	1
Trim27	0.00500432	-0.576713	0	0.13	1
Adcy3	0.00500432	-0.499454	0	0.13	1
E130102H24Rik	0.00502716	0.548798	0.341	0.093	1
Cacna1a	0.00504426	-1.21622	0.295	0.574	1
Cnot10	0.00507221	0.342053	0.318	0.093	1
Csmd3	0.00508045	-0.751547	0.818	0.833	1
Smarcd2	0.00509083	0.362941	0.227	0.037	1
Mgat5	0.00509546	0.403824	0.864	0.574	1
Tapbp	0.00509844	0.701669	0.25	0.037	1
Pfkfb3	0.00529496	0.372053	0.545	0.259	1
Tbc1d8	0.00574136	0.56513	0.568	0.259	1
Zup1	0.00574197	0.865533	0.727	0.481	1
Dazap1	0.00578834	0.38981	0.318	0.093	1
Zfp951	0.00578932	0.389277	0.341	0.111	1
Lpgat1	0.00583575	0.5829	0.477	0.185	1
Taok3	0.00597611	0.763618	0.636	0.315	1
5430427O19Rik	0.00604847	0.366022	0.227	0.037	1
Ifi209	0.00615942	0.646537	0.25	0.037	1
Tex10	0.00626919	0.685722	0.25	0.037	1
Lcp2	0.00636621	0.375684	0.727	0.426	1
Psmb8	0.00637922	0.476703	0.318	0.093	1
Tbca	0.00648029	0.64243	0.318	0.074	1
Casp2	0.00648529	0.370523	0.114	0	1
F830016B08Rik	0.00648529	0.632014	0.114	0	1
Serhl	0.00648529	0.412249	0.114	0	1
Vrk3	0.00648529	0.406389	0.114	0	1
Zbp1	0.00648529	0.431528	0.114	0	1
2310009A05Rik	0.00648529	0.373465	0.114	0	1
Fntb	0.00648529	0.466578	0.114	0	1
Nphp3	0.00648529	0.348321	0.114	0	1
Rab26os	0.00648529	0.425568	0.114	0	1
Sulf2	0.00648529	0.328068	0.114	0	1
Ampd3	0.00648529	0.397223	0.114	0	1
Dck	0.00648529	0.40719	0.114	0	1
Ifitm3	0.00648529	0.356854	0.114	0	1
Pdap1	0.00648529	0.379172	0.114	0	1
Rtf2	0.00648529	0.418298	0.114	0	1
Actr3b	0.00648529	0.367175	0.114	0	1
Trim30b	0.00648529	0.401947	0.114	0	1
9330175E14Rik	0.00648529	0.324828	0.114	0	1
Rbak	0.00648529	0.461557	0.114	0	1
Ifit1	0.00648529	0.564977	0.114	0	1
Proca1	0.00648529	0.380703	0.114	0	1
Treml2	0.00648529	0.513037	0.114	0	1
Wnt5b	0.00648529	0.311432	0.114	0	1
Mtmr9	0.00648529	0.431808	0.114	0	1
Oas1g	0.00648529	0.472709	0.114	0	1
Gdf9	0.00648529	0.320288	0.114	0	1
Mir22hg	0.00648529	0.446639	0.114	0	1
Trim30c	0.00648529	0.734584	0.114	0	1
Txn1	0.00648529	0.434496	0.114	0	1
Gbp4	0.00648529	0.311095	0.114	0	1
Gm13822	0.00648529	0.436077	0.114	0	1
Tgm2	0.00648529	0.406384	0.114	0	1
Mlxipl	0.00649469	-0.69446	0.727	0.759	1
Ext1	0.006512	-0.457026	0.5	0.352	1
Uqcrh	0.00653941	0.668318	0.25	0.037	1
Tpi1	0.00654184	0.722078	0.25	0.037	1
Arid5b	0.00657552	1.06645	0.705	0.389	1
Rsrc1	0.00664705	0.582075	0.773	0.463	1
Immp2l	0.00668099	-0.569885	0.614	0.556	1
Zfand6	0.00677392	0.405518	0.636	0.333	1
Itga6	0.00685947	-0.833507	0.409	0.481	1
Gm34643	0.00690896	0.585078	0.205	0.019	1
Mir142hg	0.00694759	0.421606	0.841	0.556	1
Abhd12	0.00698613	-0.769509	0.795	0.889	1
Znfx1	0.00700957	0.853868	0.364	0.111	1
Adamts10	0.00701547	0.54715	0.205	0.019	1
Rps3a1	0.00702289	0.549493	0.341	0.093	1
Nedd4l	0.00706447	0.934291	0.545	0.241	1
Slamf6	0.00711073	0.846148	0.318	0.074	1
Ppp3ca	0.00715569	-0.387158	0.909	0.889	1
Trafd1	0.00728578	0.805941	0.477	0.185	1
Dyrk1a	0.00730282	-0.548599	0.455	0.463	1
A630089N07Rik	0.00732188	0.622701	0.5	0.204	1
Dph5	0.00732934	-0.283175	0.364	0.241	1
Prkg1	0.0073909	-1.48328	0.205	0.5	1
Pafah1b2	0.00743592	0.327531	0.273	0.074	1
Got1	0.00746045	0.498376	0.273	0.056	1
Arglu1	0.00751163	-0.284301	0.909	0.741	1
Elavl1	0.00766638	0.771764	0.455	0.167	1
Tor1aip2	0.00808121	0.499462	0.432	0.167	1
Samsn1	0.00822809	0.357377	0.568	0.296	1
Jmjd1c	0.00883138	0.431256	0.932	0.704	1
Tent5c	0.00887102	0.528495	0.455	0.185	1
Trim5	0.00903879	0.772798	0.341	0.093	1
Cd84	0.00903929	0.333977	0.909	0.667	1
Cbfa2t2	0.00911139	-0.510143	0.364	0.315	1
Prkcd	0.00915755	0.370677	0.864	0.593	1
Becn1	0.00917935	0.526793	0.409	0.148	1
Sh3pxd2a	0.00939686	0.469891	0.5	0.222	1
Cflar	0.00940805	0.439306	0.773	0.481	1
Gm43221	0.00942979	-0.939093	0.295	0.537	1
Specc1	0.00958603	-0.561996	0.795	0.759	1
Slc11a1	0.00967109	0.330178	0.773	0.481	1
Slc30a5	0.00972416	-0.859151	0.068	0.296	1
Tnpo2	0.0101551	-0.567851	0	0.111	1
Slc20a1	0.0101551	-0.483191	0	0.111	1
Unkl	0.0101551	-0.468817	0	0.111	1
Higd1a	0.0101551	-0.473353	0	0.111	1
Gm17354	0.0101551	-0.552594	0	0.111	1
Guf1	0.0101551	-0.464136	0	0.111	1
Gm28940	0.0101551	-0.606104	0	0.111	1
Klhl3	0.0101551	-0.395923	0	0.111	1
Dlx1as	0.0101551	-0.518455	0	0.111	1
Gm9967	0.0101551	-0.53939	0	0.111	1
Gm45606	0.0101551	-0.605444	0	0.111	1
Rrp1b	0.0101551	-0.651332	0	0.111	1
Fnbp1	0.0101815	0.797336	0.75	0.463	1
Psmb9	0.0102988	0.690178	0.273	0.056	1
Rab10	0.0105531	0.283556	0.705	0.426	1
Cyth4	0.0107471	-0.251536	0.818	0.704	1
Il13ra1	0.0108015	0.680348	0.364	0.111	1
Zfp608	0.011181	-0.708651	0.364	0.444	1
Esrra	0.0112075	0.614419	0.227	0.037	1
Sdcbp	0.0115544	0.325176	0.659	0.389	1
Prr14	0.0115994	-0.951872	0.091	0.296	1
Ccm2	0.0118205	0.425231	0.364	0.13	1
Parp14	0.0118784	1.1936	0.5	0.222	1
Wdfy1	0.0122341	0.821857	0.455	0.185	1
Sergef	0.0122866	0.491106	0.227	0.037	1
Cep192	0.0122999	0.338107	0.341	0.13	1
A830008E24Rik	0.0124058	1.04647	0.545	0.259	1
Card11	0.012518	0.697307	0.227	0.037	1
Dipk2a	0.0125371	-0.780409	0.023	0.185	1
Pld1	0.0125845	0.359338	0.636	0.352	1
Rps21	0.012597	0.535124	0.341	0.111	1
Osbpl11	0.0126942	-0.382881	0.545	0.481	1
Trim12c	0.0128151	0.668418	0.295	0.074	1
Hpf1	0.0128261	-1.00195	0.182	0.389	1
Prox2	0.0129249	0.561625	0.182	0.019	1
Pvt1	0.0131635	0.606768	0.886	0.685	1
Entpd1	0.0132495	-0.304965	0.773	0.648	1
Dop1b	0.013261	0.573642	0.295	0.074	1
Trim12a	0.0132924	0.745026	0.432	0.167	1
Gm2629	0.0133794	-0.65002	0.682	0.833	1
Arhgap30	0.0135376	-0.54702	0.455	0.407	1
Gm33370	0.0135541	0.649887	0.182	0.019	1
Mtr	0.0135707	0.611749	0.432	0.167	1
Hspa5	0.0135814	0.58176	0.295	0.074	1
Rbm48	0.0137082	0.409169	0.25	0.056	1
Gm20650	0.0137198	0.546424	0.182	0.019	1
Sgk3	0.0137375	0.748012	0.477	0.204	1
Zfp263	0.0138975	0.540334	0.295	0.074	1
Phf11b	0.0139655	0.696334	0.227	0.037	1
Dgkd	0.0141505	-0.703222	0.682	0.759	1
Ganc	0.0142223	0.493572	0.318	0.093	1
Abhd18	0.0144135	0.812613	0.295	0.074	1
Usp25	0.0145039	0.627538	0.523	0.241	1
Fig4	0.0145556	0.381201	0.25	0.056	1
Psen1	0.0145646	0.541968	0.318	0.093	1
Thoc1	0.0146222	0.471009	0.432	0.185	1
Ctnnal1	0.0146254	1.18335	0.227	0.056	1
Apoe	0.0146343	-0.71015	0.341	0.204	1
Cfl1	0.0147996	0.498185	0.318	0.093	1
Arsb	0.0152091	-0.389786	0.545	0.481	1
Gpr157	0.0152823	0.771647	0.182	0.019	1
Fmn1	0.0155171	-1.18613	0.114	0.352	1
Aoah	0.0155768	0.625657	0.182	0.019	1
Exoc6	0.015697	0.736787	0.477	0.204	1
Myh9	0.0157242	0.662073	0.477	0.204	1
Galnt11	0.0157548	-0.445001	0.341	0.315	1
Gtpbp2	0.0158455	-0.34616	0.432	0.37	1
Srebf2	0.0160272	-0.918443	0.136	0.352	1
Kif13b	0.016183	-0.365183	0.545	0.5	1
Tmem19	0.0161889	0.428258	0.205	0.037	1
Ndufa10	0.0164011	0.480097	0.25	0.056	1
Lrp5	0.0165346	0.458268	0.364	0.13	1
Polr3gl	0.0168277	-0.803984	0.045	0.241	1
Tor3a	0.0169333	0.520622	0.25	0.056	1
Spop	0.0171213	0.472348	0.727	0.444	1
Mapk1ip1	0.0171622	0.516233	0.25	0.056	1
Cd37	0.0173173	0.279796	0.545	0.296	1
Anxa3	0.0174214	-0.404964	0.591	0.519	1
Tom1	0.0174472	0.478717	0.341	0.111	1
Ylpm1	0.0180161	-0.768015	0.25	0.333	1
D3Ertd751e	0.0181655	-0.873839	0.023	0.167	1
Lrba	0.0181733	0.381949	0.523	0.278	1
Vapa	0.018233	-0.307859	0.455	0.37	1
Gm31763	0.0184428	0.32328	0.432	0.204	1
Ccng2	0.0185031	0.315465	0.159	0.019	1
Synj1	0.0185094	0.746781	0.591	0.315	1
Ppp1r21	0.018796	-0.521087	0.386	0.389	1
Arhgdib	0.0188235	0.432994	0.273	0.074	1
Dock10	0.0188575	0.43371	0.932	0.722	1
Gusb	0.0189422	-0.257157	0.591	0.463	1
Notch2	0.0189588	0.325021	0.545	0.296	1
Ifitm10	0.0191978	-0.974851	0.273	0.5	1
Rnf167	0.0193133	0.448517	0.295	0.093	1
Sugp2	0.0196455	0.286016	0.182	0.037	1
4933434E20Rik	0.0196997	0.552033	0.341	0.111	1
Slc25a3	0.019719	0.954362	0.5	0.259	1
6720427I07Rik	0.0199587	0.500067	0.386	0.148	1
Tal1	0.0199658	-0.804716	0.136	0.333	1
Hexa	0.0200486	0.624441	0.341	0.111	1
Akap9	0.0204221	0.529277	0.568	0.296	1
Bach2	0.0205549	0.2738	0.773	0.519	1
Cct5	0.0207605	0.571434	0.25	0.056	1
Micos10	0.0209603	0.699715	0.25	0.056	1
Fbxo9	0.021163	0.455746	0.295	0.093	1
Plekhm2	0.0212554	-0.321985	0.523	0.407	1
CAAA01118383.1	0.0212872	0.615559	0.25	0.056	1
Cyb561a3	0.0213391	0.528499	0.25	0.056	1
Trim30d	0.0217043	0.90788	0.477	0.241	1
Cotl1	0.0217312	0.266161	0.455	0.241	1
Eftud2	0.0217521	-0.817342	0.023	0.185	1
Phf12	0.0218922	0.67438	0.636	0.37	1
Nrf1	0.0220843	-0.33379	0.364	0.296	1
Gm16599	0.0221595	-0.733902	0.773	0.796	1
Pak1	0.0221703	-0.44963	0.409	0.389	1
Ddx19a	0.0221748	-0.631894	0.023	0.185	1
Taf15	0.022423	0.318716	0.75	0.5	1
Gm13479	0.0225912	-0.670515	0.023	0.185	1
Pon3	0.0227409	0.410362	0.341	0.13	1
Mctp1	0.0228494	-0.75788	0.636	0.648	1
St6gal1	0.0229848	-0.881523	0.318	0.556	1
Ubap2l	0.0230494	0.44199	0.75	0.481	1
Map3k5	0.0230836	0.399087	0.727	0.463	1
Ldhb	0.023348	0.414414	0.364	0.148	1
Aco2	0.0234518	-0.808128	0.091	0.296	1
Ddx10	0.0240602	0.674247	0.364	0.13	1
Tmx3	0.0242085	-0.636126	0.25	0.241	1
Ophn1	0.0246305	-0.495931	0.886	0.87	1
Stard9	0.0246394	0.418944	0.795	0.537	1
Rab24	0.0247898	0.582646	0.386	0.148	1
Mphosph8	0.0248508	0.572571	0.409	0.167	1
Hnrnpul2	0.0250873	0.267066	0.273	0.093	1
Fam135a	0.0254983	0.588065	0.273	0.074	1
Basp1	0.0256414	-0.556316	0.773	0.759	1
Gm4258	0.0257771	-0.830436	0.409	0.593	1
Nupl2	0.0258086	0.586434	0.159	0.019	1
Sp110	0.0258615	0.671028	0.386	0.148	1
Abi1	0.0261354	-0.41981	0.682	0.685	1
Gm38604	0.026616	-0.366887	0.295	0.222	1
Desi2	0.0266163	-0.387086	0.386	0.296	1
Psme1	0.0267899	0.725987	0.409	0.167	1
Atxn7	0.0269503	0.3683	0.636	0.37	1
Rtf1	0.0269771	-0.552415	0.295	0.333	1
Ptgds	0.0270652	0.613378	0.205	0.037	1
Gpbp1	0.0270916	0.335051	0.659	0.407	1
Lrrfip2	0.0270934	0.788189	0.364	0.167	1
Gm7480	0.0272197	0.428723	0.432	0.204	1
Samhd1	0.0272825	0.691945	0.409	0.167	1
Smad3	0.0273983	-0.736488	0.295	0.426	1
Ddhd1	0.0275727	0.627461	0.273	0.074	1
Rbm18	0.0275882	0.529437	0.205	0.037	1
Timm23	0.0276002	0.437819	0.318	0.111	1
Wdr81	0.0276811	0.523262	0.205	0.037	1
Gabpa	0.0278135	0.561295	0.205	0.037	1
Mfap3	0.027971	0.421312	0.341	0.13	1
Tti1	0.0279766	0.514432	0.273	0.074	1
Phyh	0.027984	0.251733	0.182	0.037	1
Snx1	0.0280399	0.407324	0.386	0.167	1
Ascc3	0.0280535	0.340141	0.864	0.63	1
4933406I18Rik	0.0280942	-0.328778	0.773	0.667	1
4930405A10Rik	0.0282587	0.700007	0.5	0.241	1
Psmb2	0.0283234	0.255689	0.273	0.093	1
Plaa	0.0283605	-0.562742	0.273	0.296	1
Rab37	0.0283627	0.915883	0.159	0.019	1
Cox7a2l	0.0283881	0.443144	0.205	0.037	1
Pnpla7	0.028487	0.54178	0.864	0.667	1
1810024B03Rik	0.0285356	0.483139	0.159	0.019	1
Thoc7	0.0285853	0.554149	0.205	0.037	1
Traf3	0.0286537	-0.430277	0.523	0.426	1
Rpa1	0.0286969	0.585523	0.205	0.037	1
Metap2	0.0287583	-0.731935	0.25	0.296	1
Ctbp1	0.028799	0.46301	0.205	0.037	1
Mrps9	0.028837	0.452798	0.295	0.093	1
Nudt5	0.028882	-0.638028	0.341	0.352	1
Elk3	0.0290622	-0.503092	0.636	0.63	1
Syt11	0.0293719	0.415164	0.159	0.019	1
Rbm6	0.0296075	-0.399518	0.682	0.63	1
Cd44	0.0296949	0.486609	0.159	0.019	1
Macf1	0.0298192	0.354306	1	0.889	1
Vsir	0.0298998	-0.665497	0.318	0.574	1
Phf11a	0.0300647	0.388713	0.159	0.019	1
Itgb5	0.0301018	0.405069	0.909	0.704	1
Dhx40	0.0301915	0.697742	0.159	0.019	1
Ppfia4	0.030541	0.308446	0.5	0.278	1
3300002I08Rik	0.0306967	0.577669	0.159	0.019	1
Fbxl4	0.0307075	0.389827	0.159	0.019	1
Rpl30	0.0308095	0.460834	0.295	0.093	1
Gm15478	0.0309198	-0.777016	0.045	0.222	1
Bms1	0.0309724	-0.747775	0.205	0.278	1
Lgals3bp	0.0311273	0.750154	0.159	0.019	1
Mir99ahg	0.031176	-0.479761	0.977	0.944	1
Zfp275	0.0312505	0.424348	0.159	0.019	1
Spg7	0.0313454	0.515241	0.318	0.111	1
Vapb	0.0314433	-0.87674	0.068	0.241	1
Cbx3	0.0315111	0.707871	0.318	0.111	1
Alkbh1	0.0315282	0.415048	0.523	0.278	1
Hpn	0.0317246	0.533312	0.159	0.019	1
1600010M07Rik	0.031767	0.53928	0.682	0.426	1
Irf1	0.0319195	0.458675	0.159	0.019	1
March1	0.0322186	0.55284	0.705	0.556	1
Gm16153	0.0322849	0.425846	0.227	0.056	1
Pdhb	0.0322941	0.517592	0.159	0.019	1
Odf2l	0.0323644	0.47953	0.159	0.019	1
Srcap	0.0324831	-0.356251	0.455	0.407	1
Thap2	0.0325018	0.274578	0.205	0.056	1
Nav3	0.0327071	-0.321268	0.886	0.796	1
Tdrd7	0.0327538	0.682217	0.318	0.111	1
Gspt1	0.0332475	-0.274365	0.409	0.315	1
Slc25a19	0.033284	0.449858	0.159	0.019	1
Pik3ap1	0.033307	0.600643	0.818	0.685	1
Lsm1	0.0333124	0.578786	0.159	0.019	1
Gm15964	0.0333421	0.492112	0.159	0.019	1
Diaph2	0.0333616	0.447422	1	0.926	1
Chst12	0.0334663	0.390672	0.159	0.019	1
Cbx1	0.0335433	-0.326304	0.341	0.296	1
Tjp1	0.0335931	0.472118	0.591	0.333	1
Prpf38a	0.0336163	0.452278	0.227	0.056	1
Insyn2b	0.0338219	-0.333879	0.818	0.722	1
Pacsin2	0.0338846	-0.627945	0.432	0.537	1
Sat1	0.0340161	0.512857	0.932	0.778	1
Trps1	0.0340317	0.408953	0.341	0.13	1
Cd52	0.0342107	0.549238	0.295	0.093	1
Rpl18a	0.0342483	0.288802	0.318	0.13	1
Clcn7	0.034317	0.638975	0.295	0.093	1
Cttnbp2nl	0.0343688	-0.435516	0.659	0.611	1
Il21r	0.0343868	0.445086	0.545	0.296	1
Ginm1	0.0344919	0.261746	0.182	0.037	1
Ppm1d	0.0345755	0.358917	0.273	0.093	1
Znrf3	0.0347717	-0.777326	0.273	0.352	1
Blnk	0.0348233	0.273937	0.932	0.741	1
Gm17089	0.0350135	0.310815	0.182	0.037	1
Gm47283	0.0351668	0.357011	0.977	0.833	1
Gm26827	0.0352126	-0.46211	0.5	0.444	1
Wdfy2	0.035944	-0.318435	0.409	0.352	1
Nfat5	0.0361271	0.646022	0.591	0.333	1
4833439L19Rik	0.0362261	-0.521881	0.023	0.167	1
Mpp5	0.0365998	-0.516268	0.227	0.222	1
Eif5b	0.036897	-0.585298	0.386	0.426	1
Gm19710	0.0373843	0.410502	0.682	0.426	1
Zfp160	0.0374307	0.51829	0.386	0.167	1
Rpl8	0.0374913	0.553803	0.318	0.111	1
Ptpn4	0.0374942	0.466179	0.409	0.185	1
Cox7b	0.0377294	0.599696	0.318	0.111	1
Peli1	0.0381317	0.853488	0.818	0.648	1
H2-M3	0.0381333	0.480741	0.227	0.056	1
Il27	0.0382435	0.297711	0.182	0.037	1
Xrn1	0.0382767	0.601014	0.682	0.426	1
Rbm7	0.0383347	0.444229	0.227	0.056	1
Zmat1	0.0388621	0.454038	0.227	0.056	1
Rbm33	0.0390776	0.304083	0.614	0.37	1
Mtmr14	0.0393138	0.608988	0.227	0.056	1
Rab22a	0.0397388	-0.78444	0.205	0.259	1
Rmdn1	0.0399613	-0.385503	0.432	0.389	1
Sgsm3	0.0400327	0.347164	0.182	0.037	1
Map3k4	0.0401064	0.501574	0.341	0.13	1
Dleu2	0.040179	-0.349511	0.864	0.981	1
Sort1	0.0403534	0.561739	0.364	0.148	1
Kif1b	0.0404203	0.792119	0.364	0.148	1
Spint1	0.040511	0.564013	0.227	0.056	1
Gm26520	0.0405422	0.531609	0.227	0.056	1
Cfh	0.041026	-0.377824	0.727	0.667	1
Gosr2	0.0410613	-0.56652	0.023	0.167	1
Washc2	0.0412241	0.416984	0.386	0.167	1
Atp6v1h	0.0412322	0.27351	0.455	0.241	1
Wsb1	0.0414408	0.472964	0.659	0.407	1
Cnot9	0.0417467	0.585375	0.227	0.056	1
Parvg	0.0418051	0.52297	0.227	0.056	1
Prpf39	0.0418298	0.342591	0.5	0.278	1
Laptm4a	0.0418971	0.466512	0.455	0.222	1
Nae1	0.0420029	-0.73178	0.045	0.204	1
Rab43	0.042079	0.452298	0.455	0.222	1
Zfyve1	0.0421214	0.482872	0.386	0.167	1
Cxcl16	0.0424114	0.542977	0.432	0.204	1
Mitf	0.0424961	-0.725866	0.841	0.889	1
Ost4	0.0425107	0.278982	0.205	0.056	1
Dip2b	0.0425637	-0.332762	0.909	0.87	1
Fli1	0.0425792	-0.413561	0.818	0.852	1
4632427E13Rik	0.0426329	-0.636222	0.364	0.593	1
Slamf8	0.04267	0.403093	0.182	0.037	1
Cep83	0.0426803	-0.730586	0.341	0.426	1
Arhgap15	0.0427238	0.746828	0.341	0.13	1
Srrm1	0.0434734	-0.277462	0.477	0.389	1
Sptlc2	0.0436712	0.347828	0.432	0.222	1
Gbf1	0.0436913	0.263634	0.545	0.315	1
9930111J21Rik2	0.0437261	0.309965	0.477	0.241	1
Dhx9	0.0439976	-0.406836	0.432	0.463	1
Sec61b	0.0444265	-0.408676	0.023	0.148	1
Myo1b	0.0446851	0.67812	0.25	0.074	1
Pcgf5	0.0446992	0.797827	0.273	0.093	1
March7	0.0450055	0.255036	0.523	0.296	1
Ptgs1	0.045131	0.485266	0.5	0.259	1
Rps15	0.0451712	-0.8245	0.159	0.352	1
Crybb1	0.0457556	0.463427	0.25	0.074	1
Rpl36	0.0461096	0.533925	0.364	0.148	1
March8	0.0461913	0.334079	0.318	0.13	1
Exoc3	0.0465312	-0.58804	0.227	0.278	1
Supt3	0.0465449	-0.684819	0.477	0.537	1
Trmt12	0.0468179	0.319422	0.136	0.019	1
Gm20528	0.0471833	-0.486305	0.5	0.5	1
Sorl1	0.0473906	0.29464	0.205	0.056	1
Snx5	0.047584	-0.253937	0.5	0.389	1
Ppt1	0.0478658	-0.490586	0.455	0.463	1
Asnsd1	0.0478912	0.31799	0.136	0.019	1
Arhgef2	0.0479093	0.61936	0.5	0.259	1
Snw1	0.0479271	0.337666	0.341	0.148	1
Actr1b	0.047939	0.54697	0.432	0.204	1
Rnh1	0.0479451	0.488714	0.25	0.074	1
Pwwp2a	0.0480351	0.274032	0.795	0.574	1
Zc3h8	0.04806	-0.611845	0.023	0.148	1
Cdk14	0.0481392	-0.310244	0.682	0.574	1
Gm26626	0.0482231	-0.672331	0.023	0.148	1
Ubr5	0.0483494	-0.624942	0.341	0.389	1
Bbip1	0.048378	0.34749	0.295	0.111	1
Elf1	0.0484128	0.489945	0.705	0.463	1
Fgd2	0.0484471	0.586334	0.795	0.574	1
Dnajc1	0.0485626	-0.424484	0.545	0.519	1
Irf2bp2	0.0490789	0.504061	0.386	0.167	1
Strn	0.0491488	0.587993	0.455	0.222	1
Cast	0.0493941	0.679478	0.25	0.074	1
Gm17106	0.0495169	0.427828	0.773	0.537	1
Fip1l1	0.0495925	0.321515	0.455	0.241	1
Stk4	0.0496819	0.568645	0.477	0.241	1
Abr	0.0497553	0.372973	0.818	0.593	1
Rad50	0.0499976	0.57163	0.409	0.185	1
Ctss	0.0500428	0.332931	0.909	0.778	1
Uba5	0.0501257	0.421498	0.273	0.093	1
Snx25	0.0501666	-0.871529	0.136	0.333	1
Iqce	0.0501667	0.567366	0.25	0.074	1
Zswim6	0.0501686	-0.423976	0.75	0.685	1
Sdk1	0.0503626	1.12799	0.455	0.222	1
Prorp	0.0504086	0.44595	0.182	0.037	1
Nr3c1	0.0504125	0.600729	0.705	0.537	1
Klhdc10	0.0504812	0.574272	0.455	0.222	1
Lrrk1	0.0511369	0.450694	0.614	0.37	1
Cdc42se2	0.051786	-0.467795	0.295	0.278	1
Relch	0.0519223	0.466393	0.568	0.333	1
Usp24	0.0520247	-0.3263	0.477	0.444	1
Ssbp1	0.0521365	-0.48123	0.523	0.5	1
Qk	0.0522382	0.303361	1	0.963	1
Aqr	0.0522699	-0.285199	0.227	0.13	1
Hnrnpll	0.0528388	-0.865834	0.091	0.259	1
Rock2	0.0529605	-0.574215	0.636	0.648	1
Prickle1	0.0530107	-0.998631	0.068	0.222	1
Mbtps1	0.0531628	0.563769	0.25	0.074	1
Kcnma1	0.0531641	-0.686235	0.5	0.519	1
Ppp1r12b	0.0531749	0.340855	0.386	0.185	1
F730043M19Rik	0.0532732	0.296036	0.136	0.019	1
Zfp992	0.0533134	0.557958	0.25	0.074	1
Pum2	0.0533466	-0.387071	0.523	0.5	1
Gm15563	0.053431	-0.802397	0.25	0.426	1
Rbm22	0.0536402	0.465516	0.182	0.037	1
Snx4	0.0538095	0.346217	0.295	0.111	1
Kif5b	0.0538427	-0.426846	0.386	0.389	1
1500015A07Rik	0.0540502	0.40823	0.182	0.037	1
Rpl36al	0.0540813	0.257112	0.273	0.111	1
Creg1	0.0541914	0.562979	0.182	0.037	1
Tmem248	0.0543191	0.377028	0.205	0.056	1
Il6st	0.0543726	-0.68506	0.25	0.407	1
Desi1	0.0543739	0.712341	0.295	0.111	1
Nr1d2	0.0545314	0.602269	0.182	0.037	1
Cluh	0.0546881	-0.397244	0.023	0.148	1
Srpk2	0.0548951	-0.588198	0.568	0.63	1
3830406C13Rik	0.0550398	0.322848	0.227	0.074	1
Ube2j1	0.0552773	0.449966	0.545	0.315	1
Mrpl3	0.0553018	0.348612	0.205	0.056	1
Ssbp2	0.0556394	0.380523	0.523	0.296	1
Ppm1l	0.0556918	0.916757	0.364	0.185	1
Dynll2	0.0558389	0.516453	0.182	0.037	1
Orai1	0.056125	0.329862	0.409	0.204	1
Agbl3	0.0561391	0.400631	0.182	0.037	1
Gtpbp6	0.0561681	0.408061	0.182	0.037	1
Hmox2	0.056174	0.347527	0.432	0.222	1
Tent4a	0.056443	0.43054	0.182	0.037	1
Cox5a	0.0565175	0.531274	0.273	0.093	1
Klhl38	0.0565933	0.301772	0.136	0.019	1
Kcnip3	0.0567514	0.544449	0.182	0.037	1
Cox6c	0.0567625	0.46665	0.182	0.037	1
Aatf	0.0568087	0.460131	0.591	0.352	1
Uba3	0.0569135	0.509574	0.182	0.037	1
Camk1d	0.0570287	0.315787	0.955	0.815	1
Ufc1	0.0570885	0.478888	0.182	0.037	1
Atp6v1g1	0.0571423	0.542323	0.182	0.037	1
Zmynd15	0.0571437	0.557212	0.182	0.037	1
Ppwd1	0.0572351	0.728773	0.318	0.13	1
Smdt1	0.0572567	0.567586	0.182	0.037	1
Abcc4	0.0572608	0.475935	0.182	0.037	1
Tlr7	0.0572747	0.384162	0.568	0.333	1
2610008E11Rik	0.0573942	0.508739	0.182	0.037	1
Stmn1	0.0574086	0.667744	0.182	0.037	1
9330159M07Rik	0.0574167	0.419671	0.182	0.037	1
Supt16	0.0576432	0.35601	0.432	0.222	1
Csnk2a2	0.0576997	-0.535853	0.318	0.37	1
Zscan26	0.0578377	0.300468	0.568	0.352	1
Med17	0.0578949	0.448618	0.295	0.111	1
Maf	0.057899	-0.499018	0.75	0.722	1
Ndufb8	0.0580502	0.30947	0.205	0.056	1
Sp2	0.058109	-0.602831	0.045	0.185	1
Piezo1	0.0582954	-0.730791	0.159	0.296	1
Fars2	0.0583659	-0.354141	0.545	0.5	1
Tor1aip1	0.0586265	0.66358	0.636	0.426	1
Phlpp2	0.0587425	-0.685644	0.045	0.185	1
Prr14l	0.0587776	-0.31176	0.5	0.444	1
Vrk2	0.0589682	0.524367	0.773	0.556	1
Mid1	0.0589921	0.309843	0.432	0.222	1
Ppm1f	0.0590242	0.345984	0.205	0.056	1
Scaf1	0.0592264	0.263811	0.295	0.13	1
Nxf1	0.0602149	-0.683553	0.295	0.389	1
Pak2	0.0603097	-0.45467	0.614	0.667	1
D530033B14Rik	0.0604572	0.654955	0.318	0.13	1
Ikzf5	0.0604583	0.492335	0.136	0.019	1
Aldoa	0.061053	-0.757633	0.136	0.296	1
Man1b1	0.0612331	0.464779	0.273	0.093	1
Naxd	0.0612855	0.365569	0.318	0.13	1
P3h2	0.0614321	0.340973	0.659	0.444	1
Tbc1d9	0.0615896	0.697462	0.568	0.333	1
Ubl5	0.0620108	0.46715	0.273	0.093	1
Pigu	0.062406	0.380596	0.364	0.167	1
Gtf2ird1	0.0630577	0.389711	0.205	0.056	1
Resf1	0.0630953	0.296894	0.636	0.426	1
Sema4d	0.0634813	0.483955	0.523	0.296	1
Ptpre	0.0635027	0.29092	0.636	0.407	1
Tom1l2	0.063513	0.694004	0.341	0.148	1
Mrps27	0.0635419	0.522362	0.136	0.019	1
Ppp4r2	0.0635607	0.286038	0.455	0.259	1
Zfyve16	0.0637155	0.621088	0.318	0.13	1
Sqor	0.0643524	-0.665473	0.023	0.148	1
Traf5	0.0643685	-0.40902	0.273	0.259	1
Ttc1	0.0645653	0.274581	0.273	0.111	1
Rnpep	0.06458	0.292262	0.477	0.278	1
Isoc1	0.0646539	0.354624	0.136	0.019	1
Kdm7a	0.0648215	0.313186	0.614	0.389	1
Bop1	0.0649687	0.36211	0.136	0.019	1
Usp42	0.0654541	0.512826	0.136	0.019	1
2510039O18Rik	0.0655366	-0.754583	0.091	0.241	1
Klf3	0.06569	-0.251634	0.386	0.296	1
Rfc2	0.0656997	0.439232	0.341	0.148	1
Asph	0.0658846	-0.387012	0.841	0.796	1
Ccr9	0.0659118	0.50529	0.136	0.019	1
AU020206	0.066129	0.518274	0.773	0.556	1
Ccdc58	0.0661926	0.454371	0.386	0.185	1
Casp9	0.0662966	0.314227	0.136	0.019	1
Ublcp1	0.0665143	0.452496	0.136	0.019	1
Epc1	0.0666561	0.614706	0.568	0.37	1
Slx1b	0.0667937	0.375026	0.136	0.019	1
Szt2	0.0668126	0.369963	0.136	0.019	1
Nfx1	0.0672153	-0.282716	0.5	0.444	1
Haghl	0.0672376	-0.553411	0.023	0.148	1
Gm49915	0.0672529	0.343607	0.136	0.019	1
Irs2	0.0672639	0.49296	0.136	0.019	1
Mettl15	0.067266	0.425644	0.318	0.13	1
Cep295	0.0673727	0.454547	0.318	0.13	1
Cycs	0.0674698	0.352603	0.136	0.019	1
Dnmt3a	0.0676537	-0.604021	0.682	0.667	1
Trappc6b	0.0676825	-0.483267	0.295	0.259	1
Ptk2b	0.067774	0.559306	0.636	0.407	1
Cic	0.0677752	-0.902535	0.159	0.278	1
Emc2	0.0678467	-0.271337	0.25	0.204	1
Tbc1d4	0.0683932	-0.824561	0.091	0.222	1
Prdx3	0.0684343	0.413371	0.136	0.019	1
Grk2	0.0685163	0.369233	0.227	0.074	1
Gm26759	0.0685214	0.303451	0.136	0.019	1
Ccdc86	0.068665	-0.654885	0.023	0.148	1
Plekho2	0.0687732	0.448918	0.136	0.019	1
Rcc1	0.0687802	0.401736	0.136	0.019	1
Klhl24	0.0689007	0.41948	0.477	0.259	1
Ist1	0.0689639	0.390443	0.341	0.148	1
Syf2	0.0689751	0.370698	0.136	0.019	1
Pcid2	0.0690474	0.396258	0.136	0.019	1
Rnps1	0.0691465	0.285297	0.273	0.111	1
Atg7	0.0691734	0.507145	0.295	0.111	1
Adipor2	0.0692453	0.525127	0.295	0.111	1
Vps53	0.0692752	0.384771	0.136	0.019	1
Rnf8	0.0693201	0.319561	0.159	0.037	1
H2-Aa	0.0693222	0.53589	0.136	0.019	1
Ogfrl1	0.069349	0.474118	0.295	0.111	1
Pdcd5	0.0693867	0.51634	0.136	0.019	1
Gm17259	0.0694266	0.412332	0.136	0.019	1
Abcb10	0.0695169	0.387845	0.136	0.019	1
Napb	0.0696977	-0.527651	0.023	0.148	1
Gab2	0.0698199	0.271712	1	0.926	1
2900093K20Rik	0.0698233	0.259003	0.295	0.13	1
Tef	0.0700783	0.311955	0.227	0.074	1
Raet1e	0.0701109	0.343043	0.25	0.093	1
Mettl25	0.0701627	0.517361	0.295	0.111	1
Tle4	0.070165	-0.255181	0.591	0.519	1
Rnf185	0.0702173	0.606231	0.318	0.13	1
Atr	0.0703033	0.675931	0.409	0.204	1
Zc3h15	0.0704002	0.443481	0.432	0.222	1
Pycard	0.0704467	0.484262	0.409	0.204	1
Wbp4	0.0706591	0.580751	0.295	0.111	1
Ddhd2	0.0707711	0.656717	0.5	0.278	1
B230307C23Rik	0.0707809	0.451496	0.295	0.111	1
Mdn1	0.0707881	0.538307	0.295	0.111	1
Rbm41	0.0707893	0.723202	0.295	0.111	1
Gns	0.0709666	0.454554	0.886	0.704	1
Cep112	0.0710463	0.520523	0.318	0.13	1
Vars	0.0711385	0.395088	0.205	0.056	1
Irf5	0.071154	0.31143	0.455	0.259	1
Gm13710	0.0714696	-0.37276	0.182	0.13	1
Ezh1	0.0715531	0.398849	0.364	0.167	1
Apbb2	0.0716866	-0.490242	0.705	0.852	1
Zfand5	0.0719188	-0.699503	0.273	0.426	1
Ndufb11	0.0723193	-0.447801	0.023	0.148	1
Eif4ebp2	0.072587	0.273638	0.364	0.185	1
Gm17494	0.0729926	-0.495721	0.023	0.148	1
Madd	0.0732302	0.523634	0.364	0.167	1
Naxe	0.0734334	-0.730228	0.023	0.13	1
A930001M01Rik	0.0734924	0.430518	0.432	0.222	1
Lman2l	0.0735021	0.544458	0.318	0.13	1
Tgfbrap1	0.0736142	-0.67839	0.182	0.352	1
Eif5a	0.0738042	-0.633754	0.023	0.148	1
Clptm1	0.0738765	-0.637162	0.045	0.185	1
Acyp2	0.0739821	0.48153	0.159	0.037	1
Tbck	0.0740513	0.456323	0.5	0.278	1
Evi5	0.0742638	-0.799189	0.341	0.444	1
Maml1	0.0743312	-0.674807	0.341	0.407	1
Mbd1	0.0743587	0.492476	0.205	0.056	1
Lrrc75a	0.0743808	-0.442044	0.023	0.148	1
Atg12	0.0744496	-0.586908	0.114	0.296	1
Arid4a	0.0745636	0.441189	0.5	0.278	1
Mrps33	0.0745775	-0.664847	0.091	0.241	1
Tfg	0.0746349	0.374619	0.205	0.056	1
Vav2	0.0748284	0.406239	0.455	0.241	1
Rft1	0.0748548	0.522267	0.205	0.056	1
Hnrnpd	0.0749809	0.367985	0.386	0.185	1
Gm26542	0.0753195	-0.536154	0.591	0.685	1
Zfp69	0.0753442	-0.524759	0.182	0.204	1
Ccdc186	0.0754401	0.435065	0.341	0.148	1
Sf3b2	0.0756881	0.376255	0.227	0.074	1
Mtch2	0.0759006	0.639023	0.364	0.167	1
Pdgfa	0.0761385	0.472281	0.205	0.056	1
Wrn	0.076199	0.494419	0.409	0.204	1
Mthfr	0.0762372	0.471781	0.205	0.056	1
Dlg1	0.0762722	-0.334959	0.5	0.426	1
Wdr45b	0.0764077	0.532444	0.318	0.13	1
Ranbp2	0.0765011	0.330939	0.568	0.352	1
Pard3b	0.076519	-0.779369	0.318	0.537	1
Rbx1	0.0765547	0.464712	0.205	0.056	1
N4bp2l1	0.076617	0.587164	0.364	0.167	1
Kcnk6	0.0766355	-0.605543	0.068	0.222	1
Mosmo	0.076797	-0.44172	0.227	0.241	1
Gm16794	0.0768248	0.462156	0.205	0.056	1
Pdxdc1	0.0768993	0.528212	0.477	0.259	1
Tank	0.0770362	0.444786	0.614	0.389	1
Ccdc62	0.0772378	0.267778	0.318	0.148	1
Clip1	0.0774345	0.251671	0.523	0.315	1
Ly6e	0.0775615	0.663752	0.477	0.259	1
Agap3	0.0776419	0.504457	0.205	0.056	1
Far1	0.0777036	-0.404639	0.386	0.37	1
Gm26936	0.0777495	-0.656833	0.341	0.352	1
Ero1lb	0.0778021	0.446424	0.205	0.056	1
Wdr37	0.0783292	0.485755	0.386	0.185	1
Nr3c2	0.0783924	0.873022	0.341	0.148	1
Arl5c	0.0785699	0.459425	0.205	0.056	1
Ankle2	0.0791969	-0.316795	0.318	0.222	1
Themis2	0.0793532	0.307543	0.25	0.093	1
Dnttip2	0.0797863	-0.480173	0.045	0.185	1
Zmynd8	0.0798056	0.5621	0.477	0.259	1
Pdpk1	0.0801135	0.49013	0.432	0.222	1
Tmem234	0.0803208	0.450278	0.455	0.241	1
Lmf1	0.0809702	0.332552	0.273	0.111	1
Mrs2	0.0811351	-0.636278	0.045	0.185	1
Srsf1	0.0815299	0.339397	0.409	0.222	1
Gm15614	0.0815559	-0.43888	0.386	0.37	1
Pmepa1	0.0818157	0.626861	0.5	0.296	1
Tchp	0.0818956	0.26838	0.318	0.148	1
Lap3	0.0819205	0.282739	0.295	0.13	1
Xpo1	0.08209	-0.793165	0.25	0.389	1
Slf2	0.0821722	-0.35948	0.477	0.481	1
Rreb1	0.0824122	0.30454	0.909	0.741	1
Insr	0.0833164	0.443067	0.455	0.241	1
Uri1	0.0833937	0.571271	0.409	0.204	1
Prkce	0.0834169	-0.722959	0.205	0.389	1
Gng2	0.0835117	-0.386287	0.568	0.463	1
Ankrd17	0.0838122	-0.382307	0.682	0.704	1
Gm5127	0.0838146	0.369291	0.273	0.111	1
Cdk6	0.0838373	-0.631817	0.5	0.519	1
Rpap2	0.084003	0.288135	0.159	0.037	1
Cds1	0.0840084	0.538685	0.432	0.222	1
Nfya	0.0841082	-0.321219	0.386	0.333	1
Gabarap	0.0843102	-0.56727	0.182	0.241	1
Ripk2	0.0845315	0.524312	0.386	0.185	1
Rock1	0.0845978	0.262952	0.727	0.519	1
Itfg1	0.0846311	0.544141	0.409	0.204	1
Kif13a	0.0851166	-0.596146	0.25	0.333	1
Mapk6	0.0854039	-0.713335	0.114	0.259	1
Ppp4r3a	0.0854669	0.38192	0.591	0.37	1
Gpr34	0.0865606	-0.548599	0.591	0.741	1
Fastkd1	0.0866838	-0.69205	0.091	0.241	1
Kcnj2	0.0870393	-0.674927	0.091	0.185	1
Canx	0.0870655	-0.528916	0.523	0.5	1
Calcrl	0.0874452	0.588339	0.182	0.056	1
Fam129a	0.0875853	0.381992	0.273	0.111	1
Fbxl3	0.0876768	0.270353	0.409	0.222	1
Xrcc6	0.0880699	-0.81209	0.114	0.278	1
Neu1	0.0884497	-0.477633	0.045	0.185	1
Lpp	0.0885107	-0.482489	0.5	0.463	1
Zcchc7	0.0886203	-0.387663	0.909	0.907	1
Alg2	0.0892201	-0.69562	0.091	0.185	1
Brip1os	0.0893706	-0.6376	0.455	0.463	1
Adrb2	0.0894123	0.303767	0.159	0.037	1
Fbxl17	0.0894922	-0.462283	0.795	0.759	1
Aig1	0.0896946	-0.48404	0.364	0.352	1
Actr8	0.0900436	-0.559789	0.045	0.185	1
Ythdc2	0.0901584	-0.436594	0.159	0.167	1
Fbxo11	0.0902339	0.625956	0.614	0.407	1
Nipsnap2	0.0905929	-0.790494	0.091	0.241	1
Map2k5	0.0910108	0.336745	0.5	0.296	1
Ap4m1	0.0912602	-0.409086	0.227	0.222	1
Aldh3a2	0.0919738	0.271876	0.159	0.037	1
Tmem273	0.0924475	-0.298144	0.318	0.278	1
Ly86	0.0924662	0.284181	0.932	0.796	1
Smg9	0.0927002	-0.458565	0.205	0.241	1
Zbtb20	0.0927179	0.441797	0.795	0.667	1
Aff1	0.0930235	0.640641	0.409	0.222	1
Tmem241	0.0932113	0.383635	0.25	0.093	1
Myo1d	0.0932799	-0.705028	0.114	0.278	1
Ubn1	0.0934661	-0.654005	0.25	0.444	1
Fscn1	0.0937332	-0.63506	0.068	0.204	1
Wdr59	0.0937725	0.303887	0.159	0.037	1
Gm43378	0.0938171	-0.529479	0.023	0.13	1
Camk1	0.0941142	-0.532246	0.545	0.63	1
Otud5	0.0941229	0.27483	0.364	0.185	1
Rnft1	0.0941382	0.609015	0.227	0.074	1
Megf11	0.0943305	0.478155	0.227	0.074	1
Lasp1	0.0945052	0.568776	0.227	0.074	1
Dapp1	0.0946313	0.296213	0.636	0.426	1
Rpl10a	0.0951831	-0.267927	0.432	0.333	1
Tmem60	0.0952399	0.496327	0.227	0.074	1
Trim26	0.0953163	-0.669013	0.091	0.13	1
Parg	0.0953398	-0.504123	0.318	0.315	1
Klf12	0.095644	-0.259351	0.727	0.63	1
Sin3b	0.0958189	0.493553	0.227	0.074	1
Luc7l	0.0958786	0.609658	0.227	0.074	1
Fam241a	0.0962417	0.295703	0.114	0.019	1
Iqsec2	0.09652	0.600269	0.25	0.093	1
Rpl39	0.0967302	0.354371	0.159	0.037	1
Nr2c2	0.0974227	-0.364922	0.477	0.444	1
Btbd10	0.097903	0.456127	0.159	0.037	1
Gm28501	0.0981612	0.48787	0.545	0.333	1
0610043K17Rik	0.0984057	0.4662	0.159	0.037	1
Tmem209	0.0986422	-0.426535	0.159	0.167	1
Gpr183	0.0988715	-0.323783	0.455	0.37	1
Ecpas	0.0990272	0.50552	0.568	0.352	1
Myo1f	0.0992697	0.337913	0.977	0.889	1
Zfp654	0.0992911	-0.63304	0.25	0.315	1
Dnajc5	0.0994975	0.425605	0.432	0.241	1
Cox6a1	0.0995404	0.316797	0.182	0.056	1
Tia1	0.0996869	-0.645246	0.295	0.444	1
Tada1	0.0997347	-0.596392	0.045	0.167	1
Lyn	0.0998974	0.343354	1	0.944	1
Tomm70a	0.099958	0.444162	0.25	0.093	1
3110040N11Rik	0.100035	0.364407	0.159	0.037	1
Tmc6	0.100126	0.26187	0.182	0.056	1
Gsap	0.100224	0.439295	0.773	0.574	1
Tbcb	0.100383	0.327106	0.295	0.13	1
Nadk	0.100799	0.365995	0.364	0.185	1
Ms4a6b	0.101361	0.292949	0.159	0.037	1
Triap1	0.101411	0.259065	0.114	0.019	1
Trf	0.101447	-0.358314	0.205	0.148	1
Arhgef1	0.101888	-0.456176	0.545	0.537	1
Paqr7	0.102625	0.451807	0.159	0.037	1
Tubgcp3	0.102712	0.369204	0.159	0.037	1
B2m	0.103115	0.637346	0.545	0.333	1
Prdx6	0.103255	0.27704	0.114	0.019	1
Rnf11	0.103545	0.359978	0.273	0.111	1
Snap47	0.103681	0.31033	0.159	0.037	1
Prune2	0.103721	-0.623887	0.273	0.315	1
Cask	0.104273	0.429252	0.818	0.63	1
C3ar1	0.104489	-0.67334	0.227	0.352	1
Ccdc93	0.104662	0.271948	0.5	0.315	1
Rilpl1	0.104725	0.561623	0.25	0.093	1
Rps14	0.10489	0.348252	0.273	0.111	1
Nsrp1	0.104941	0.565083	0.318	0.148	1
Gm48228	0.10506	0.554284	0.159	0.037	1
Zranb1	0.105787	-0.747473	0.295	0.407	1
Rnf114	0.105875	0.386474	0.273	0.111	1
H2-T24	0.105964	0.375624	0.318	0.148	1
Txnrd2	0.105985	0.389173	0.159	0.037	1
Smc3	0.106247	0.430463	0.182	0.056	1
Timp2	0.1065	0.509548	0.25	0.093	1
Lims1	0.106616	0.318008	0.864	0.685	1
Map2k1	0.106644	-0.769658	0.273	0.407	1
Soat2	0.107098	0.277323	0.114	0.019	1
Tax1bp1	0.107114	0.602035	0.364	0.185	1
Kdelr2	0.107163	0.534227	0.159	0.037	1
Gm43813	0.107183	0.433379	0.159	0.037	1
Sharpin	0.10734	0.395028	0.25	0.093	1
Larp1	0.10753	-0.316855	0.591	0.537	1
Gcnt1	0.107818	0.35539	0.409	0.222	1
Gm17655	0.107921	0.459513	0.159	0.037	1
Samm50	0.108286	0.324743	0.159	0.037	1
AI987944	0.108401	0.33624	0.182	0.056	1
Gm15503	0.108556	0.336694	0.295	0.13	1
Cacnb4	0.108561	0.477613	0.159	0.037	1
Otub1	0.108653	0.347661	0.159	0.037	1
Clec4a2	0.108903	0.375869	0.159	0.037	1
Kntc1	0.109088	0.442153	0.114	0.019	1
Nme1	0.109114	0.420892	0.159	0.037	1
Slc45a4	0.109135	0.374042	0.25	0.093	1
Dcaf17	0.109215	-0.655247	0.273	0.37	1
Oxsm	0.109363	0.409484	0.159	0.037	1
Rpia	0.109668	-0.522426	0.023	0.13	1
Ints8	0.109885	0.353303	0.341	0.167	1
Slc12a9	0.109902	0.463945	0.25	0.093	1
Il10rb	0.110375	0.38852	0.5	0.296	1
Polg	0.11042	0.430885	0.273	0.111	1
Cnot4	0.110652	0.406873	0.841	0.667	1
Olfr112	0.110804	-0.731194	0.091	0.241	1
Zeb1	0.11106	0.301612	0.75	0.556	1
Phc3	0.111438	-0.648744	0.341	0.444	1
Pyroxd1	0.111519	-0.859148	0.068	0.185	1
Gm42917	0.112036	0.369588	0.295	0.13	1
Usp14	0.112434	0.295477	0.364	0.185	1
Ascl4	0.112518	0.265781	0.182	0.056	1
Tbcel	0.113253	-0.301545	0.159	0.111	1
Bod1l	0.113383	0.459884	0.523	0.315	1
Gm15708	0.113617	-0.584301	0.045	0.148	1
Smad2	0.113796	0.403139	0.5	0.296	1
Rmi1	0.113825	-0.318807	0.182	0.167	1
Mcur1	0.113926	-0.698412	0.068	0.148	1
Aurkb	0.113937	0.252364	0.114	0.019	1
Atxn2l	0.114119	-0.476198	0.273	0.296	1
Ehbp1l1	0.114195	0.333933	0.386	0.204	1
Ptpn12	0.114201	-0.639625	0.114	0.241	1
Orai2	0.114229	0.393059	0.273	0.111	1
Psma8	0.114266	-0.474766	0.023	0.13	1
Plekho1	0.115502	-0.320629	0.636	0.593	1
Trpm7	0.115841	-0.56298	0.477	0.611	1
Cmip	0.115959	0.254298	0.75	0.556	1
Stxbp5	0.115992	-0.355493	0.409	0.389	1
Runx2	0.116332	-0.549085	0.318	0.352	1
Mertk	0.116587	-0.457459	0.955	0.963	1
Cryzl2	0.116867	0.540603	0.182	0.056	1
Dcp1b	0.117515	-0.469049	0.182	0.222	1
Mir133a-1hg	0.117724	0.291856	0.227	0.093	1
Riok2	0.117741	-0.379961	0.182	0.167	1
Gnpat	0.117801	0.351587	0.318	0.148	1
Galnt7	0.117845	-0.507291	0.455	0.519	1
Eif4b	0.117973	0.538346	0.273	0.111	1
Zfp329	0.11804	0.47111	0.273	0.111	1
Insyn2a	0.118157	-0.474151	0.114	0.278	1
Zkscan17	0.11832	0.399869	0.114	0.019	1
Gm32591	0.118338	-0.488083	0.023	0.13	1
Ddit3	0.118649	-0.346257	0.023	0.13	1
Gm10848	0.118659	-0.706069	0.182	0.352	1
E130308A19Rik	0.118771	-0.720793	0.114	0.222	1
Trim3	0.118854	-0.540574	0.091	0.222	1
Dtnb	0.118864	-0.665796	0.045	0.167	1
Gramd1a	0.118897	0.450298	0.273	0.111	1
Fermt3	0.119277	0.330956	0.614	0.407	1
Rtcb	0.119358	0.378655	0.273	0.111	1
Tyk2	0.120181	0.635279	0.477	0.278	1
Fblim1	0.120344	0.484261	0.273	0.111	1
Slc30a9	0.120636	0.424085	0.455	0.259	1
Erlin1	0.12066	0.526503	0.182	0.056	1
Cul3	0.121025	0.279327	0.568	0.37	1
Cct4	0.121047	-0.633526	0.136	0.241	1
Wdr26	0.121089	-0.393335	0.5	0.481	1
Bptf	0.121129	-0.33305	0.614	0.574	1
Stat5b	0.121316	-0.510459	0.386	0.463	1
E130307A14Rik	0.121684	-0.331202	0.25	0.241	1
Atl3	0.12169	0.37302	0.341	0.167	1
Slc25a25	0.121915	-0.490084	0.114	0.278	1
Inpp4a	0.122959	0.335159	0.205	0.074	1
Nectin4	0.123512	-0.458541	0.023	0.13	1
Ank2	0.123974	-0.319996	0.682	0.704	1
Hdac8	0.124132	-0.617275	0.341	0.519	1
D930016D06Rik	0.124172	0.289224	0.114	0.019	1
Fuca1	0.124242	-0.520367	0.205	0.241	1
Retreg1	0.124247	0.441007	0.614	0.407	1
Pik3cb	0.124359	-0.531348	0.455	0.648	1
Coro1a	0.124453	-0.375486	0.227	0.204	1
Copg1	0.124471	0.257519	0.25	0.111	1
Flna	0.124711	-0.48444	0.023	0.13	1
Med14	0.124812	0.416328	0.364	0.185	1
Mvb12b	0.125002	0.397133	0.614	0.407	1
Pomgnt1	0.125316	0.293789	0.114	0.019	1
Sall1	0.125679	-0.270446	0.659	0.63	1
Tspyl2	0.125717	-0.442225	0.023	0.13	1
Uap1l1	0.125734	-0.499279	0.023	0.13	1
Cnrip1	0.125836	-0.593316	0.068	0.204	1
Cnot1	0.126024	0.253985	0.591	0.407	1
Fhod1	0.126102	-0.651339	0.295	0.481	1
Crybg3	0.12619	0.502637	0.295	0.13	1
Prkacb	0.126226	0.618755	0.273	0.167	1
Serbp1	0.126353	-0.306083	0.545	0.519	1
Zbtb43	0.126442	0.300152	0.205	0.074	1
Klhdc1	0.126576	0.482339	0.114	0.019	1
Atp5md	0.127065	0.275886	0.182	0.056	1
Zfp869	0.127581	0.261234	0.227	0.093	1
Cyb5d2	0.127852	0.253434	0.114	0.019	1
Gcc2	0.127986	0.422738	0.364	0.185	1
Fcgr2b	0.128244	0.422079	0.295	0.13	1
Maml2	0.128255	0.487466	0.841	0.685	1
Ctsh	0.128559	0.518002	0.682	0.481	1
Adsl	0.128676	0.569785	0.205	0.074	1
Mrpl10	0.129014	-0.277003	0.114	0.074	1
Alg14	0.129068	0.32482	0.114	0.019	1
Inpp5f	0.12909	-0.370909	0.182	0.148	1
Atf6	0.129107	0.351136	0.523	0.333	1
Nek6	0.129271	-0.330877	0.25	0.241	1
Zfp169	0.12933	0.272454	0.182	0.056	1
Safb	0.129635	0.405791	0.318	0.148	1
Abcb7	0.129657	0.414455	0.455	0.259	1
Gm20337	0.129712	0.317287	0.114	0.019	1
Rnf180	0.129752	0.261679	0.773	0.593	1
Frmd4b	0.129851	0.263489	0.955	0.833	1
Mprip	0.129935	0.419854	0.386	0.204	1
Ctdsp2	0.130401	0.265608	0.114	0.019	1
Mrpl38	0.130625	0.252063	0.25	0.111	1
Zbtb7a	0.130633	-0.550769	0.159	0.185	1
Bid	0.130976	0.322547	0.205	0.074	1
Ift122	0.131385	0.252941	0.114	0.019	1
Micu2	0.131489	0.629427	0.364	0.222	1
Ralbp1	0.131524	-0.268369	0.295	0.204	1
Il6ra	0.131589	0.376496	0.75	0.574	1
Glg1	0.131708	-0.396778	0.364	0.352	1
Nipa2	0.131882	0.526399	0.386	0.204	1
Gm3636	0.132319	-0.563043	0.091	0.204	1
Dusp27	0.132876	-0.585981	0.045	0.148	1
Csnk1g2	0.132965	0.350695	0.205	0.074	1
Clint1	0.132995	0.385429	0.682	0.481	1
Iqsec1	0.133307	0.289219	0.114	0.019	1
Acat1	0.133324	0.279348	0.114	0.019	1
Card19	0.133511	-0.262279	0.114	0.074	1
Zbtb2	0.13354	0.371832	0.114	0.019	1
Elp4	0.133653	-0.455969	0.364	0.333	1
Mcph1	0.133733	0.471046	0.318	0.148	1
Lnpep	0.133928	0.381798	0.682	0.481	1
Reps2	0.133946	0.489222	0.114	0.019	1
Sbno2	0.134207	-0.36325	0.25	0.241	1
Vrk1	0.134261	-0.483158	0.091	0.241	1
4930533B01Rik	0.134396	-0.610943	0.068	0.204	1
Gm27008	0.134726	-0.254471	0.205	0.148	1
Hipk3	0.134774	0.558598	0.386	0.204	1
Stat5a	0.135032	0.353582	0.114	0.019	1
Olfr1033	0.135143	0.365255	0.114	0.019	1
Dnajb14	0.135451	0.55211	0.409	0.222	1
6330562C20Rik	0.135506	0.282353	0.114	0.019	1
Cript	0.135523	0.287829	0.114	0.019	1
Nudt6	0.135524	0.43137	0.182	0.056	1
Ncoa7	0.13556	0.302916	0.182	0.056	1
Atp2c1	0.13571	-0.316782	0.705	0.685	1
Gm47551	0.136072	-0.500013	0.068	0.204	1
Atp8a1	0.136141	0.633664	0.818	0.685	1
Frs2	0.136421	0.427419	0.409	0.222	1
Mak16	0.136673	-0.730503	0.045	0.111	1
Dnttip1	0.136896	0.451261	0.182	0.056	1
Pex1	0.137025	0.340843	0.227	0.093	1
Scfd1	0.137072	-0.275753	0.318	0.259	1
Gnl3l	0.137106	0.331101	0.114	0.019	1
Slc35b3	0.137113	0.278183	0.227	0.093	1
Ints6l	0.137231	-0.408984	0.659	0.704	1
Siglec1	0.137238	0.294085	0.114	0.019	1
Parp3	0.137328	0.481213	0.114	0.019	1
Aldh3b1	0.137469	0.350654	0.114	0.019	1
Rpl15	0.137956	-0.781227	0.136	0.278	1
Gpr68	0.137981	0.306914	0.114	0.019	1
Tbc1d23	0.138075	-0.350047	0.545	0.481	1
Ppm1k	0.138093	0.318027	0.114	0.019	1
Tmem87a	0.138108	0.639948	0.409	0.241	1
Med27	0.138147	0.385753	0.182	0.056	1
Memo1	0.138151	-0.334494	0.523	0.519	1
Ecd	0.138177	0.36146	0.182	0.056	1
Tmem128	0.138423	0.415872	0.182	0.056	1
Gm16196	0.138524	0.314746	0.114	0.019	1
Sh2d6	0.138608	0.402351	0.182	0.056	1
Gltp	0.138669	0.322004	0.114	0.019	1
Nsdhl	0.138727	0.325939	0.114	0.019	1
Stat6	0.138734	0.318619	0.205	0.074	1
Dld	0.138765	0.340354	0.114	0.019	1
Zbtb25	0.13878	0.296636	0.114	0.019	1
Ndrg2	0.13885	0.282402	0.114	0.019	1
Apod	0.138862	0.441832	0.114	0.019	1
Agps	0.139411	-0.30566	0.591	0.556	1
Smyd3	0.139425	-0.435042	0.727	0.722	1
Kazn	0.139456	0.540302	0.205	0.074	1
Kctd13	0.139545	0.381443	0.182	0.056	1
Fhit	0.140018	-0.819513	0.386	0.537	1
Heatr3	0.140121	-0.534297	0.068	0.204	1
Fam185a	0.140471	0.319959	0.205	0.074	1
Lzic	0.140533	-0.535271	0.045	0.167	1
Pccb	0.140585	0.3237	0.182	0.056	1
Stxbp1	0.140881	0.499426	0.182	0.056	1
Arhgef40	0.141001	-0.631593	0.114	0.222	1
Lmln	0.141189	0.442879	0.182	0.056	1
Lsm6	0.141193	0.371035	0.182	0.056	1
Tjp2	0.141198	0.399407	0.182	0.056	1
Fnbp4	0.14252	0.502561	0.523	0.333	1
Sppl2a	0.142623	0.287509	0.5	0.315	1
Rps25	0.142935	0.613984	0.273	0.13	1
Mybbp1a	0.143277	-0.54848	0.045	0.167	1
Taf10	0.143743	-0.570815	0.045	0.167	1
Xpo6	0.144155	0.307786	0.227	0.093	1
Cabin1	0.145517	-0.380979	0.25	0.259	1
Pecr	0.145747	0.339066	0.205	0.074	1
Cdc42bpa	0.145758	-0.630501	0.182	0.259	1
Ptpra	0.14652	-0.494956	0.614	0.722	1
Slirp	0.146583	0.353312	0.205	0.074	1
Gclc	0.146734	-0.849322	0.227	0.37	1
Slc24a3	0.147028	-0.522028	0.455	0.574	1
Kdm6a	0.147191	0.358657	0.5	0.315	1
Baz1a	0.1472	-0.542479	0.295	0.444	1
Tmem144	0.147523	0.338789	0.318	0.167	1
Pcp4	0.147816	0.544751	0.227	0.093	1
Map4k3	0.14793	0.601415	0.545	0.352	1
Ly9	0.148493	0.517459	0.205	0.074	1
Arpc5	0.148833	0.300499	0.341	0.185	1
Ikbkg	0.148898	-0.401275	0.25	0.259	1
Ubxn6	0.149629	0.251553	0.136	0.037	1
Gm16192	0.149791	-0.691918	0.091	0.204	1
Maml3	0.149998	-0.428908	0.886	0.889	1
Ip6k1	0.15013	-0.379094	0.477	0.463	1
Rdh10	0.15014	-0.651291	0.045	0.148	1
Sephs1	0.15015	0.290836	0.136	0.037	1
Rnf168	0.150239	0.311185	0.205	0.074	1
Cdkl3	0.1504	0.612803	0.159	0.056	1
Phykpl	0.151133	-0.56464	0.273	0.37	1
Olfr111	0.151658	-0.295172	0.5	0.537	1
Stau2	0.151731	-0.427867	0.136	0.148	1
Cry1	0.151985	-0.708902	0.045	0.148	1
Npl	0.152992	-0.787705	0.136	0.259	1
Ms4a6d	0.153026	0.524351	0.227	0.093	1
Clock	0.1533	0.319006	0.477	0.296	1
Epm2a	0.153805	-0.539964	0.295	0.37	1
Gatad2b	0.153821	-0.478317	0.386	0.352	1
Pde1b	0.154065	-0.270503	0.182	0.13	1
Gngt2	0.154069	0.354062	0.25	0.111	1
Luc7l3	0.154194	0.355981	0.545	0.352	1
Mecp2	0.154956	0.42325	0.545	0.352	1
Rxylt1	0.155258	0.416521	0.205	0.074	1
Accs	0.155479	0.300081	0.295	0.148	1
Ocrl	0.155907	-0.452187	0.182	0.222	1
Atp11b	0.156417	-0.452446	0.227	0.241	1
Gm34408	0.156613	-0.537216	0.318	0.333	1
Pygb	0.157222	-0.781887	0.023	0.111	1
Pcmtd2	0.157558	-0.253878	0.205	0.185	1
Gpd2	0.157772	0.474915	0.136	0.037	1
Pik3cd	0.157936	-0.389252	0.477	0.481	1
Snx14	0.15844	-0.501991	0.045	0.148	1
Ikzf1	0.159034	0.34772	0.886	0.796	1
Psmb1	0.159225	0.269078	0.25	0.111	1
D030028A08Rik	0.160121	-0.521476	0.091	0.204	1
Asap1	0.160761	-0.298794	0.886	0.889	1
St8sia4	0.160943	-0.629549	0.091	0.204	1
Rab6b	0.161409	0.466967	0.227	0.093	1
G2e3	0.161532	0.280956	0.25	0.111	1
Hmg20a	0.161685	-0.413235	0.318	0.37	1
Mrpl42	0.161729	0.340268	0.205	0.074	1
Skil	0.16186	-0.626686	0.409	0.537	1
Adhfe1	0.161908	-0.709865	0.136	0.259	1
Hacd2	0.162193	-0.50049	0.227	0.259	1
Lztfl1	0.162521	0.462529	0.205	0.074	1
Rab5a	0.162672	-0.464054	0.227	0.222	1
Abhd17c	0.162809	-0.549624	0.159	0.315	1
Fbxw7	0.163148	-0.43822	0.409	0.389	1
Tamm41	0.163555	0.384485	0.205	0.074	1
Osbpl9	0.163664	0.426441	0.5	0.315	1
Trp53cor1	0.163703	0.606038	0.159	0.056	1
Dnajc7	0.164067	0.312415	0.636	0.444	1
Fam3a	0.164106	-0.550994	0.045	0.148	1
Znhit1	0.16431	0.402463	0.205	0.074	1
Cmtr1	0.164939	0.478668	0.295	0.148	1
Acvr2a	0.165011	-0.589793	0.182	0.333	1
Gm45509	0.165119	0.424533	0.205	0.074	1
Abcf3	0.165149	0.407747	0.205	0.074	1
Brox	0.165223	-0.512218	0.182	0.204	1
Ccdc167	0.165341	0.562013	0.205	0.074	1
Mga	0.165717	0.304819	0.477	0.296	1
Fbrs	0.165933	0.2792	0.273	0.13	1
Gm15283	0.166295	-0.501281	0.614	0.63	1
Paip1	0.166629	-0.538374	0.182	0.222	1
Casp4	0.16712	0.324192	0.273	0.13	1
Tasor2	0.167609	-0.259289	0.432	0.407	1
Ap2b1	0.167638	-0.353217	0.477	0.426	1
Rcsd1	0.168212	-0.259775	0.386	0.333	1
Naa20	0.168725	0.591041	0.409	0.241	1
Slc7a7	0.168743	-0.25869	0.455	0.407	1
Exosc1	0.169188	-0.636802	0.091	0.185	1
Ndufa5	0.169283	-0.345859	0.114	0.111	1
Hnrnpab	0.170002	-0.531415	0.136	0.222	1
Smad1	0.170207	-0.542138	0.136	0.241	1
Gng10	0.170407	0.516575	0.295	0.148	1
Ulbp1	0.170582	0.385647	0.227	0.093	1
Pbrm1	0.170941	0.562929	0.545	0.37	1
A530072M11Rik	0.170999	0.380557	0.136	0.037	1
Setd3	0.17254	0.396134	0.5	0.315	1
Nrip1	0.172585	-0.435646	0.568	0.611	1
Kdm1a	0.172746	-0.282075	0.364	0.315	1
Phb2	0.173355	-0.664887	0.068	0.185	1
Polg2	0.173603	0.404894	0.136	0.037	1
Acbd5	0.173775	0.298262	0.364	0.204	1
Depdc5	0.173867	0.522192	0.432	0.259	1
Mbtd1	0.174084	-0.448507	0.409	0.593	1
Spast	0.174604	-0.362688	0.205	0.185	1
Gm13708	0.174697	0.593362	0.386	0.296	1
Atxn10	0.174748	-0.286146	0.432	0.426	1
Siah2	0.175047	-0.527301	0.023	0.111	1
Cuedc2	0.175185	-0.384577	0.023	0.111	1
Caprin1	0.175419	-0.392128	0.477	0.481	1
2610507B11Rik	0.17546	-0.577614	0.114	0.241	1
Gm1976	0.175566	-0.633977	0.068	0.148	1
Abcc10	0.175738	-0.564302	0.023	0.111	1
Spata13	0.176357	0.375365	0.477	0.296	1
Lcp1	0.176451	0.47857	0.591	0.444	1
Rasa2	0.176826	-0.572234	0.136	0.278	1
Clns1a	0.177114	0.363652	0.227	0.093	1
Fancc	0.177206	0.451578	0.227	0.093	1
Mgll	0.177542	-0.535057	0.182	0.315	1
Prdm2	0.177689	-0.527403	0.341	0.37	1
Capn3	0.177827	-0.292673	0.523	0.444	1
Tsga10	0.177903	0.386691	0.295	0.148	1
Atp5c1	0.177909	0.449219	0.227	0.093	1
Rpl18	0.177999	0.288344	0.295	0.148	1
Dtnbp1	0.178138	0.272198	0.523	0.352	1
Elf2	0.178243	-0.446845	0.568	0.611	1
Ube2w	0.178337	0.308511	0.409	0.241	1
Tmem165	0.17876	0.257157	0.295	0.148	1
Zdhhc20	0.178937	0.257487	0.455	0.296	1
Cd33	0.179327	0.403912	0.75	0.574	1
Pip4p1	0.179356	-0.334867	0.545	0.574	1
Rpl22	0.179388	-0.548197	0.091	0.222	1
Tpd52	0.179608	-0.439023	0.568	0.611	1
Trmo	0.17974	0.349448	0.295	0.148	1
Skp1a	0.179769	-0.296007	0.023	0.111	1
Crebzf	0.179834	0.417556	0.432	0.259	1
Cpt1a	0.180257	0.350798	0.136	0.037	1
Smg5	0.180279	-0.317793	0.205	0.185	1
Clcn4	0.1805	0.372869	0.227	0.093	1
Trappc10	0.180596	0.311381	0.295	0.148	1
Sptlc1	0.180641	0.335552	0.25	0.111	1
Ppp2r2a	0.180757	0.299518	0.364	0.204	1
Alkbh3	0.18105	0.345433	0.227	0.093	1
Rnf17	0.181472	0.461321	0.136	0.037	1
Tmbim1	0.18162	-0.548897	0.068	0.13	1
Gng12	0.182163	0.428722	0.432	0.259	1
Spindoc	0.182179	-0.418536	0.023	0.111	1
Gm28379	0.18227	-0.374242	0.273	0.222	1
Atrn	0.182334	-0.358312	0.25	0.278	1
Ncl	0.182663	-0.250456	0.341	0.315	1
Hmgxb4	0.18297	-0.345619	0.091	0.222	1
Coro2a	0.18297	0.56884	0.227	0.093	1
Pdgfb	0.183091	-0.543145	0.341	0.407	1
Gm20275	0.183091	-0.470741	0.841	0.852	1
Rufy3	0.184574	0.259594	0.682	0.5	1
Arfrp1	0.184801	0.488218	0.273	0.13	1
Plekhg5	0.184815	0.266026	0.136	0.037	1
Prpf40a	0.184961	-0.471056	0.5	0.5	1
Ssu72	0.185046	0.27856	0.432	0.278	1
Fubp1	0.185556	-0.262238	0.591	0.574	1
Gm20470	0.185583	-0.364463	0.023	0.111	1
Map2k4	0.185896	0.553427	0.523	0.352	1
Gm42601	0.186458	0.384438	0.136	0.037	1
Arid2	0.186583	0.583219	0.5	0.389	1
Ninl	0.18703	-0.555801	0.068	0.148	1
Hars	0.187386	0.352637	0.136	0.037	1
Dnajc25	0.187646	-0.436889	0.045	0.148	1
Snx15	0.18781	0.372739	0.136	0.037	1
Smarcad1	0.188462	-0.482571	0.273	0.444	1
A930015D03Rik	0.189078	-0.27206	0.386	0.333	1
Gm19522	0.189407	0.398646	0.364	0.204	1
Zc3h13	0.189972	-0.427581	0.25	0.278	1
Zfp839	0.19019	-0.514712	0.068	0.167	1
Btbd3	0.190549	-0.396954	0.023	0.111	1
Ddi2	0.190619	0.253759	0.591	0.426	1
Gtf2a1	0.190687	-0.25378	0.364	0.333	1
Gfm2	0.190716	-0.384968	0.545	0.648	1
Vps26a	0.190723	0.306485	0.318	0.167	1
Chek2	0.190794	-0.443386	0.091	0.222	1
Mrps18a	0.19093	-0.508925	0.045	0.13	1
Vac14	0.19157	0.371604	0.273	0.13	1
Topbp1	0.191656	-0.600536	0.068	0.167	1
Izumo4	0.191821	-0.514762	0.091	0.13	1
Edrf1	0.191944	-0.279622	0.227	0.204	1
H3f3b	0.192099	-0.36552	0.341	0.407	1
Mrpl53	0.192124	0.400387	0.136	0.037	1
Glmp	0.19223	0.332424	0.136	0.037	1
Ptp4a3	0.192231	0.331277	0.136	0.037	1
Cst3	0.192443	-0.614094	0.773	0.722	1
Atp5f1	0.193135	-0.262063	0.182	0.148	1
Ing2	0.193569	0.366952	0.136	0.037	1
Dop1a	0.193746	0.320162	0.318	0.167	1
Uhrf1bp1	0.193809	0.526252	0.295	0.148	1
Zscan21	0.193914	0.271906	0.136	0.037	1
3110021N24Rik	0.194114	-0.657734	0.045	0.148	1
Got2	0.194417	0.291785	0.136	0.037	1
Trappc8	0.194537	-0.289219	0.5	0.463	1
Tbc1d12	0.194585	0.454303	0.25	0.111	1
Trip11	0.194776	-0.275619	0.386	0.37	1
Lman1	0.195031	-0.533226	0.114	0.241	1
Akirin2	0.195042	-0.461282	0.318	0.407	1
Noc2l	0.195152	-0.542745	0.227	0.333	1
Mthfd2	0.195483	0.429561	0.136	0.037	1
St3gal2	0.195522	0.470817	0.25	0.111	1
Trpm2	0.195593	0.442888	0.273	0.13	1
Emc3	0.196039	0.396819	0.25	0.111	1
Taf1d	0.19652	-0.31321	0.5	0.444	1
Cd300a	0.196904	-0.421905	0.295	0.296	1
Gbp8	0.196935	0.405083	0.136	0.037	1
Vta1	0.197091	0.337785	0.295	0.148	1
Gpn1	0.197211	0.272716	0.136	0.037	1
Tmsb10	0.197855	0.357507	0.136	0.037	1
Trp53	0.197887	-0.262028	0.205	0.167	1
Gpr155	0.197905	0.365496	0.273	0.13	1
Bend6	0.19795	0.391458	0.136	0.037	1
Avl9	0.198079	-0.489058	0.273	0.37	1
Mllt6	0.198114	0.355201	0.136	0.037	1
Poli	0.198123	-0.303419	0.023	0.111	1
Tha1	0.198146	-0.398336	0.023	0.111	1
Ecscr	0.198159	-0.361513	0.023	0.111	1
Trmt112	0.198197	0.267022	0.136	0.037	1
Selenop	0.19843	-0.615209	0.273	0.333	1
D830024N08Rik	0.198583	-0.382539	0.023	0.111	1
Stk38	0.198642	-0.27709	0.5	0.5	1
Cbr1	0.198866	0.307207	0.136	0.037	1
Morf4l2	0.198969	0.288293	0.136	0.037	1
Ddx24	0.199016	0.415604	0.432	0.259	1
Amt	0.19911	0.257901	0.136	0.037	1
Rdm1	0.199113	0.44535	0.136	0.037	1
Arhgap29	0.199408	-0.446537	0.023	0.111	1
Ubac2	0.199536	-0.516798	0.477	0.63	1
Manf	0.199884	-0.405241	0.295	0.259	1
Oga	0.200027	0.397431	0.568	0.389	1
H13	0.200235	-0.478008	0.182	0.185	1
Arl6ip5	0.200271	0.409776	0.273	0.13	1
Top3b	0.200311	0.349958	0.273	0.13	1
Ust	0.200551	-0.438483	0.091	0.222	1
Mrpl1	0.200763	-0.415555	0.182	0.204	1
Rab3gap2	0.201052	-0.541967	0.182	0.241	1
Ngrn	0.201331	-0.380561	0.023	0.111	1
Pdss1	0.20143	-0.501366	0.091	0.222	1
Chchd3	0.201444	-0.352537	0.545	0.537	1
Xrcc5	0.201692	-0.569195	0.023	0.111	1
Qrich1	0.201759	-0.396801	0.364	0.389	1
Hmbox1	0.202133	-0.455119	0.364	0.389	1
Rab18	0.202374	-0.5246	0.068	0.167	1
Dhx16	0.202384	-0.489268	0.25	0.296	1
Abcf1	0.202459	0.481567	0.273	0.13	1
Zfp277	0.202798	0.430211	0.409	0.241	1
Def6	0.202806	-0.376565	0.023	0.111	1
Hnrnpdl	0.202884	-0.412898	0.523	0.648	1
Angel2	0.202968	0.420911	0.409	0.241	1
Sin3a	0.203087	-0.516818	0.205	0.315	1
2900005J15Rik	0.203233	-0.414947	0.023	0.111	1
Pbxip1	0.203303	0.41429	0.273	0.13	1
Gm26910	0.203449	-0.38935	0.023	0.111	1
Gcnt2	0.20355	0.25002	0.227	0.111	1
Dera	0.20394	-0.426914	0.114	0.13	1
Dnm2	0.204015	-0.467109	0.5	0.537	1
D430042O09Rik	0.204276	-0.358379	0.159	0.148	1
Kcnj13	0.204519	-0.599701	0.068	0.13	1
Bzw2	0.204792	-0.494896	0.023	0.111	1
1700037C18Rik	0.20527	-0.634033	0.136	0.259	1
Slc18b1	0.205353	-0.520576	0.045	0.13	1
Tcp1	0.205435	0.470631	0.25	0.13	1
Atg10	0.205981	0.529469	0.568	0.407	1
Xpnpep1	0.206049	-0.38103	0.023	0.111	1
Epb41l3	0.206128	0.460089	0.318	0.167	1
Fam104a	0.206401	-0.391363	0.023	0.111	1
D230025D16Rik	0.206427	-0.414365	0.023	0.111	1
Hltf	0.206636	0.323425	0.568	0.389	1
Gm26854	0.206802	-0.550502	0.045	0.148	1
Ddx18	0.207026	0.398204	0.318	0.167	1
Arl5a	0.20705	0.391107	0.364	0.204	1
Lrch3	0.207652	0.326979	0.659	0.481	1
Etnk1	0.208035	0.358554	0.568	0.389	1
Jak2	0.208374	0.435622	0.341	0.185	1
Kif3b	0.208417	0.419169	0.295	0.148	1
Cep68	0.208905	-0.359105	0.386	0.37	1
Rab3gap1	0.209043	0.449344	0.545	0.37	1
Wdfy3	0.209211	-0.270088	0.614	0.611	1
Ehd4	0.209534	0.261088	0.545	0.37	1
Ptms	0.209807	0.447306	0.295	0.148	1
Cr1l	0.209858	-0.512751	0.205	0.352	1
Wdr48	0.209904	-0.452705	0.045	0.148	1
Lin52	0.209957	0.415176	0.341	0.185	1
Zfp809	0.210401	0.382567	0.295	0.148	1
Sp140	0.210508	0.444761	0.295	0.148	1
Golm1	0.210775	-0.25169	0.591	0.574	1
Rpl21	0.21139	0.385767	0.364	0.204	1
Tmtc3	0.211593	0.252642	0.182	0.074	1
Usp45	0.21168	0.420392	0.364	0.204	1
Fbxo7	0.212112	-0.536529	0.068	0.167	1
Arpc4	0.212328	-0.378921	0.273	0.315	1
Ola1	0.212363	0.389004	0.364	0.204	1
Stx7	0.212761	0.286282	0.614	0.444	1
Kdm4c	0.213049	-0.315665	0.432	0.407	1
Pura	0.213171	0.287654	0.455	0.296	1
3222401L13Rik	0.213985	-0.311043	0.182	0.333	1
Eml5	0.214332	-0.530111	0.091	0.167	1
Nip7	0.214414	-0.441536	0.045	0.148	1
Rps3	0.214866	0.287483	0.159	0.056	1
Med7	0.215001	0.534012	0.205	0.093	1
Garnl3	0.215016	-0.352122	0.273	0.222	1
Ncor1	0.215492	-0.379284	0.591	0.63	1
Slc7a8	0.215972	-0.384933	0.545	0.556	1
Clta	0.216046	-0.254828	0.5	0.481	1
Utp11	0.216267	-0.348322	0.182	0.185	1
Txndc11	0.216439	-0.614483	0.295	0.37	1
Tpt1	0.217079	-0.390878	0.182	0.204	1
Ccdc88a	0.217184	-0.400476	0.455	0.463	1
Mrtfa	0.217303	-0.349763	0.295	0.463	1
Rhoa	0.217316	-0.32428	0.523	0.593	1
Sh3gl1	0.217497	-0.547404	0.295	0.389	1
Slc31a2	0.217859	0.357331	0.159	0.056	1
Calhm2	0.218018	-0.419921	0.068	0.185	1
BC052040	0.218092	-0.632795	0.136	0.204	1
Taz	0.219183	-0.631522	0.091	0.204	1
Slc29a3	0.219448	0.452633	0.545	0.37	1
Tmem259	0.220075	-0.478396	0.045	0.148	1
Msn	0.220219	0.308065	0.636	0.463	1
Gas7	0.220919	0.568485	0.159	0.056	1
Hnrnpr	0.221037	-0.261545	0.341	0.315	1
Mxd4	0.221259	-0.427772	0.091	0.13	1
Usp37	0.221451	0.262113	0.432	0.278	1
Knop1	0.221511	-0.468001	0.341	0.352	1
4930556J24Rik	0.222357	-0.544617	0.068	0.167	1
Adar	0.222366	0.561376	0.182	0.074	1
Spata1	0.222577	-0.582532	0.159	0.296	1
Ofd1	0.222914	0.30832	0.159	0.056	1
Top2b	0.223119	-0.445129	0.205	0.259	1
Prrc2a	0.223769	-0.538297	0.182	0.278	1
A330040F15Rik	0.224496	0.254017	0.523	0.37	1
Gab1	0.225216	0.495054	0.364	0.222	1
Eng	0.225603	0.332431	0.159	0.056	1
Fam91a1	0.22627	-0.27869	0.409	0.333	1
4930453N24Rik	0.226489	0.271698	0.182	0.074	1
Kcnk13	0.226996	-0.273632	0.614	0.556	1
Pold4	0.227095	0.269539	0.159	0.056	1
Susd6	0.227167	0.322039	0.636	0.463	1
Vps54	0.228088	0.342592	0.705	0.537	1
Ten1	0.22839	0.427634	0.159	0.056	1
Hint3	0.228895	-0.58037	0.068	0.167	1
Ccdc117	0.229261	-0.452993	0.068	0.148	1
Raph1	0.229939	-0.579235	0.091	0.204	1
Kdm2a	0.230073	0.316609	0.682	0.611	1
Ubxn2b	0.230344	-0.557383	0.068	0.13	1
Kdm4b	0.230557	0.293391	0.159	0.056	1
Lipa	0.230949	-0.639645	0.068	0.148	1
Dna2	0.232182	0.254768	0.227	0.111	1
Spi1	0.232332	-0.277805	0.523	0.519	1
Hbp1	0.23277	-0.316358	0.205	0.185	1
Smarcc1	0.232992	-0.545181	0.273	0.352	1
Marcks	0.233046	-0.329388	0.705	0.667	1
Tm6sf1	0.233597	-0.577992	0.205	0.296	1
4931406C07Rik	0.233624	0.453549	0.205	0.093	1
Sar1a	0.233723	0.300907	0.159	0.056	1
Sh3bgrl3	0.23395	0.393455	0.159	0.056	1
Trim37	0.234198	-0.382013	0.273	0.222	1
Btk	0.234721	0.269537	0.545	0.389	1
4732471J01Rik	0.234881	0.397839	0.5	0.333	1
Rdx	0.235051	-0.475783	0.159	0.241	1
Lag3	0.235254	0.472943	0.182	0.074	1
Mterf3	0.235607	-0.368523	0.182	0.204	1
Txnl1	0.236432	-0.414666	0.114	0.241	1
Vps11	0.236628	-0.507439	0.091	0.185	1
Mob2	0.236771	0.275802	0.205	0.093	1
Fam126a	0.237433	0.275278	0.205	0.093	1
Dnm1l	0.237709	-0.413092	0.455	0.463	1
Opa1	0.237921	-0.333601	0.364	0.352	1
Gm16759	0.238098	-0.589932	0.114	0.185	1
Lamtor4	0.23828	0.391098	0.159	0.056	1
Pum3	0.238318	-0.316367	0.205	0.167	1
Ndufs4	0.238383	-0.511069	0.295	0.352	1
Scd2	0.23862	-0.474203	0.114	0.148	1
Micu1	0.238658	0.257704	0.409	0.259	1
Fam168a	0.238704	-0.274924	0.5	0.463	1
Rgs11	0.238709	-0.410535	0.045	0.13	1
Pgap1	0.239038	0.374906	0.159	0.056	1
Itgae	0.239039	0.348046	0.159	0.056	1
Ptbp3	0.239044	-0.333154	0.795	0.796	1
Trim47	0.239046	-0.477388	0.136	0.185	1
Fbxl2	0.239094	-0.477722	0.295	0.37	1
Gm40841	0.239292	-0.458142	0.25	0.296	1
Il1rap	0.239325	0.485202	0.182	0.074	1
Zfp655	0.239341	-0.395447	0.068	0.167	1
Twf1	0.239484	0.379399	0.159	0.056	1
Cacna1c	0.239574	-0.625119	0.091	0.185	1
Naip6	0.239977	0.415683	0.5	0.333	1
Prkch	0.240279	-0.520006	0.295	0.407	1
Usp46	0.240299	0.374437	0.159	0.056	1
Sirpa	0.2405	-0.420018	0.795	0.815	1
Trpm4	0.240611	-0.439508	0.114	0.167	1
Imp3	0.240682	0.290426	0.159	0.056	1
Smarcd1	0.240695	-0.550847	0.045	0.13	1
Nudcd2	0.240706	0.342065	0.159	0.056	1
Stk11ip	0.240711	0.340809	0.159	0.056	1
Cdkn1b	0.240864	0.326308	0.159	0.056	1
Smc6	0.240894	-0.279843	0.318	0.278	1
Pgam1	0.240984	0.31189	0.159	0.056	1
BC028528	0.241004	0.282677	0.182	0.074	1
Rnf24	0.241092	0.323044	0.159	0.056	1
Tent5a	0.24126	0.252198	0.227	0.111	1
Scaf8	0.241699	-0.436655	0.386	0.463	1
Gmeb2	0.241706	-0.374455	0.182	0.204	1
Gsdmd	0.242187	0.410382	0.5	0.333	1
Rcc2	0.242925	0.500239	0.25	0.167	1
Il1a	0.243226	-0.558652	0.136	0.241	1
Kpna4	0.243403	-0.430429	0.545	0.611	1
Sec61g	0.243849	-0.335408	0.409	0.315	1
Gnb2	0.244218	-0.42029	0.182	0.241	1
Slc35a3	0.244768	-0.469058	0.182	0.296	1
Gprasp1	0.244836	-0.494598	0.159	0.204	1
Ctbs	0.244858	-0.476336	0.091	0.204	1
Npc2	0.244933	-0.300218	0.341	0.333	1
Clk1	0.245176	0.292946	0.682	0.519	1
Gga2	0.245306	-0.615019	0.114	0.204	1
Nfu1	0.246078	0.253603	0.182	0.074	1
Fmnl1	0.246427	-0.389595	0.136	0.148	1
Fth1	0.247192	-0.312667	0.636	0.556	1
Loxl3	0.247845	0.623389	0.25	0.13	1
Ptprs	0.248263	-0.482715	0.182	0.259	1
Serpine2	0.248608	-0.261145	0.455	0.426	1
Zc3h3	0.248743	0.251134	0.227	0.111	1
Yme1l1	0.249384	-0.318527	0.341	0.333	1
Idnk	0.249663	0.304561	0.182	0.074	1
Tnf	0.249715	0.302673	0.114	0.037	1
Trim25	0.249872	0.253919	0.182	0.074	1
C5ar2	0.250248	-0.487877	0.068	0.167	1
Ctla2b	0.250411	0.305068	0.205	0.093	1
Fgfr1op	0.250519	0.475116	0.273	0.148	1
Dennd4a	0.250785	0.326009	0.886	0.833	1
Zfp597	0.250938	0.27469	0.182	0.074	1
Sdha	0.251382	-0.479365	0.159	0.278	1
Adnp	0.252183	0.261668	0.455	0.296	1
Ccdc171	0.252512	-0.542587	0.091	0.167	1
Ide	0.25301	-0.455726	0.091	0.148	1
Hist1h2be	0.253403	-0.268173	0.159	0.111	1
Kcnab1	0.253441	-0.587	0.068	0.148	1
Ralgps1	0.253469	0.269281	0.318	0.185	1
Chmp3	0.253563	-0.465417	0.182	0.259	1
Snx24	0.253977	-0.275346	0.773	0.759	1
Lnx1	0.254074	0.453249	0.114	0.037	1
Zfp36	0.254285	-0.451912	0.091	0.148	1
Tlk2	0.25432	-0.377625	0.386	0.426	1
Nr2c1	0.255411	0.452418	0.182	0.074	1
Mapkapk3	0.255573	0.259918	0.273	0.148	1
Il17ra	0.255905	-0.27407	0.295	0.241	1
Fam131a	0.257081	-0.422891	0.045	0.13	1
Hipk2	0.257145	0.298767	0.591	0.426	1
Eif3e	0.257164	0.30003	0.182	0.074	1
2610020C07Rik	0.25719	-0.369115	0.5	0.519	1
Slc38a2	0.257508	0.429628	0.591	0.426	1
Hsd17b12	0.258564	-0.504431	0.25	0.37	1
Slain2	0.258564	-0.454731	0.273	0.296	1
Med26	0.258678	0.391709	0.182	0.074	1
Rab5b	0.258818	0.286464	0.273	0.148	1
Stx16	0.258908	0.465295	0.591	0.444	1
Rell1	0.259245	-0.525755	0.091	0.185	1
U2surp	0.259311	0.258036	0.591	0.426	1
Ppm1m	0.259486	0.372634	0.182	0.074	1
Orc5	0.259861	-0.332785	0.182	0.185	1
Ets1	0.259871	-0.275707	0.227	0.204	1
Dennd5a	0.260242	-0.335132	0.409	0.389	1
Litaf	0.260368	-0.591665	0.273	0.333	1
Snhg4	0.260453	-0.537551	0.068	0.167	1
Gpr146	0.260605	0.361452	0.182	0.074	1
Mapk1ip1l	0.260711	-0.466299	0.091	0.204	1
Vps35l	0.261041	-0.321373	0.273	0.278	1
Ksr1	0.261212	-0.48171	0.091	0.204	1
Fat3	0.261485	-0.693277	0.477	0.574	1
Pspc1	0.261642	-0.420238	0.341	0.407	1
Ptprj	0.261814	-0.389911	0.864	0.833	1
Atat1	0.261957	-0.458656	0.114	0.222	1
D130040H23Rik	0.262706	0.375123	0.205	0.093	1
Srp14	0.262751	-0.459738	0.045	0.13	1
Prdm1	0.262755	0.41569	0.182	0.074	1
Slc8b1	0.262966	0.593893	0.136	0.056	1
Cct6a	0.263021	0.285057	0.182	0.074	1
Fgf13	0.263193	-0.335179	0.5	0.648	1
Gm11714	0.263213	-0.394175	0.045	0.13	1
BC017158	0.26372	-0.339193	0.114	0.13	1
Peli2	0.263723	0.373805	0.409	0.259	1
Psmb7	0.263807	0.254696	0.25	0.13	1
Kin	0.263861	-0.528877	0.068	0.148	1
Hivep2	0.264373	0.342465	0.227	0.241	1
Ice1	0.264498	-0.47688	0.114	0.204	1
Pkd1	0.264543	0.427043	0.182	0.074	1
Gm42726	0.264665	-0.522101	0.182	0.259	1
Plcb2	0.264717	0.28158	0.182	0.074	1
Rsrc2	0.264733	-0.28244	0.477	0.481	1
Armc9	0.264759	0.357813	0.182	0.074	1
Gas5	0.264945	-0.499727	0.159	0.296	1
Rnf103	0.265174	0.25098	0.25	0.13	1
Tubgcp2	0.265738	0.252473	0.182	0.074	1
Dync2h1	0.266259	0.250704	0.227	0.111	1
Smad4	0.266469	0.457312	0.341	0.204	1
Slc12a2	0.266768	-0.291338	0.477	0.463	1
Nod1	0.266856	0.335066	0.182	0.074	1
Hpcal1	0.267373	-0.559117	0.136	0.204	1
Acot9	0.267591	0.338551	0.182	0.074	1
AW146154	0.267963	-0.261739	0.159	0.13	1
Nckap5l	0.268019	0.261924	0.227	0.111	1
Nudcd1	0.268025	-0.44482	0.068	0.13	1
Hivep1	0.268135	-0.7	0.045	0.13	1
Chn2	0.268327	-0.360822	0.636	0.63	1
Gm48696	0.268476	-0.473626	0.045	0.111	1
Tnpo3	0.268805	-0.529482	0.364	0.463	1
Nrgn	0.269242	-0.592059	0.045	0.13	1
Cebpa	0.269486	0.378528	0.182	0.074	1
Rpl7	0.269592	0.323985	0.182	0.074	1
Dcbld2	0.269629	0.314047	0.182	0.074	1
Trim24	0.269985	0.376644	0.182	0.074	1
Srrt	0.270129	0.327411	0.182	0.074	1
Arl3	0.270225	0.375929	0.182	0.074	1
Tnip2	0.270311	0.373566	0.182	0.074	1
Ppib	0.270357	0.309772	0.182	0.074	1
Zfp157	0.270486	-0.452494	0.159	0.185	1
Dhps	0.271173	0.252407	0.205	0.093	1
Gm48765	0.271854	-0.298467	0.25	0.241	1
Zfp36l1	0.27233	-0.411804	0.295	0.315	1
Srr	0.273299	-0.368063	0.205	0.204	1
Csnk1e	0.27355	-0.2749	0.205	0.185	1
Eepd1	0.273947	-0.419745	0.045	0.13	1
Ccdc34	0.274102	0.467429	0.114	0.037	1
Arhgap26	0.274435	-0.507791	0.045	0.13	1
Tep1	0.274552	-0.505783	0.25	0.259	1
Prdx2	0.276206	-0.555325	0.114	0.148	1
Fance	0.276258	-0.446119	0.159	0.241	1
Cfap97	0.27627	-0.498508	0.114	0.148	1
Irgm2	0.276281	0.28148	0.227	0.111	1
Mrps14	0.276796	-0.395659	0.068	0.167	1
Arih2	0.276964	-0.485603	0.318	0.444	1
Calm2	0.276966	0.263941	0.659	0.5	1
Phtf1	0.277084	-0.664289	0.136	0.185	1
Rbpj	0.277256	-0.260134	0.409	0.389	1
Edf1	0.277535	-0.39165	0.045	0.13	1
Exoc7	0.277559	-0.526576	0.091	0.167	1
Arl6ip6	0.278266	0.387967	0.114	0.037	1
Rprd1a	0.27869	-0.332553	0.091	0.204	1
Yeats4	0.279161	-0.489541	0.182	0.241	1
Acsl4	0.279164	0.257698	0.545	0.389	1
Mrps28	0.279749	-0.533506	0.205	0.241	1
Rpl3	0.280442	-0.424012	0.182	0.222	1
Zfp202	0.280497	0.385453	0.114	0.037	1
Vps8	0.281104	0.381158	0.432	0.278	1
Smyd1	0.281173	0.330141	0.386	0.241	1
4833420G17Rik	0.281574	0.280752	0.318	0.185	1
Pik3c2a	0.281632	-0.316781	0.432	0.407	1
Sh3glb1	0.281757	0.289769	0.659	0.5	1
Gm2245	0.282284	0.445868	0.864	0.759	1
Gpcpd1	0.282515	0.268394	0.409	0.259	1
Slc15a4	0.282578	-0.448539	0.114	0.167	1
Dlgap4	0.282882	-0.265299	0.25	0.241	1
Arhgap31	0.283169	-0.664888	0.273	0.315	1
Med21	0.28326	-0.593128	0.182	0.222	1
Lrrn3	0.283733	-0.562304	0.068	0.13	1
Rai1	0.284231	-0.426181	0.136	0.167	1
Smad5	0.284358	0.317169	0.205	0.093	1
Cdk5rap2	0.284803	0.316321	0.205	0.093	1
Rpp21	0.285122	0.369022	0.114	0.037	1
Plpbp	0.285429	-0.443588	0.136	0.222	1
Acvr1	0.28561	0.413974	0.386	0.241	1
Abcg1	0.286204	-0.427869	0.227	0.37	1
Tmem68	0.286972	0.505279	0.364	0.222	1
Sncaip	0.287113	-0.385614	0.364	0.463	1
Vhl	0.28721	0.303305	0.205	0.093	1
Gm39556	0.287304	0.319478	0.114	0.037	1
2510009E07Rik	0.287321	-0.591625	0.136	0.241	1
Atp6v1f	0.28792	0.295706	0.205	0.093	1
Gm16124	0.287926	0.310766	0.227	0.111	1
Cox5b	0.287958	0.434696	0.205	0.093	1
Fbxw8	0.288764	-0.489942	0.068	0.148	1
Adss	0.28927	0.30022	0.114	0.037	1
Pde4b	0.290088	0.363856	0.205	0.093	1
Vps18	0.290139	0.381483	0.205	0.093	1
Gpr162	0.290152	0.458034	0.205	0.093	1
Pacc1	0.290291	0.295086	0.205	0.093	1
Pet100	0.290292	0.370074	0.205	0.093	1
Stim2	0.290876	0.273903	0.227	0.111	1
Hnrnpl	0.291766	-0.518428	0.295	0.389	1
Atxn1	0.292719	-0.516843	0.386	0.463	1
Atpaf1	0.293001	0.464325	0.25	0.13	1
Txlna	0.293052	0.268831	0.25	0.13	1
Rttn	0.294311	-0.565844	0.205	0.333	1
Stip1	0.294321	0.335515	0.25	0.13	1
Usp15	0.294641	0.550789	0.545	0.426	1
Tmem219	0.294868	0.265244	0.25	0.13	1
Mtm1	0.296381	0.325717	0.273	0.148	1
Atp5mpl	0.296459	0.406605	0.114	0.037	1
Homer3	0.29659	-0.359382	0.045	0.13	1
Cgas	0.296749	0.304674	0.273	0.148	1
BC035044	0.297396	0.321785	0.386	0.241	1
Yars	0.297532	0.341623	0.227	0.111	1
Ccl25	0.29775	-0.473881	0.068	0.167	1
Gm47754	0.298562	0.339025	0.227	0.111	1
Asb7	0.298653	-0.434678	0.068	0.167	1
Wbp11	0.298654	-0.255669	0.159	0.093	1
Cnppd1	0.298694	-0.473181	0.114	0.13	1
Zfp746	0.298722	0.29164	0.227	0.111	1
Hscb	0.299172	0.371716	0.227	0.111	1
Krba1	0.299304	0.434826	0.227	0.111	1
Zbtb18	0.299432	-0.485631	0.136	0.185	1
Map2k2	0.29959	0.285692	0.318	0.185	1
Cox11	0.299979	-0.529412	0.136	0.167	1
Kitl	0.300162	0.451371	0.295	0.167	1
Stab1	0.300374	-0.349731	0.227	0.241	1
Sec16a	0.300414	0.274431	0.227	0.111	1
Myl6	0.300541	0.250052	0.273	0.148	1
Mrfap1	0.300942	0.298188	0.227	0.111	1
Lemd2	0.302151	-0.49791	0.068	0.13	1
Snrnp70	0.302184	-0.314888	0.886	0.889	1
Commd8	0.302291	0.345929	0.227	0.111	1
Abraxas1	0.302995	-0.392334	0.045	0.111	1
Zfp715	0.303025	-0.445756	0.205	0.333	1
Xpo7	0.303169	0.27189	0.477	0.333	1
Gm3252	0.303192	-0.481991	0.045	0.111	1
Med13l	0.303559	-0.353861	0.432	0.481	1
Tcerg1	0.303568	-0.503158	0.25	0.37	1
Akr1a1	0.303787	0.466073	0.364	0.222	1
Kmt2b	0.303922	-0.393978	0.136	0.204	1
Rbl1	0.304052	0.321602	0.114	0.037	1
Golph3	0.304386	-0.493275	0.114	0.13	1
Usp48	0.305048	-0.344275	0.227	0.37	1
Kif2a	0.305507	0.347153	0.341	0.204	1
Zfp467	0.305584	0.339094	0.273	0.148	1
Nbr1	0.305637	0.497779	0.273	0.148	1
Celf1	0.305736	-0.380084	0.636	0.741	1
Gm12940	0.305926	-0.401209	0.045	0.13	1
Flcn	0.305981	0.387819	0.341	0.204	1
Trim41	0.30602	0.410152	0.364	0.222	1
Acox3	0.306051	0.34861	0.318	0.185	1
Gm37768	0.306084	0.367374	0.364	0.222	1
Pde1c	0.306133	-0.369547	0.045	0.13	1
Tmc7	0.306279	-0.421367	0.068	0.167	1
Setx	0.306372	0.322966	0.295	0.167	1
Dnajc8	0.30641	-0.538504	0.091	0.167	1
Gid4	0.30669	-0.61866	0.091	0.148	1
Otulin	0.307161	-0.386983	0.545	0.574	1
Wipf1	0.307448	0.362415	0.864	0.778	1
Rps11	0.307547	-0.425069	0.136	0.167	1
A630001G21Rik	0.307593	-0.379427	0.568	0.63	1
Eif3k	0.307648	-0.411511	0.068	0.167	1
Ccnt1	0.307766	-0.300262	0.25	0.241	1
Snap29	0.307922	-0.425291	0.068	0.167	1
Nsun2	0.309542	-0.483991	0.114	0.185	1
Amfr	0.309603	-0.38134	0.114	0.148	1
Rad9b	0.309722	-0.461523	0.045	0.111	1
Tgs1	0.309956	-0.329867	0.455	0.463	1
Pptc7	0.31004	-0.300678	0.114	0.222	1
Ostf1	0.310357	0.507068	0.318	0.185	1
Arhgap4	0.310798	-0.56399	0.341	0.481	1
Unk	0.3112	0.465241	0.273	0.148	1
Cpeb2	0.311355	-0.477808	0.386	0.389	1
Xpot	0.311457	0.400468	0.341	0.204	1
Rpl37a	0.31147	0.351208	0.25	0.13	1
B430010I23Rik	0.311478	-0.566552	0.455	0.5	1
Wdr20	0.312587	0.367852	0.318	0.185	1
Edem1	0.313497	-0.322981	0.25	0.259	1
Eif2s2	0.313563	-0.428251	0.295	0.333	1
Rbm10	0.31387	0.33046	0.318	0.185	1
Acer3	0.314598	0.412649	0.773	0.685	1
Tbxas1	0.314937	-0.278415	0.727	0.759	1
Ppp3r1	0.315377	-0.323547	0.068	0.167	1
Gmds	0.315488	-0.430118	0.318	0.352	1
Hvcn1	0.31559	0.355933	0.273	0.148	1
Odc1	0.315672	-0.348303	0.091	0.111	1
Fgd3	0.315686	0.312268	0.273	0.148	1
Arap3	0.315908	-0.432843	0.227	0.315	1
Miip	0.316807	-0.47273	0.045	0.111	1
Fmo5	0.317669	-0.39349	0.068	0.13	1
Ddx52	0.318107	-0.336401	0.045	0.13	1
Pex2	0.318392	-0.488966	0.136	0.204	1
Rab14	0.318473	0.269775	0.523	0.37	1
Gm27003	0.318729	0.337823	0.114	0.037	1
Insig2	0.31884	-0.296515	0.227	0.222	1
Rps6ka3	0.319672	-0.25818	0.614	0.574	1
Per3	0.319675	-0.38847	0.045	0.111	1
Ccnc	0.320286	-0.297261	0.114	0.111	1
Trim23	0.32057	-0.556686	0.091	0.167	1
Odr4	0.32186	-0.301513	0.182	0.185	1
Rtn3	0.32211	-0.317185	0.659	0.685	1
Vezf1	0.322683	-0.391634	0.159	0.167	1
Pmp22	0.323026	-0.444149	0.114	0.167	1
Psmc3	0.323402	-0.422999	0.159	0.241	1
Aifm1	0.324043	-0.429553	0.159	0.204	1
Zfp830	0.324102	-0.373431	0.068	0.148	1
Gm16572	0.324151	0.431123	0.136	0.056	1
Abtb1	0.325016	-0.531657	0.045	0.111	1
Wdr3	0.32508	-0.48267	0.091	0.167	1
Arhgap45	0.325185	-0.289123	0.773	0.815	1
P4hb	0.325301	-0.258632	0.114	0.111	1
Dmac2	0.325856	0.296949	0.114	0.037	1
Platr25	0.326001	-0.389323	0.091	0.13	1
Gm26979	0.326012	-0.387563	0.045	0.13	1
Gm47071	0.326621	-0.381765	0.068	0.148	1
Sbno1	0.326911	-0.35111	0.364	0.389	1
Gm30329	0.326917	0.342471	0.114	0.037	1
Ppp2r2d	0.327306	-0.455328	0.136	0.204	1
Ppp1r8	0.327926	-0.544302	0.045	0.111	1
Fez2	0.328019	-0.366444	0.273	0.296	1
Gm28981	0.328128	0.316722	0.114	0.037	1
Blvra	0.328289	0.37221	0.114	0.037	1
Btg1	0.328346	0.294814	0.318	0.204	1
Pde8a	0.328846	0.288625	0.114	0.037	1
Mzt1	0.329145	-0.342659	0.159	0.148	1
BE692007	0.329881	0.292886	0.114	0.037	1
Zkscan3	0.329911	0.268139	0.432	0.296	1
Hrh2	0.330129	0.299416	0.114	0.037	1
Tmem106c	0.330775	-0.457495	0.136	0.222	1
Prkn	0.331897	-0.41351	0.5	0.648	1
Srek1ip1	0.332177	-0.43917	0.182	0.204	1
Pus1	0.33234	0.322359	0.114	0.037	1
Api5	0.332595	-0.278647	0.295	0.315	1
0610009E02Rik	0.332836	0.326687	0.114	0.037	1
Bora	0.333664	-0.419684	0.045	0.13	1
Nfia	0.333665	-0.36884	0.614	0.667	1
Glis3	0.334127	-0.360278	0.045	0.13	1
Nemp1	0.334148	0.286721	0.114	0.037	1
Wdr74	0.334152	-0.333637	0.045	0.13	1
Plekhm3	0.334176	0.302488	0.682	0.537	1
Ptcra	0.334192	0.305193	0.114	0.037	1
Carmil1	0.334326	0.490206	0.114	0.037	1
Topors	0.334795	-0.524462	0.136	0.167	1
Anxa4	0.335168	-0.274272	0.045	0.13	1
Dgcr8	0.335182	-0.314964	0.045	0.13	1
Ube2z	0.335453	-0.268133	0.045	0.13	1
Polr3e	0.33565	-0.401969	0.159	0.204	1
Ino80b	0.335706	-0.387681	0.045	0.13	1
Mospd2	0.335784	-0.48874	0.114	0.185	1
Eid1	0.335824	-0.411826	0.114	0.167	1
Os9	0.335871	-0.333558	0.045	0.13	1
Snx9	0.336363	-0.297053	0.318	0.315	1
Gm45890	0.33727	0.312128	0.114	0.037	1
Sh3tc1	0.33732	-0.393624	0.136	0.204	1
Hook2	0.338009	0.257893	0.114	0.037	1
Lilrb4a	0.338207	0.752693	0.477	0.333	1
Vxn	0.338502	-0.524031	0.182	0.278	1
Rnf19a	0.338651	-0.333587	0.136	0.111	1
Rnf128	0.339149	0.470671	0.114	0.037	1
Zdhhc13	0.339229	-0.349677	0.227	0.259	1
Limd1	0.339437	0.311294	0.114	0.037	1
Suclg2	0.339606	-0.348025	0.318	0.333	1
Fanca	0.339855	0.256659	0.114	0.037	1
Nkain2	0.339943	0.264213	0.114	0.037	1
Tbc1d20	0.340046	-0.255199	0.136	0.13	1
Gm39214	0.340061	0.590871	0.295	0.185	1
Polr2b	0.340195	0.295094	0.114	0.037	1
Stmn2	0.340368	0.257282	0.114	0.037	1
Gm15747	0.340446	0.285984	0.114	0.037	1
Pitrm1	0.340808	0.270174	0.114	0.037	1
Lrmp	0.341006	-0.256233	0.273	0.259	1
Ttyh2	0.341097	0.347119	0.114	0.037	1
Hlcs	0.341339	0.456604	0.114	0.037	1
Park7	0.341492	-0.281012	0.159	0.148	1
Gemin8	0.341654	0.278215	0.114	0.037	1
Gm16892	0.34168	0.305391	0.114	0.037	1
Igsf8	0.341703	0.383925	0.114	0.037	1
Fbxw17	0.341729	0.347574	0.114	0.037	1
Spcs3	0.341734	0.304265	0.114	0.037	1
Med28	0.341813	0.25324	0.114	0.037	1
Rpl31	0.341941	-0.417245	0.159	0.185	1
Atp6v1c1	0.342306	-0.32223	0.432	0.463	1
Zfp512	0.342875	-0.44147	0.114	0.222	1
Vcp	0.343713	-0.31845	0.227	0.241	1
Psap	0.343745	-0.289414	0.659	0.667	1
Cetn3	0.343859	-0.411573	0.091	0.167	1
Uevld	0.343932	-0.361147	0.091	0.185	1
Phrf1	0.345022	0.275776	0.205	0.204	1
Comt	0.345208	-0.390653	0.5	0.537	1
Vps16	0.34523	-0.258349	0.182	0.167	1
Vamp5	0.345601	-0.355618	0.091	0.185	1
Pms1	0.346913	-0.420342	0.091	0.185	1
Riok1	0.347435	-0.446934	0.091	0.185	1
Fnbp1l	0.347541	-0.283344	0.227	0.222	1
Nln	0.347811	-0.380559	0.227	0.222	1
Atp11c	0.349013	0.351367	0.455	0.389	1
Gls	0.34917	0.470205	0.636	0.519	1
Rlf	0.349483	0.332647	0.591	0.444	1
Rbks	0.349513	-0.354112	0.159	0.278	1
Rab8a	0.350034	-0.362004	0.068	0.148	1
Gpr22	0.350437	-0.501987	0.068	0.148	1
Cpne1	0.351007	-0.416563	0.227	0.259	1
Taf1b	0.351169	-0.360781	0.136	0.167	1
Camkk2	0.35125	0.415912	0.364	0.259	1
Wdpcp	0.351516	-0.612478	0.182	0.259	1
Ap3s1	0.351962	-0.430034	0.182	0.222	1
Myo18b	0.353014	-0.375936	0.045	0.111	1
Smg7	0.353375	0.3813	0.364	0.241	1
Lpin1	0.353459	-0.258015	0.114	0.111	1
Bcl7a	0.353662	-0.446807	0.114	0.185	1
Tnfrsf21	0.354783	0.460872	0.386	0.259	1
Zfp318	0.355173	-0.453698	0.091	0.167	1
4833438C02Rik	0.355271	-0.429797	0.068	0.111	1
Zfp799	0.356151	-0.452257	0.114	0.204	1
Meaf6	0.356312	-0.431665	0.114	0.204	1
Cpd	0.356375	-0.308729	0.205	0.204	1
Abcb4	0.356659	-0.410413	0.068	0.148	1
Ipo8	0.357184	-0.376546	0.205	0.241	1
Abhd17b	0.357971	-0.261109	0.295	0.296	1
2310058D17Rik	0.35911	-0.436207	0.045	0.111	1
Slc7a1	0.360153	-0.50275	0.091	0.167	1
Hnrnph1	0.361377	-0.269013	0.727	0.741	1
Zyg11b	0.361465	-0.337404	0.295	0.315	1
Cnpy3	0.362121	-0.251484	0.136	0.13	1
Prkcb	0.362265	0.351282	0.818	0.704	1
Nfe2l1	0.36274	-0.381482	0.114	0.111	1
Ddx3x	0.362844	-0.421689	0.273	0.352	1
1700012D14Rik	0.363159	-0.697918	0.136	0.204	1
Gm36198	0.36316	-0.499746	0.091	0.167	1
6430550D23Rik	0.363271	0.2895	0.136	0.056	1
Ikbip	0.363314	0.348729	0.136	0.056	1
Hacd3	0.363547	-0.40959	0.114	0.167	1
Tmco3	0.363615	-0.379402	0.159	0.148	1
Acadm	0.363894	-0.253779	0.182	0.167	1
Sec24d	0.364042	-0.419053	0.045	0.111	1
Dmxl2	0.364129	-0.258448	0.136	0.13	1
Zfp110	0.364314	0.42302	0.136	0.056	1
Selenow	0.364591	-0.312508	0.205	0.204	1
Samd4	0.364744	-0.983838	0.068	0.111	1
Ndufaf2	0.364753	-0.372863	0.205	0.222	1
Rabgap1l	0.365614	-0.479637	0.205	0.204	1
Pard3bos1	0.365636	-0.476664	0.227	0.315	1
Rnf219	0.365806	-0.396043	0.068	0.148	1
Dyrk4	0.36642	0.333158	0.136	0.056	1
Csf1	0.36685	-0.466757	0.136	0.241	1
Cox4i1	0.367211	0.460065	0.205	0.111	1
Lrrc28	0.367395	-0.35441	0.159	0.204	1
Snhg5	0.368074	0.270855	0.136	0.056	1
Nfatc2	0.368631	-0.307639	0.136	0.13	1
Lgmn	0.369047	0.346379	0.795	0.685	1
[truncated: 825 more rows]

## Sheet: H-MG
	p_val	avg_log2FC	pct.1	pct.2	p_val_adj
Ifi204	9.69455e-284	1.9448	0.473	0.016	2.15141e-279
H2-K1	1.4536e-231	1.74729	0.607	0.104	3.22583e-227
H2-D1	5.36195e-209	1.67605	0.59	0.116	1.18992e-204
H2-Q7	9.87532e-170	1.14712	0.273	0.003	2.19153e-165
H2-Q6	2.19164e-145	0.965935	0.23	0.002	4.86369e-141
Oas2	9.00785e-143	1.16201	0.233	0.003	1.99902e-138
Nlrc5	8.87606e-134	1.19902	0.315	0.029	1.96978e-129
Sp100	2.88738e-133	1.30182	0.361	0.049	6.40768e-129
Arhgap15	3.61424e-121	1.54582	0.392	0.071	8.02073e-117
Oasl2	3.43759e-119	0.937431	0.2	0.003	7.62869e-115
Stat1	1.83713e-117	1.36308	0.464	0.126	4.07695e-113
Gm4951	3.44831e-114	1.28225	0.31	0.039	7.65249e-110
Lrmda	4.18685e-112	0.799956	0.974	0.887	9.29147e-108
H2-Q4	2.65425e-99	0.84276	0.231	0.019	5.89032e-95
Ifi209	1.77179e-98	0.936911	0.221	0.016	3.93197e-94
Trim30a	6.02882e-84	1.0779	0.554	0.254	1.33792e-79
B2m	3.7624e-82	0.992568	0.496	0.19	8.34952e-78
Usp18	1.00463e-80	0.928709	0.198	0.019	2.22947e-76
Ifi207	4.54217e-79	0.730631	0.131	0.002	1.008e-74
Gm20429	3.534e-76	0.599049	0.113	0	7.84264e-72
Camk1d	7.97155e-74	0.6178	0.925	0.786	1.76905e-69
Fcrls	2.54568e-72	-1.01453	0.355	0.624	5.64938e-68
Bank1	2.88834e-70	-1.1306	0.25	0.528	6.4098e-66
Akt3	7.185e-68	0.890445	0.57	0.269	1.5945e-63
Oas1a	2.29805e-66	0.6199	0.147	0.009	5.09984e-62
Ifi213	3.44093e-65	0.752223	0.128	0.005	7.63611e-61
AU020206	2.48831e-64	0.81042	0.698	0.424	5.52206e-60
Rtp4	1.51973e-63	0.69343	0.175	0.02	3.37257e-59
A930037H05Rik	6.62855e-63	1.03047	0.334	0.102	1.47101e-58
Parp14	6.82777e-61	0.932237	0.42	0.167	1.51522e-56
Stat2	5.24015e-59	0.938396	0.285	0.084	1.1629e-54
Gm26740	1.17467e-58	0.836006	0.573	0.299	2.60683e-54
Gm31243	1.55712e-57	-1.1226	0.202	0.464	3.45555e-53
Ifi27l2a	6.91937e-57	0.619651	0.107	0.003	1.53555e-52
Epsti1	1.18009e-55	0.838592	0.558	0.294	2.61886e-51
Axl	4.3868e-55	0.514049	0.113	0.005	9.73519e-51
Rnf213	5.62018e-52	0.814395	0.373	0.15	1.24723e-47
Samd9l	1.65752e-51	0.527881	0.117	0.008	3.67837e-47
Ctss	6.74655e-51	0.648149	0.835	0.673	1.49719e-46
Oprm1	2.39067e-47	0.733403	0.471	0.228	5.30538e-43
Ifitm10	2.97101e-47	-0.803475	0.376	0.597	6.59326e-43
Tnfsf8	5.43171e-47	0.642985	0.162	0.027	1.2054e-42
Xaf1	1.42553e-46	0.631865	0.204	0.048	3.16354e-42
Trim34a	1.96798e-46	0.837978	0.395	0.177	4.36735e-42
Mir99ahg	9.48389e-45	-0.454666	0.909	0.952	2.10466e-40
Slfn2	1.09626e-44	0.627048	0.162	0.029	2.43282e-40
Myo1d	2.25882e-44	-0.948074	0.163	0.361	5.01278e-40
Eif2ak2	5.38713e-44	0.746999	0.289	0.103	1.19551e-39
H2-T23	6.523e-44	0.623766	0.207	0.052	1.44758e-39
Pld4	3.2741e-43	0.57035	0.826	0.637	7.26588e-39
Clec2d	1.18767e-40	0.691476	0.245	0.078	2.63567e-36
Dna2	1.51238e-40	0.49482	0.12	0.015	3.35627e-36
Tnfsf13b	8.93183e-40	0.544182	0.205	0.058	1.98215e-35
Slfn8	1.82153e-39	0.656969	0.362	0.161	4.04234e-35
Irgm1	2.74055e-39	0.612756	0.216	0.063	6.08182e-35
Arid5b	6.18526e-39	0.823127	0.466	0.264	1.37263e-34
Ddx60	1.01956e-37	0.640829	0.269	0.099	2.26262e-33
Gm44148	4.08944e-36	0.766452	0.304	0.127	9.07529e-32
Raet1e	6.64278e-35	0.626927	0.285	0.115	1.47416e-30
H2-M3	9.05947e-35	0.401075	0.128	0.024	2.01048e-30
Pvt1	1.32201e-34	0.569115	0.58	0.362	2.93381e-30
Ipcef1	1.41804e-34	0.633406	0.347	0.16	3.14691e-30
Cd52	2.32677e-33	0.583773	0.148	0.034	5.16358e-29
Ptprc	2.37425e-33	0.392672	0.914	0.824	5.26892e-29
Ddx5	2.63685e-33	0.331486	0.996	0.993	5.85171e-29
Trim14	2.82933e-33	0.611591	0.388	0.196	6.27886e-29
Trim30d	6.86009e-33	0.620879	0.399	0.207	1.52239e-28
Ly6e	7.72019e-33	0.635523	0.389	0.199	1.71326e-28
Ctsh	1.02678e-32	0.55885	0.649	0.455	2.27864e-28
Prkn	3.03842e-32	-0.590537	0.59	0.688	6.74286e-28
Elmo1	6.30335e-32	-0.322933	0.974	0.985	1.39884e-27
St8sia1	8.34272e-32	0.391555	0.112	0.021	1.85142e-27
H2-T22	1.71943e-31	0.500215	0.155	0.04	3.81575e-27
Sat1	2.86052e-31	0.431175	0.853	0.7	6.34806e-27
Slc24a3	5.34576e-31	-0.607561	0.491	0.619	1.18633e-26
Trim12a	1.41906e-30	0.572053	0.491	0.295	3.14918e-26
Tap1	2.59614e-30	0.409106	0.155	0.042	5.76135e-26
Herc6	3.17796e-30	0.608876	0.317	0.15	7.05253e-26
Ccl12	5.12019e-30	0.566956	0.101	0.016	1.13627e-25
Siglech	2.49719e-29	-0.386338	0.865	0.879	5.54177e-25
Psme1	3.67114e-29	0.535909	0.353	0.178	8.14699e-25
Gm3164	3.94005e-29	-0.771155	0.125	0.276	8.74377e-25
Parp9	6.35721e-29	0.572186	0.277	0.121	1.41079e-24
Pde4d	1.11761e-28	-0.67345	0.375	0.542	2.4802e-24
Slc8a1	1.31538e-28	-0.352447	0.94	0.963	2.91908e-24
4930405A10Rik	1.96267e-28	0.558	0.346	0.175	4.35555e-24
Gm46367	3.59387e-28	-0.462712	0.807	0.885	7.97551e-24
Fau	6.32953e-28	0.467203	0.362	0.192	1.40465e-23
Tsix	6.49873e-28	0.362577	0.896	0.764	1.4422e-23
Numb	6.56623e-28	-0.357806	0.896	0.923	1.45718e-23
Myo18b	8.71906e-28	-0.68145	0.079	0.205	1.93493e-23
Gm46224	9.88927e-28	0.545304	0.452	0.266	2.19463e-23
Tns1	1.07314e-27	0.44925	0.292	0.137	2.38151e-23
Slc11a1	1.27061e-27	0.466883	0.539	0.344	2.81974e-23
4933406I18Rik	1.2983e-27	-0.384341	0.846	0.863	2.88118e-23
8030442B05Rik	1.6244e-27	-0.49973	0.582	0.663	3.60487e-23
Gm20559	2.76807e-27	0.42548	0.102	0.019	6.14291e-23
Bst2	4.22869e-27	0.392158	0.12	0.028	9.3843e-23
Fhit	4.88689e-27	-0.678545	0.468	0.59	1.0845e-22
Fth1	6.82469e-27	0.519996	0.542	0.35	1.51453e-22
Khdrbs3	1.75061e-26	-0.691618	0.09	0.227	3.88496e-22
Irf9	2.03903e-26	0.489595	0.257	0.114	4.52501e-22
Wipf1	5.38018e-26	0.445456	0.725	0.552	1.19397e-21
Gm47283	5.57489e-26	0.437937	0.804	0.671	1.23718e-21
Gfm2	8.26566e-26	-0.427038	0.612	0.663	1.83432e-21
Hyal5	1.51747e-25	0.676172	0.104	0.021	3.36758e-21
Psmb9	1.99624e-25	0.415311	0.18	0.065	4.43005e-21
AC149090.1	2.43505e-25	0.345331	0.978	0.95	5.40386e-21
Gart	2.74174e-25	0.558616	0.26	0.118	6.08447e-21
Qk	4.53752e-25	-0.282224	0.964	0.976	1.00697e-20
Gm33370	5.43298e-25	0.445642	0.153	0.048	1.20569e-20
Atrnl1	5.47484e-25	0.461756	0.16	0.053	1.21498e-20
Rps29	6.60152e-25	0.476389	0.372	0.209	1.46501e-20
Trim12c	1.43963e-24	0.503375	0.303	0.152	3.19482e-20
Slamf6	2.11908e-24	0.479794	0.232	0.1	4.70266e-20
Gsap	2.52833e-24	0.467927	0.575	0.394	5.61088e-20
Phf11b	2.75381e-24	0.359446	0.103	0.022	6.11125e-20
Cd244a	2.78225e-24	0.406239	0.16	0.054	6.17436e-20
Pik3ap1	2.96023e-24	0.456863	0.682	0.517	6.56935e-20
Arhgap24	4.92406e-24	0.477765	0.451	0.277	1.09275e-19
Itga9	5.54816e-24	-0.556075	0.374	0.503	1.23125e-19
Pml	8.53516e-24	0.425153	0.164	0.058	1.89412e-19
Kcnma1	1.07279e-23	0.456514	0.512	0.333	2.38073e-19
A330040F15Rik	1.25214e-23	0.519045	0.433	0.262	2.77874e-19
Tmsb10	2.386e-23	0.443164	0.185	0.072	5.295e-19
Ly86	2.94376e-23	0.411302	0.918	0.847	6.53278e-19
Lacc1	3.07057e-23	0.43596	0.514	0.337	6.81421e-19
Gm7480	7.58325e-23	0.41309	0.258	0.124	1.68288e-18
Spata13	7.76022e-23	0.435359	0.385	0.223	1.72215e-18
Lat2	9.77043e-23	0.441255	0.331	0.179	2.16825e-18
Rassf3	1.07359e-22	0.398136	0.306	0.162	2.38251e-18
Parp12	1.18169e-22	0.475949	0.29	0.147	2.62241e-18
Zc3hav1	2.2051e-22	0.465913	0.355	0.2	4.89355e-18
Apobec3	2.46979e-22	0.439061	0.421	0.256	5.48096e-18
Gm40841	2.5033e-22	-0.637814	0.206	0.333	5.55532e-18
Fyb	2.53382e-22	0.314964	0.922	0.849	5.62306e-18
Cpq	5.81285e-22	0.558854	0.17	0.063	1.28999e-17
Abr	9.38373e-22	0.401209	0.491	0.321	2.08244e-17
Xist	9.72476e-22	0.263909	0.972	0.923	2.15812e-17
Phf11d	2.30586e-21	0.347243	0.102	0.025	5.11716e-17
Gm32036	2.3308e-21	-0.423601	0.704	0.765	5.1725e-17
Lyst	2.74435e-21	0.434704	0.508	0.339	6.09027e-17
Myo5a	2.97821e-21	0.429644	0.181	0.072	6.60923e-17
Samhd1	3.88801e-21	0.49645	0.371	0.219	8.62826e-17
Npnt	4.38953e-21	0.477342	0.215	0.096	9.74125e-17
Ctsc	4.97274e-21	0.443729	0.445	0.282	1.10355e-16
Myo1f	5.17988e-21	0.380936	0.808	0.69	1.14952e-16
Rsrp1	7.183e-21	0.255706	0.957	0.898	1.59405e-16
Cfh	7.20622e-21	-0.309952	0.842	0.85	1.5992e-16
Adar	8.02627e-21	0.389179	0.182	0.074	1.78119e-16
Ifih1	1.99293e-20	0.381202	0.142	0.049	4.42271e-16
AY036118	2.23804e-20	0.30533	0.908	0.862	4.96665e-16
Itm2b	3.71576e-20	0.428059	0.723	0.59	8.24602e-16
Ppm1h	4.106e-20	0.35028	0.804	0.665	9.11204e-16
Tbc1d8	6.78068e-20	0.43767	0.321	0.18	1.50477e-15
Cxcl16	1.08574e-19	0.322638	0.11	0.032	2.40947e-15
Nav3	1.49185e-19	-0.320419	0.951	0.956	3.31071e-15
Exoc6	2.38721e-19	0.381758	0.462	0.304	5.2977e-15
Capn3	3.23068e-19	0.341174	0.671	0.51	7.16953e-15
Lhfpl2	5.7235e-19	0.358769	0.665	0.508	1.27016e-14
Fchsd2	6.72503e-19	-0.338837	0.82	0.866	1.49242e-14
Ildr2	1.99567e-18	0.330219	0.14	0.054	4.42879e-14
Zup1	2.26365e-18	0.413782	0.625	0.472	5.02348e-14
Tm6sf1	2.28516e-18	-0.50249	0.374	0.491	5.07122e-14
A830008E24Rik	2.52476e-18	0.358251	0.582	0.423	5.60295e-14
Ncoa1	2.72502e-18	0.405243	0.436	0.284	6.04737e-14
Apobec1	3.12476e-18	0.386674	0.497	0.341	6.93447e-14
Klf12	4.46492e-18	-0.412356	0.567	0.652	9.90854e-14
Casp4	4.6882e-18	0.29115	0.192	0.092	1.04041e-13
Fbrsl1	7.20539e-18	0.315426	0.555	0.398	1.59902e-13
Ints6l	7.6679e-18	-0.331315	0.71	0.753	1.70166e-13
1700011L22Rik	8.76181e-18	-0.565702	0.126	0.238	1.94442e-13
Fam129a	9.75749e-18	0.451365	0.248	0.128	2.16538e-13
Rad51b	1.44743e-17	0.613965	0.24	0.126	3.21213e-13
Adap1	1.78595e-17	0.280751	0.142	0.058	3.96338e-13
Psmb8	2.07228e-17	0.342216	0.183	0.085	4.59881e-13
Senp2	2.6308e-17	0.389027	0.58	0.427	5.83827e-13
Ddx58	2.70035e-17	0.353479	0.179	0.08	5.99262e-13
Gsdmd	4.17928e-17	0.337994	0.508	0.356	9.27465e-13
Gm3739	4.36551e-17	-0.515155	0.179	0.305	9.68794e-13
3222401L13Rik	5.88589e-17	-0.559526	0.184	0.301	1.3062e-12
4930599N23Rik	5.95255e-17	0.417442	0.398	0.256	1.32099e-12
Ssbp2	7.45291e-17	0.399138	0.539	0.39	1.65395e-12
Rpl19	8.60746e-17	0.335138	0.217	0.112	1.91017e-12
Npc2	9.16918e-17	0.265979	0.311	0.191	2.03483e-12
Rgs7bp	1.39461e-16	-0.515046	0.033	0.106	3.09492e-12
Stx7	1.40025e-16	0.325507	0.475	0.33	3.10743e-12
Gab2	1.85183e-16	0.260867	0.941	0.88	4.10958e-12
Stab1	2.11778e-16	-0.496321	0.264	0.372	4.69977e-12
Csf3r	2.39856e-16	0.302925	0.793	0.668	5.32288e-12
Rrp1b	2.55683e-16	-0.551329	0.095	0.19	5.67411e-12
Ifi35	2.84823e-16	0.366922	0.171	0.077	6.32079e-12
Nampt	3.51238e-16	0.32178	0.147	0.061	7.79467e-12
Irf1	4.1093e-16	0.364711	0.145	0.059	9.11935e-12
Gm43221	4.15608e-16	-0.417474	0.463	0.531	9.22318e-12
Gpr34	5.25406e-16	-0.358394	0.768	0.801	1.16598e-11
Hpgds	6.8442e-16	-0.260678	0.86	0.882	1.51886e-11
Lrba	1.10688e-15	-0.41909	0.446	0.518	2.45639e-11
Trim5	1.29597e-15	0.385712	0.302	0.179	2.87601e-11
Rnpep	1.3239e-15	0.259685	0.432	0.298	2.938e-11
Sp110	1.47902e-15	0.387858	0.246	0.134	3.28223e-11
Cacna1d	1.70228e-15	0.350009	0.676	0.535	3.7777e-11
D530033B14Rik	1.70787e-15	0.352191	0.22	0.116	3.7901e-11
Cacnb2	2.33177e-15	0.272207	0.789	0.661	5.17466e-11
1600014C10Rik	2.47696e-15	0.332477	0.138	0.056	5.49688e-11
Rpl21	3.13779e-15	0.342459	0.284	0.166	6.96339e-11
Mafb	3.90344e-15	0.362803	0.523	0.379	8.66252e-11
Prkce	4.81777e-15	-0.457626	0.34	0.421	1.06916e-10
Nrgn	5.7246e-15	-0.45525	0.036	0.108	1.2704e-10
Lgals9	9.40651e-15	0.401597	0.366	0.237	2.08749e-10
Peak1	1.07195e-14	-0.480724	0.219	0.333	2.37887e-10
Tbc1d4	1.09324e-14	-0.514479	0.095	0.18	2.42612e-10
Fmnl2	1.2009e-14	0.430488	0.417	0.284	2.66503e-10
Dip2b	1.23358e-14	-0.251598	0.9	0.904	2.73755e-10
Lst1	1.32306e-14	0.260448	0.302	0.191	2.93614e-10
Adcy8	1.41035e-14	-0.463982	0.035	0.108	3.12985e-10
Ntpcr	1.72105e-14	0.317974	0.451	0.315	3.81935e-10
Gm26827	1.74369e-14	-0.465952	0.457	0.536	3.86959e-10
Nlrp1b	1.95357e-14	0.333112	0.596	0.458	4.33537e-10
Slc40a1	2.18888e-14	-0.477643	0.251	0.359	4.85757e-10
Rnf216	2.34127e-14	-0.342707	0.812	0.839	5.19574e-10
Pfkfb3	2.7854e-14	0.264965	0.308	0.197	6.18136e-10
Gm10790	2.98117e-14	-0.276036	0.809	0.824	6.61581e-10
Hck	3.18542e-14	0.279675	0.654	0.516	7.06908e-10
Rpl11	3.23738e-14	0.372585	0.194	0.098	7.1844e-10
Olfr56	3.37243e-14	0.316558	0.267	0.156	7.4841e-10
Hltf	3.50437e-14	0.305939	0.554	0.415	7.77691e-10
Scoc	4.19298e-14	-0.314392	0.56	0.579	9.30506e-10
Extl3	4.27e-14	0.321317	0.566	0.427	9.47599e-10
Etnk1	4.56039e-14	0.349298	0.445	0.311	1.01204e-09
2610203C22Rik	6.1382e-14	-0.417557	0.425	0.52	1.36219e-09
Gm21798	7.70246e-14	-0.577305	0.035	0.106	1.70933e-09
Ctsz	7.72622e-14	0.30373	0.421	0.292	1.7146e-09
Rpl24	1.02497e-13	0.365426	0.199	0.105	2.2746e-09
Tor3a	1.11809e-13	0.262443	0.135	0.06	2.48126e-09
Prkcb	3.17289e-13	0.336325	0.687	0.573	7.04127e-09
Hipk2	3.6595e-13	0.369504	0.568	0.437	8.12116e-09
Patl2	3.7932e-13	0.277895	0.116	0.047	8.41787e-09
Rps24	4.4642e-13	0.263778	0.284	0.178	9.90695e-09
C1qa	4.74737e-13	0.335643	0.583	0.45	1.05354e-08
Rapgef5	5.19372e-13	-0.254839	0.861	0.881	1.15259e-08
Fam102b	5.25483e-13	-0.329538	0.599	0.641	1.16615e-08
Tiam1	5.40958e-13	0.339491	0.225	0.127	1.20049e-08
Tank	5.82112e-13	0.302396	0.329	0.215	1.29182e-08
Fcgr1	6.45823e-13	0.298553	0.216	0.121	1.43321e-08
Slc29a3	7.49265e-13	0.297807	0.393	0.272	1.66277e-08
Taok3	9.25934e-13	0.30303	0.471	0.342	2.05483e-08
Mlxipl	9.29624e-13	-0.326152	0.672	0.726	2.06302e-08
Cdk6	1.03106e-12	-0.38959	0.34	0.389	2.28814e-08
Cd83	1.37787e-12	0.269989	0.104	0.04	3.05777e-08
Rpl35a	1.78768e-12	0.25265	0.231	0.139	3.96721e-08
Tor1aip1	2.12314e-12	0.270837	0.455	0.331	4.71167e-08
Gm17106	2.17865e-12	0.256704	0.535	0.408	4.83486e-08
Pard3b	2.26556e-12	-0.381372	0.447	0.55	5.02772e-08
Mtss1	2.68868e-12	-0.407239	0.192	0.268	5.96673e-08
Atp8a1	2.8669e-12	0.291402	0.793	0.695	6.36223e-08
Trim25	3.29979e-12	0.259488	0.102	0.04	7.32289e-08
Cox7a2	3.54991e-12	0.300913	0.164	0.083	7.87795e-08
Rpl37	3.9484e-12	0.3542	0.267	0.163	8.7623e-08
Znfx1	5.14322e-12	0.313169	0.213	0.12	1.14138e-07
Lrp1	5.16425e-12	-0.2993	0.543	0.568	1.14605e-07
Gm42418	5.48305e-12	0.267183	0.935	0.909	1.2168e-07
Tbc1d1	5.8431e-12	0.279691	0.196	0.11	1.2967e-07
Rpl32	6.67722e-12	0.287491	0.15	0.075	1.48181e-07
Atxn1	7.49108e-12	-0.39642	0.382	0.467	1.66242e-07
Ccnd3	7.84993e-12	-0.352159	0.522	0.581	1.74206e-07
Lyzl4	8.70596e-12	-0.42345	0.188	0.266	1.93203e-07
Bbs9	1.05746e-11	-0.304901	0.597	0.634	2.34671e-07
Adhfe1	1.10508e-11	-0.476632	0.225	0.319	2.4524e-07
Lrch3	1.19309e-11	0.284743	0.529	0.404	2.6477e-07
Mbp	1.25457e-11	0.345094	0.187	0.102	2.78414e-07
Fscn1	1.44982e-11	-0.417131	0.092	0.165	3.21745e-07
Slc7a8	1.61681e-11	-0.298891	0.508	0.536	3.58803e-07
Cd81	1.6231e-11	0.258644	0.391	0.279	3.60197e-07
Ctif	1.62739e-11	0.328203	0.234	0.139	3.61151e-07
Ppfia4	1.70301e-11	0.342326	0.408	0.29	3.77932e-07
mt-Co1	1.74268e-11	0.254935	0.427	0.31	3.86736e-07
Maf	1.76263e-11	-0.276197	0.728	0.767	3.91162e-07
Ctnnd2	1.80091e-11	-0.443391	0.104	0.179	3.99659e-07
Atg16l2	1.99987e-11	-0.323588	0.54	0.569	4.43812e-07
Oxr1	2.14069e-11	-0.25566	0.577	0.579	4.75062e-07
Gpr183	2.1608e-11	-0.382436	0.339	0.405	4.79524e-07
Dlc1	2.18454e-11	-0.467457	0.221	0.321	4.84794e-07
Gm3264	2.45547e-11	-0.415889	0.085	0.16	5.44917e-07
Sass6	2.77952e-11	0.314607	0.167	0.087	6.16832e-07
Coro2a	2.84133e-11	0.33748	0.216	0.126	6.30547e-07
Spint1	3.55036e-11	0.297728	0.13	0.061	7.87896e-07
Amz1	3.84398e-11	0.300224	0.187	0.103	8.53055e-07
Cyp27a1	4.41967e-11	0.254203	0.303	0.203	9.80813e-07
Stx16	4.84331e-11	0.32751	0.526	0.406	1.07483e-06
Slc12a9	4.89565e-11	0.254716	0.256	0.162	1.08644e-06
Mettl9	5.10772e-11	0.269901	0.237	0.146	1.1335e-06
Rps15a	6.07693e-11	0.277398	0.161	0.086	1.34859e-06
Ndufa4	6.30381e-11	0.255743	0.163	0.09	1.39894e-06
Rpl13	6.72143e-11	0.339251	0.25	0.154	1.49162e-06
Nfxl1	7.24992e-11	0.278724	0.24	0.147	1.6089e-06
Rps3a1	7.47707e-11	0.252789	0.213	0.128	1.65931e-06
Man2b1	7.58765e-11	0.283433	0.503	0.383	1.68385e-06
Gm3468	7.61936e-11	-0.43857	0.135	0.208	1.69089e-06
Pde1b	8.53438e-11	-0.373224	0.118	0.175	1.89395e-06
Ptgds	9.96156e-11	0.259901	0.183	0.104	2.21067e-06
Arl15	1.04742e-10	-0.339421	0.539	0.59	2.32444e-06
Ptpra	1.25053e-10	-0.287348	0.476	0.508	2.77517e-06
Icosl	1.27137e-10	0.26752	0.18	0.1	2.82143e-06
Tbc1d9	1.33682e-10	0.368624	0.562	0.451	2.96666e-06
Gm34589	1.36804e-10	-0.352733	0.25	0.298	3.03595e-06
Klhdc8b	1.47218e-10	-0.340572	0.05	0.112	3.26707e-06
Vxn	1.66851e-10	-0.388466	0.244	0.309	3.70276e-06
Liph	1.88316e-10	0.340407	0.244	0.151	4.1791e-06
Pnpla7	1.89962e-10	0.288236	0.706	0.599	4.21563e-06
Sipa1l1	1.91394e-10	-0.305169	0.422	0.454	4.24741e-06
Edem1	2.18254e-10	-0.39981	0.22	0.296	4.84349e-06
Eef1a1	2.36493e-10	0.265052	0.388	0.279	5.24825e-06
Mllt3	2.60716e-10	0.290551	0.169	0.093	5.78582e-06
Ifi30	2.88548e-10	0.253941	0.102	0.044	6.40345e-06
Trafd1	3.48597e-10	0.290698	0.341	0.237	7.73607e-06
Celf1	3.77172e-10	-0.254632	0.557	0.579	8.37019e-06
Irgm2	4.08674e-10	0.26807	0.267	0.174	9.0693e-06
Gm34408	5.14566e-10	-0.310634	0.482	0.519	1.14193e-05
Olfr111	5.71691e-10	-0.422087	0.066	0.128	1.2687e-05
Cryl1	6.12643e-10	-0.350892	0.304	0.354	1.35958e-05
Gm6277	6.9555e-10	-0.395301	0.141	0.206	1.54356e-05
Bhlhe41	7.05791e-10	0.289577	0.347	0.243	1.56629e-05
Usp35	7.65557e-10	0.273535	0.193	0.113	1.69892e-05
Insyn2a	8.69965e-10	-0.397691	0.111	0.189	1.93063e-05
Xkr4	1.01002e-09	0.405935	0.145	0.075	2.24143e-05
Dock1	1.01082e-09	-0.363978	0.25	0.327	2.2432e-05
Tlr1	1.05629e-09	0.276325	0.135	0.069	2.34412e-05
Maml2	1.0588e-09	0.259898	0.809	0.725	2.34968e-05
Ttc39b	1.06953e-09	0.265172	0.313	0.214	2.3735e-05
Agmo	1.1487e-09	-0.253614	0.767	0.783	2.5492e-05
Plekhf2	1.19216e-09	0.288832	0.168	0.094	2.64565e-05
Serpine2	1.39955e-09	-0.355789	0.28	0.338	3.10587e-05
Hpgd	1.44537e-09	-0.341742	0.574	0.628	3.20758e-05
Dennd1b	1.80088e-09	0.283838	0.45	0.341	3.99652e-05
Capza2	2.24704e-09	0.270467	0.567	0.458	4.98663e-05
Mboat1	2.32256e-09	-0.370483	0.165	0.244	5.15423e-05
Gab1	2.44693e-09	-0.356165	0.291	0.349	5.43023e-05
Mgll	2.4978e-09	-0.399465	0.147	0.223	5.54313e-05
Nrros	3.1331e-09	-0.263023	0.446	0.472	6.95298e-05
Nos1ap	3.78021e-09	-0.315075	0.314	0.367	8.38903e-05
Slc25a37	4.2367e-09	-0.286289	0.302	0.333	9.40208e-05
Daam1	4.68401e-09	0.26795	0.202	0.123	0.000103948
Rpl23	7.49397e-09	0.296213	0.17	0.098	0.000166306
Tent5a	7.97042e-09	0.271192	0.203	0.125	0.00017688
Chsy1	9.58718e-09	-0.368279	0.178	0.243	0.000212759
Rbpj	1.3333e-08	0.251766	0.307	0.216	0.000295886
Plxna4	1.52518e-08	-0.270126	0.56	0.601	0.000338468
Pard3bos1	1.72327e-08	-0.422974	0.242	0.314	0.000382428
Cables1	1.7525e-08	-0.308248	0.224	0.277	0.000388914
Tmigd3	1.99285e-08	-0.395142	0.212	0.272	0.000442253
Cacna1a	2.32195e-08	-0.371419	0.104	0.176	0.000515286
Cep170	2.40843e-08	-0.250506	0.452	0.492	0.000534478
Uba7	3.32045e-08	0.256468	0.149	0.084	0.000736875
9930111J21Rik2	3.62781e-08	0.252517	0.411	0.312	0.000805085
Rnasel	4.5837e-08	-0.32898	0.066	0.118	0.00101721
Dnajc7	5.299e-08	0.252793	0.513	0.411	0.00117595
Cep68	5.38108e-08	-0.265916	0.408	0.44	0.00119417
Arap3	5.87691e-08	-0.330436	0.271	0.33	0.0013042
Apoe	6.64915e-08	0.266439	0.235	0.157	0.00147558
Pbx1	7.45508e-08	-0.307492	0.227	0.271	0.00165443
Ecscr	7.83138e-08	-0.337903	0.151	0.227	0.00173794
Slc39a12	9.54196e-08	-0.34254	0.056	0.112	0.00211755
Prpsap2	1.31931e-07	-0.321243	0.241	0.298	0.00292781
Arhgef40	1.33914e-07	-0.290866	0.241	0.285	0.00297182
Kif21b	1.67372e-07	-0.275178	0.279	0.324	0.00371432
Traf3	1.90546e-07	0.253366	0.331	0.243	0.0042286
Rbpms	2.4223e-07	0.252701	0.233	0.157	0.00537558
E2f3	2.43025e-07	-0.310993	0.307	0.365	0.00539322
Gm13293	2.70491e-07	-0.277359	0.077	0.13	0.00600273
Lpcat3	3.25555e-07	-0.28369	0.222	0.257	0.00722471
Gm37494	4.17116e-07	-0.273589	0.309	0.341	0.00925665
Gm42917	4.77219e-07	0.253053	0.223	0.15	0.0105904
Nr6a1	4.80878e-07	-0.256518	0.747	0.767	0.0106716
Cd48	6.30959e-07	0.266184	0.199	0.13	0.0140022
Gm26936	6.87388e-07	-0.338956	0.358	0.421	0.0152545
Abcb4	7.16437e-07	-0.317806	0.216	0.267	0.0158992
Gm20528	7.9359e-07	-0.337274	0.401	0.448	0.0176113
Adamts16	8.56469e-07	-0.334138	0.156	0.228	0.0190068
Chka	1.05719e-06	0.293033	0.204	0.137	0.0234612
C430049B03Rik	1.14067e-06	-0.303283	0.078	0.129	0.0253139
Fer	1.45e-06	-0.259558	0.357	0.391	0.0321785
Jam2	1.72126e-06	-0.303526	0.134	0.192	0.0381982
Fancc	1.77899e-06	-0.304604	0.077	0.124	0.0394794
Gm43378	2.86713e-06	-0.300363	0.118	0.169	0.0636273
Zfp697	2.92726e-06	-0.293723	0.147	0.2	0.0649617
Fgf13	3.09871e-06	-0.308216	0.441	0.501	0.0687665
Ltc4s	3.18958e-06	-0.295514	0.393	0.449	0.0707831
Nrp2	3.57463e-06	-0.283906	0.129	0.182	0.0793282
Manf	3.70393e-06	-0.312488	0.159	0.213	0.0821975
Creb3l2	3.81598e-06	-0.264726	0.176	0.214	0.0846843
Kcnrg	4.58971e-06	-0.29407	0.371	0.411	0.101855
Gas6	6.22175e-06	-0.260199	0.06	0.1	0.138073
Scamp5	6.22208e-06	-0.274167	0.226	0.278	0.13808
Sqor	6.71956e-06	-0.264129	0.103	0.153	0.149121
Evi5	8.3055e-06	-0.271517	0.32	0.376	0.184316
Gm26672	9.90398e-06	-0.28416	0.183	0.219	0.219789
4930581F22Rik	1.10871e-05	-0.255083	0.188	0.199	0.246045
D730045B01Rik	1.24257e-05	-0.282061	0.126	0.156	0.27575
1700066B19Rik	1.3613e-05	-0.306003	0.158	0.218	0.302101
P2ry13	1.39381e-05	-0.250294	0.118	0.155	0.309314
Gm43821	1.75894e-05	-0.27246	0.107	0.15	0.390344
Rabgap1l	1.77007e-05	-0.302397	0.16	0.203	0.392814
Usp2	1.84375e-05	-0.254943	0.156	0.198	0.409165
Prkg1	1.99279e-05	-0.434202	0.115	0.162	0.44224
1600022D10Rik	2.18892e-05	-0.270292	0.08	0.125	0.485764
Arap2	2.4233e-05	-0.252738	0.058	0.102	0.537779
Upk1b	2.51393e-05	-0.296423	0.133	0.179	0.55789
Ctnnd1	3.87283e-05	-0.25904	0.267	0.315	0.859458
Gm21057	5.89019e-05	-0.26225	0.279	0.333	1
Ppm1l	0.000125413	-0.267227	0.24	0.281	1
Cmya5	0.000183463	-0.260793	0.129	0.17	1
Gabbr1	0.000239198	-0.254233	0.192	0.243	1
Rnf150	0.000331495	-0.257295	0.173	0.209	1
Glis3	0.000899884	-0.25397	0.112	0.152	1
2210408I21Rik	0.00128681	-0.266451	0.169	0.203	1
Gm36975	0.00226427	-0.264059	0.073	0.105	1

## Sheet: All MG
	p_val	avg_log2FC	pct.1	pct.2	p_val_adj
H2-D1	0	2.07561	0.669	0.137	0
H2-K1	0	1.91113	0.657	0.121	0
Ifi204	0	2.23235	0.514	0.023	0
H2-Q7	1.39133e-270	1.31037	0.325	0.004	3.08765e-266
Oas2	1.60347e-225	1.41822	0.281	0.005	3.55843e-221
H2-Q6	1.43376e-222	1.09975	0.269	0.003	3.18179e-218
Nlrc5	1.2597e-203	1.39646	0.356	0.034	2.79553e-199
Gm4951	8.05022e-196	1.62289	0.364	0.042	1.78651e-191
Stat1	2.70274e-194	1.60071	0.516	0.135	5.99791e-190
Sp100	1.87675e-193	1.41421	0.403	0.06	4.16488e-189
Oasl2	1.62233e-184	1.28719	0.251	0.008	3.60028e-180
B2m	4.77641e-162	1.38811	0.58	0.218	1.05998e-157
Ifi209	1.4112e-159	1.16685	0.261	0.018	3.13173e-155
H2-Q4	2.69888e-152	0.936191	0.253	0.018	5.98934e-148
Ifi207	1.10587e-144	1.21178	0.195	0.005	2.45414e-140
Lrmda	1.12554e-144	0.771013	0.976	0.891	2.49779e-140
Arhgap15	1.09081e-143	1.41962	0.38	0.077	2.42072e-139
Trim30a	7.77846e-140	1.21905	0.591	0.261	1.72619e-135
Usp18	1.41075e-137	1.32026	0.253	0.025	3.13074e-133
Ifi213	4.29964e-134	1.21572	0.189	0.007	9.54176e-130
Parp14	2.25345e-115	1.1868	0.476	0.175	5.00086e-111
Ctss	9.19414e-114	0.977233	0.871	0.702	2.04036e-109
Fcrls	2.03749e-108	-1.05748	0.356	0.637	4.5216e-104
Stat2	2.17744e-106	1.1597	0.335	0.091	4.83218e-102
Oas1a	4.35807e-106	0.770126	0.183	0.013	9.67142e-102
A930037H05Rik	9.35577e-106	1.27318	0.376	0.112	2.07623e-101
Axl	1.04046e-103	0.686176	0.152	0.006	2.30898e-99
Gm20429	2.09078e-103	0.579741	0.118	0	4.63987e-99
Rnf213	5.26424e-103	1.12729	0.43	0.158	1.16824e-98
Rtp4	9.08831e-102	0.776414	0.206	0.023	2.01688e-97
Samd9l	1.27908e-100	0.78552	0.157	0.008	2.83854e-96
Bank1	3.06867e-99	-1.16175	0.237	0.518	6.80998e-95
Akt3	3.83473e-96	0.914929	0.578	0.271	8.51004e-92
Epsti1	3.82256e-94	0.978124	0.591	0.3	8.48303e-90
Ifi27l2a	3.35348e-93	0.703229	0.132	0.004	7.44205e-89
Camk1d	5.63942e-91	0.588456	0.924	0.796	1.2515e-86
AU020206	3.84099e-89	0.791717	0.706	0.424	8.52393e-85
Gm31243	1.67342e-88	-1.20759	0.188	0.46	3.71366e-84
H2-T23	8.33943e-88	0.79848	0.274	0.063	1.85069e-83
Eif2ak2	1.75846e-86	0.889635	0.34	0.105	3.90238e-82
Ifi206	3.60909e-86	0.832927	0.15	0.011	8.00928e-82
Malat1	6.01311e-85	-0.285167	1	1	1.33443e-80
Ly6e	1.58594e-79	0.953423	0.486	0.228	3.51953e-75
Trim34a	2.22718e-79	0.921027	0.442	0.189	4.94255e-75
Ifitm10	2.02827e-77	-0.877267	0.353	0.599	4.50113e-73
Lgals3bp	2.71886e-77	0.694575	0.166	0.021	6.0337e-73
Xaf1	2.9648e-77	0.70829	0.235	0.051	6.57948e-73
Cd300lf	7.60249e-77	0.562453	0.119	0.005	1.68715e-72
Clec2d	1.16083e-75	0.911078	0.292	0.086	2.57612e-71
Slfn5	3.63305e-75	0.682733	0.135	0.01	8.06246e-71
Cd52	4.04449e-75	0.841159	0.215	0.043	8.97553e-71
Gm44148	9.94999e-75	1.12224	0.35	0.13	2.2081e-70
Slfn2	1.12662e-74	0.716347	0.193	0.033	2.5002e-70
Ifit3	1.21483e-74	0.760324	0.123	0.007	2.69595e-70
Bst2	7.03535e-74	0.759145	0.203	0.038	1.56129e-69
Tnfsf8	7.95676e-74	0.665685	0.176	0.026	1.76576e-69
Gm26740	3.63678e-73	0.769563	0.558	0.292	8.07074e-69
Ccl12	4.75015e-73	1.32024	0.165	0.023	1.05415e-68
Herc6	7.20032e-70	0.990148	0.375	0.156	1.5979e-65
Myo1d	1.92518e-69	-1.01347	0.143	0.358	4.27236e-65
Ddx60	5.52457e-69	0.898288	0.308	0.104	1.22601e-64
H2-M3	7.18808e-65	0.529084	0.16	0.025	1.59518e-60
Slfn8	9.06849e-65	0.782197	0.385	0.164	2.01248e-60
Arid5b	3.78156e-64	0.923029	0.495	0.269	8.39204e-60
Irgm1	1.91239e-63	0.676728	0.237	0.064	4.24397e-59
Tnfsf13b	6.95583e-60	0.595764	0.22	0.059	1.54364e-55
Irf7	7.25244e-60	0.519147	0.11	0.009	1.60946e-55
H2-T22	8.16934e-60	0.608082	0.189	0.042	1.81294e-55
Ifitm3	1.13342e-59	0.568832	0.1	0.006	2.51529e-55
Pld4	1.03042e-58	0.563207	0.831	0.645	2.2867e-54
Parp9	1.07524e-58	0.712891	0.327	0.127	2.38618e-54
Mir99ahg	2.16136e-57	-0.435394	0.914	0.95	4.7965e-53
Oprm1	6.68389e-57	0.656741	0.45	0.225	1.48329e-52
Gm20559	2.1474e-55	0.628397	0.131	0.018	4.7655e-51
Tap1	3.48356e-54	0.476655	0.178	0.043	7.73071e-50
Dna2	5.07981e-54	0.473336	0.121	0.016	1.12731e-49
Psme1	1.55938e-53	0.643699	0.387	0.179	3.46057e-49
Elmo1	2.18634e-53	-0.359354	0.978	0.983	4.85193e-49
Trim30d	1.99177e-52	0.682698	0.426	0.217	4.42015e-48
Gm46367	3.76876e-52	-0.529962	0.797	0.877	8.36363e-48
Trim14	2.79923e-51	0.646942	0.405	0.198	6.21206e-47
Fau	7.3958e-51	0.676813	0.42	0.211	1.64128e-46
Parp12	3.39752e-50	0.668316	0.34	0.15	7.53977e-46
Phf11b	5.1124e-50	0.482445	0.137	0.024	1.13454e-45
St8sia1	3.30033e-49	0.444724	0.121	0.019	7.3241e-45
Pik3ap1	5.2196e-49	0.606302	0.704	0.524	1.15833e-44
Numb	7.66731e-49	-0.410287	0.886	0.917	1.70153e-44
Slc24a3	2.17387e-48	-0.655935	0.476	0.617	4.82425e-44
Fth1	2.23749e-48	0.565901	0.593	0.371	4.96545e-44
Pml	2.41797e-48	0.578854	0.209	0.064	5.36597e-44
Pvt1	4.73582e-48	0.575484	0.587	0.367	1.05097e-43
Trim12a	5.35009e-48	0.594256	0.51	0.296	1.18729e-43
4933406I18Rik	1.40648e-47	-0.450509	0.826	0.861	3.12127e-43
Ifih1	1.48414e-47	0.620795	0.182	0.049	3.29361e-43
Rps29	2.79686e-47	0.707895	0.442	0.236	6.20679e-43
Ctsh	2.09173e-46	0.5599	0.667	0.465	4.64197e-42
AY036118	2.60964e-46	0.483993	0.93	0.875	5.79131e-42
Prkn	5.12391e-46	-0.599759	0.593	0.691	1.1371e-41
Itm2b	2.57263e-45	0.62691	0.779	0.623	5.70918e-41
Pde4d	2.70607e-45	-0.722454	0.36	0.538	6.00531e-41
Psmb9	4.41077e-45	0.495391	0.201	0.064	9.78837e-41
Gm46224	8.35896e-45	0.588498	0.473	0.268	1.85502e-40
Gm3164	3.43147e-44	-0.795802	0.111	0.27	7.61512e-40
Siglech	3.56441e-44	-0.405477	0.858	0.879	7.91015e-40
Gfm2	6.07878e-44	-0.492238	0.598	0.662	1.349e-39
Ipcef1	4.61246e-43	0.592979	0.336	0.158	1.0236e-38
Phf11d	1.86861e-42	0.460723	0.135	0.029	4.14683e-38
Ptprc	3.0828e-42	0.38512	0.913	0.822	6.84136e-38
Zc3hav1	3.73725e-42	0.607623	0.391	0.206	8.29371e-38
Qk	4.92865e-42	-0.313928	0.962	0.975	1.09377e-37
8030442B05Rik	5.16422e-42	-0.550091	0.551	0.657	1.14604e-37
Gbp8	5.54657e-42	0.44687	0.114	0.02	1.23089e-37
Ly86	3.77791e-41	0.447553	0.928	0.85	8.38393e-37
Fhit	5.3894e-41	-0.717137	0.459	0.589	1.19602e-36
Irf9	5.84311e-41	0.47416	0.267	0.115	1.2967e-36
Srgap2	1.58481e-40	-0.289165	0.978	0.984	3.517e-36
Gsap	1.7339e-40	0.522603	0.593	0.393	3.84788e-36
Sat1	2.21095e-40	0.442162	0.849	0.706	4.90654e-36
Samhd1	6.63434e-40	0.630205	0.403	0.222	1.47229e-35
Itga9	6.65427e-40	-0.619123	0.364	0.507	1.47672e-35
Ddx58	8.61027e-39	0.516983	0.222	0.085	1.91079e-34
Tmsb10	9.32922e-39	0.466281	0.197	0.07	2.07034e-34
Apobec3	1.01781e-38	0.509405	0.448	0.259	2.25872e-34
Slc8a1	1.02574e-38	-0.358213	0.939	0.961	2.27632e-34
Raet1e	1.03652e-38	0.522511	0.265	0.115	2.30025e-34
Cxcl16	5.53262e-38	0.49245	0.139	0.035	1.2278e-33
Casp4	7.28391e-38	0.489688	0.236	0.096	1.61644e-33
Gart	3.94438e-37	0.556561	0.27	0.12	8.75337e-33
Khdrbs3	3.97539e-37	-0.696485	0.086	0.221	8.82218e-33
Ctsc	8.49062e-37	0.509024	0.482	0.294	1.88424e-32
Slamf8	8.72438e-37	0.387018	0.102	0.019	1.93611e-32
Atrnl1	1.37836e-36	0.461266	0.17	0.056	3.05885e-32
Cfh	1.45173e-36	-0.368487	0.824	0.845	3.22167e-32
Lacc1	3.227e-36	0.481713	0.537	0.346	7.16136e-32
Hyal5	7.58699e-36	0.652673	0.107	0.021	1.68371e-31
Slc11a1	1.88244e-35	0.454464	0.541	0.352	4.17751e-31
A330040F15Rik	3.04753e-35	0.634309	0.443	0.265	6.76308e-31
Trim12c	3.40963e-35	0.50608	0.315	0.157	7.56665e-31
Tor3a	4.17029e-35	0.458122	0.182	0.064	9.2547e-31
4930405A10Rik	6.68581e-35	0.493441	0.341	0.179	1.48371e-30
Psmb8	7.558e-35	0.459547	0.218	0.088	1.67727e-30
Tns1	8.69103e-35	0.430681	0.297	0.145	1.92871e-30
Apobec1	1.0234e-34	0.507458	0.523	0.34	2.27113e-30
Gm33370	1.31987e-34	0.445759	0.153	0.047	2.92905e-30
Gm32036	2.42732e-34	-0.458136	0.688	0.754	5.3867e-30
Zup1	2.72382e-34	0.521997	0.649	0.477	6.04471e-30
Fmnl2	4.58798e-34	0.672059	0.458	0.286	1.01816e-29
Myo18b	5.895e-34	-0.631629	0.079	0.198	1.30822e-29
Lyst	3.07761e-33	0.464464	0.529	0.347	6.82983e-29
Gm40841	4.63991e-33	-0.655681	0.197	0.326	1.02969e-28
Tsix	6.23592e-33	0.330248	0.889	0.762	1.38388e-28
Fcgr1	6.76725e-33	0.476149	0.278	0.133	1.50179e-28
Fchsd2	1.50485e-32	-0.384275	0.807	0.865	3.33955e-28
Cd244a	2.15102e-32	0.383328	0.156	0.053	4.77354e-28
Spata13	3.65634e-32	0.457283	0.397	0.231	8.11414e-28
Ints6l	4.23256e-32	-0.381377	0.703	0.75	9.3929e-28
Ddx5	4.24844e-32	0.281632	0.995	0.992	9.42813e-28
Adar	5.06718e-32	0.426736	0.195	0.076	1.12451e-27
Cpq	8.91706e-32	0.51884	0.176	0.064	1.97887e-27
C1qa	1.38479e-31	0.722576	0.666	0.513	3.07313e-27
Npnt	1.53503e-31	0.495847	0.224	0.097	3.40653e-27
Ctsz	1.59495e-31	0.551903	0.502	0.329	3.53951e-27
Sp110	3.21159e-31	0.48466	0.271	0.131	7.12715e-27
Ifi35	4.30342e-31	0.427836	0.197	0.08	9.55014e-27
Sass6	5.42573e-31	0.503194	0.207	0.086	1.20408e-26
Gm3739	6.13212e-31	-0.603556	0.16	0.304	1.36084e-26
Slamf6	9.72763e-31	0.456482	0.224	0.099	2.15876e-26
Rpl24	1.04945e-30	0.538194	0.247	0.114	2.32895e-26
Rassf3	1.12802e-30	0.387237	0.306	0.164	2.50331e-26
Tbc1d8	1.49568e-30	0.478353	0.331	0.179	3.3192e-26
Gm47283	2.12019e-30	0.407746	0.798	0.668	4.70514e-26
Arhgap24	2.45915e-30	0.505276	0.457	0.287	5.45735e-26
4930599N23Rik	2.51045e-30	0.478223	0.421	0.256	5.57118e-26
Rpl19	2.83613e-30	0.458433	0.259	0.126	6.29394e-26
Dip2b	2.92827e-30	-0.314246	0.886	0.903	6.49842e-26
Wipf1	3.11781e-30	0.3958	0.721	0.558	6.91905e-26
Rpl13	5.1266e-30	0.552197	0.323	0.175	1.13769e-25
Nampt	6.59612e-30	0.448808	0.173	0.065	1.46381e-25
Gm10790	7.01943e-30	-0.3613	0.784	0.82	1.55775e-25
Lat2	9.17301e-30	0.437295	0.338	0.187	2.03567e-25
Rps10	1.02008e-29	0.399766	0.246	0.12	2.26376e-25
Rpl37	1.45204e-29	0.516719	0.325	0.177	3.22236e-25
Znfx1	2.07494e-29	0.499272	0.258	0.126	4.60471e-25
Abr	3.11027e-29	0.413173	0.493	0.324	6.9023e-25
Xist	3.14916e-29	0.25404	0.972	0.917	6.98861e-25
Stab1	4.17232e-29	-0.563362	0.247	0.371	9.2592e-25
D530033B14Rik	4.77296e-29	0.421084	0.247	0.119	1.05922e-24
Tm6sf1	1.24199e-28	-0.546428	0.352	0.486	2.75623e-24
Olfr56	1.92394e-28	0.421291	0.297	0.157	4.2696e-24
Etnk1	1.95608e-28	0.494369	0.475	0.314	4.34092e-24
Gm7480	2.7382e-28	0.371103	0.256	0.129	6.07662e-24
Rpl11	3.35586e-28	0.497487	0.242	0.115	7.44731e-24
Apbb1ip	3.95518e-28	-0.27663	0.912	0.917	8.77733e-24
Hpgds	4.03372e-28	-0.299651	0.851	0.874	8.95163e-24
Kcnma1	4.28757e-28	0.411569	0.507	0.34	9.51497e-24
Lgals9	7.32617e-28	0.476645	0.395	0.24	1.62582e-23
Nav3	1.21272e-27	-0.325111	0.948	0.953	2.69127e-23
Klf12	1.32801e-27	-0.432378	0.57	0.655	2.94711e-23
AC149090.1	1.45053e-27	0.305131	0.977	0.948	3.21902e-23
C1qb	1.85644e-27	0.681717	0.713	0.578	4.11981e-23
Npc2	1.99428e-27	0.386115	0.356	0.21	4.4257e-23
Gpr34	2.8308e-27	-0.401753	0.758	0.809	6.2821e-23
Fam129a	3.43847e-27	0.426093	0.253	0.127	7.63065e-23
Myo5a	6.5662e-27	0.418842	0.183	0.076	1.45717e-22
Prr5l	9.08098e-27	0.346086	0.107	0.029	2.01525e-22
Ncoa1	1.20613e-26	0.414228	0.446	0.288	2.67665e-22
Fyb	1.65654e-26	0.305817	0.919	0.85	3.67619e-22
Ildr2	3.23451e-26	0.315824	0.143	0.055	7.17801e-22
1700011L22Rik	3.70776e-26	-0.583793	0.121	0.234	8.22827e-22
Cd81	4.56145e-26	0.589328	0.488	0.337	1.01228e-21
Rpl21	6.05537e-26	0.421106	0.325	0.186	1.34381e-21
Myo1f	6.83088e-26	0.359233	0.811	0.693	1.51591e-21
Rpl23	7.71004e-26	0.450421	0.226	0.108	1.71101e-21
A830008E24Rik	1.0399e-25	0.363305	0.576	0.414	2.30774e-21
Lhfpl2	1.09431e-25	0.326241	0.675	0.515	2.4285e-21
Rad51b	1.19968e-25	0.616916	0.248	0.126	2.66234e-21
Ppm1h	1.39066e-25	0.345472	0.796	0.666	3.08615e-21
Lst1	1.70627e-25	0.324933	0.327	0.195	3.78655e-21
Gm42418	1.74437e-25	0.392809	0.952	0.919	3.8711e-21
Exoc6	1.76519e-25	0.371207	0.461	0.306	3.91732e-21
Rpl30	1.95699e-25	0.421821	0.269	0.143	4.34295e-21
Irf1	2.0738e-25	0.384035	0.156	0.06	4.60217e-21
2610203C22Rik	2.56947e-25	-0.497072	0.402	0.517	5.70216e-21
Rpl32	2.71747e-25	0.419401	0.188	0.083	6.03061e-21
Adap1	2.74487e-25	0.307902	0.146	0.057	6.09141e-21
Fam102b	4.85549e-25	-0.36495	0.599	0.635	1.07753e-20
Trim25	8.08733e-25	0.312622	0.122	0.041	1.79474e-20
Gm43221	1.11268e-24	-0.457842	0.441	0.525	2.46927e-20
Ssbp2	1.2527e-24	0.382738	0.546	0.388	2.77999e-20
Slc40a1	1.53136e-24	-0.529376	0.239	0.365	3.39839e-20
Rrp1b	1.64474e-24	-0.568163	0.088	0.188	3.65e-20
Fbrsl1	2.16475e-24	0.312877	0.554	0.398	4.80402e-20
Tor1aip1	2.34021e-24	0.386018	0.494	0.339	5.1934e-20
Dtx3l	2.94494e-24	0.336953	0.197	0.093	6.53542e-20
Lysmd4	3.94883e-24	-0.266242	0.974	0.984	8.76324e-20
Cacna1d	4.83959e-24	0.357775	0.686	0.534	1.074e-19
Mafb	5.29125e-24	0.346517	0.542	0.386	1.17423e-19
Rpl18a	7.0998e-24	0.451279	0.257	0.136	1.57559e-19
Zfhx3	7.34598e-24	-0.256805	0.933	0.947	1.63022e-19
Hck	9.33597e-24	0.353908	0.672	0.522	2.07184e-19
Rgs7bp	1.22319e-23	-0.516549	0.032	0.104	2.71451e-19
Rapgef5	1.40147e-23	-0.293006	0.853	0.877	3.11015e-19
Stx7	1.48277e-23	0.334394	0.483	0.332	3.29056e-19
Rnpep	1.57515e-23	0.286216	0.446	0.303	3.49558e-19
Rpl35a	2.36208e-23	0.356163	0.265	0.147	5.24192e-19
3222401L13Rik	3.05762e-23	-0.563679	0.191	0.3	6.78546e-19
Mllt3	4.7169e-23	0.436444	0.201	0.096	1.04678e-18
1600014C10Rik	4.80388e-23	0.323491	0.149	0.06	1.06608e-18
Rnf216	4.94166e-23	-0.371818	0.803	0.836	1.09665e-18
Prkce	7.58282e-23	-0.48397	0.333	0.422	1.68278e-18
Gm26827	7.69868e-23	-0.491966	0.452	0.533	1.70849e-18
Grn	8.08024e-23	0.398729	0.357	0.222	1.79317e-18
Picalm	1.92038e-22	-0.257162	0.818	0.817	4.26171e-18
Rplp1	3.0662e-22	0.424902	0.273	0.153	6.80451e-18
Rps3a1	3.08604e-22	0.359604	0.263	0.147	6.84853e-18
Lrch3	3.17891e-22	0.371356	0.553	0.403	7.05464e-18
Usp25	3.6808e-22	0.388878	0.428	0.285	8.16844e-18
Lrba	3.86028e-22	-0.405993	0.451	0.512	8.56674e-18
Csmd3	4.12313e-22	-0.272149	0.956	0.962	9.15005e-18
Lag3	4.17311e-22	0.332269	0.171	0.077	9.26096e-18
Cacnb2	7.07657e-22	0.318802	0.791	0.66	1.57043e-17
Slc29a3	8.2277e-22	0.327451	0.417	0.279	1.82589e-17
Nlrp1b	1.06915e-21	0.342236	0.607	0.461	2.37266e-17
Ctsb	1.46909e-21	0.445702	0.405	0.268	3.26021e-17
Arl5c	1.77271e-21	0.300446	0.108	0.037	3.93399e-17
Mlxipl	3.12745e-21	-0.344823	0.677	0.722	6.94044e-17
Gsdmd	3.21168e-21	0.321823	0.501	0.356	7.12736e-17
Extl3	3.81493e-21	0.330772	0.576	0.429	8.46609e-17
Rps8	3.84625e-21	0.373418	0.347	0.218	8.5356e-17
Rpl27a	4.45002e-21	0.329177	0.362	0.235	9.87548e-17
Rps24	7.50656e-21	0.312687	0.309	0.189	1.66586e-16
Scoc	8.39364e-21	-0.344822	0.545	0.578	1.86272e-16
Rps15a	8.96549e-21	0.345567	0.188	0.092	1.98962e-16
Gm17106	1.04511e-20	0.270514	0.55	0.41	2.3193e-16
Adcy8	1.07589e-20	-0.467909	0.034	0.106	2.38761e-16
Trim5	1.0864e-20	0.352976	0.302	0.18	2.41094e-16
Rpl38	1.2986e-20	0.308354	0.238	0.135	2.88185e-16
Tap2	1.4237e-20	0.287519	0.168	0.08	3.15947e-16
Spint1	1.67837e-20	0.338084	0.149	0.064	3.72463e-16
Pcgf5	1.74024e-20	0.344662	0.153	0.067	3.86194e-16
Cd83	2.08352e-20	0.332824	0.125	0.048	4.62374e-16
Tank	2.13477e-20	0.428646	0.351	0.222	4.73748e-16
Rufy3	2.16988e-20	0.33516	0.314	0.193	4.81539e-16
Senp2	2.19482e-20	0.308192	0.566	0.423	4.87075e-16
Ppfia4	2.2188e-20	0.37828	0.428	0.291	4.92396e-16
Pfkfb3	2.67835e-20	0.312619	0.32	0.2	5.9438e-16
Hltf	3.72402e-20	0.320178	0.562	0.419	8.26434e-16
Fcgr2b	3.80805e-20	0.282068	0.238	0.136	8.45083e-16
Cd63	4.33396e-20	0.274892	0.167	0.081	9.61792e-16
Lrp1	4.82945e-20	-0.341947	0.529	0.571	1.07175e-15
Rpl7	5.03145e-20	0.363374	0.164	0.075	1.11658e-15
Tiam1	5.32973e-20	0.394034	0.24	0.131	1.18277e-15
Rps21	5.52365e-20	0.307081	0.25	0.145	1.22581e-15
Capn3	6.83873e-20	0.285431	0.653	0.512	1.51765e-15
Gm4070	7.58776e-20	0.338597	0.182	0.088	1.68388e-15
Maf	8.85912e-20	-0.314585	0.726	0.769	1.96602e-15
Arl15	1.17324e-19	-0.372089	0.545	0.589	2.60366e-15
Psap	1.31127e-19	0.392182	0.597	0.463	2.90996e-15
Cryl1	1.40046e-19	-0.418114	0.293	0.355	3.1079e-15
Gab2	1.47008e-19	0.254408	0.937	0.878	3.2624e-15
Coro2a	1.59978e-19	0.36132	0.23	0.127	3.55024e-15
Rpl28	1.80081e-19	0.380519	0.215	0.114	3.99636e-15
Rpl37a	1.83722e-19	0.304139	0.227	0.126	4.07717e-15
Rpl9	2.29355e-19	0.322364	0.226	0.126	5.08986e-15
Atg16l2	2.31057e-19	-0.381435	0.523	0.563	5.12762e-15
Gm34408	2.4295e-19	-0.389217	0.463	0.518	5.39154e-15
Stx16	2.86091e-19	0.358952	0.536	0.398	6.34892e-15
Ifi30	2.91809e-19	0.36525	0.143	0.062	6.47582e-15
Gvin1	3.2148e-19	0.267245	0.104	0.037	7.13427e-15
Lyzl4	4.07334e-19	-0.457906	0.182	0.268	9.03956e-15
Csf3r	4.21218e-19	0.272365	0.787	0.668	9.34768e-15
Nrgn	5.59801e-19	-0.439035	0.039	0.109	1.24231e-14
Rps27	6.50386e-19	0.329386	0.23	0.129	1.44334e-14
Zfp710	7.50076e-19	-0.256345	0.753	0.762	1.66457e-14
Gm21798	7.85086e-19	-0.571882	0.034	0.105	1.74226e-14
Trafd1	9.15478e-19	0.406606	0.365	0.24	2.03163e-14
Taok3	9.45674e-19	0.310293	0.472	0.338	2.09864e-14
Man2b1	1.24738e-18	0.337278	0.537	0.4	2.76818e-14
Rpsa	1.54969e-18	0.303885	0.201	0.108	3.43908e-14
Cyba	2.3675e-18	0.413175	0.291	0.177	5.25395e-14
Rps11	2.45886e-18	0.42287	0.234	0.131	5.45671e-14
Mbp	3.96587e-18	0.34661	0.198	0.105	8.80107e-14
Slc7a8	4.08285e-18	-0.314202	0.512	0.538	9.06066e-14
Atp8a1	4.11801e-18	0.299377	0.798	0.694	9.13869e-14
Cdk6	4.6892e-18	-0.370948	0.349	0.39	1.04063e-13
Il15ra	4.69677e-18	0.323292	0.189	0.099	1.04231e-13
Rps4x	4.92123e-18	0.367109	0.184	0.093	1.09212e-13
Icosl	5.0964e-18	0.304987	0.195	0.103	1.13099e-13
Trim30c	6.13633e-18	0.441221	0.108	0.041	1.36177e-13
Eef1a1	6.80772e-18	0.326595	0.426	0.298	1.51077e-13
Cox7a2	7.393e-18	0.284148	0.174	0.09	1.64065e-13
Nrip1	8.6946e-18	-0.309218	0.657	0.692	1.92951e-13
Tbc1d1	8.96378e-18	0.354938	0.209	0.113	1.98924e-13
Slc12a9	8.99493e-18	0.250405	0.271	0.167	1.99615e-13
Gm12216	1.14144e-17	0.299282	0.112	0.044	2.53307e-13
Mtss1	1.26111e-17	-0.410623	0.187	0.264	2.79865e-13
Vxn	1.27176e-17	-0.429598	0.233	0.307	2.82228e-13
Nos1ap	1.39628e-17	-0.406172	0.291	0.367	3.09863e-13
Gm12185	1.40391e-17	0.316004	0.345	0.228	3.11556e-13
Adhfe1	1.42658e-17	-0.486652	0.213	0.311	3.16586e-13
Snx10	1.46479e-17	0.311873	0.302	0.19	3.25066e-13
Tbc1d4	1.57641e-17	-0.48788	0.096	0.177	3.49838e-13
Irgm2	1.70474e-17	0.335484	0.284	0.174	3.78316e-13
Pard3b	2.09342e-17	-0.412785	0.445	0.542	4.64571e-13
Rpl26	2.40238e-17	0.289183	0.22	0.126	5.33136e-13
Atxn1	2.59169e-17	-0.415811	0.376	0.461	5.75149e-13
Naip2	2.76487e-17	0.283182	0.372	0.253	6.13579e-13
Ptpra	2.97748e-17	-0.301427	0.484	0.516	6.60762e-13
Hpgd	3.7688e-17	-0.40213	0.552	0.622	8.36371e-13
Rpl23a	3.89364e-17	0.275738	0.133	0.06	8.64077e-13
Rpl10	3.93676e-17	0.308432	0.216	0.122	8.73646e-13
Agmo	4.54065e-17	-0.313664	0.749	0.783	1.00766e-12
C1qc	5.32707e-17	0.471307	0.76	0.671	1.18218e-12
Bbs9	6.4714e-17	-0.328246	0.589	0.629	1.43613e-12
Rps27a	8.10764e-17	0.332896	0.268	0.165	1.79925e-12
Hipk2	8.52678e-17	0.309631	0.572	0.441	1.89226e-12
Acer3	8.64152e-17	0.294804	0.743	0.625	1.91773e-12
Gpr183	9.37069e-17	-0.395093	0.341	0.403	2.07954e-12
Rps20	1.01101e-16	0.315742	0.205	0.113	2.24364e-12
Tdrd7	1.30078e-16	0.277976	0.238	0.141	2.8867e-12
Fcer1g	1.31344e-16	0.410005	0.541	0.416	2.91478e-12
Tlr3	1.33374e-16	0.279294	0.265	0.166	2.95984e-12
Peak1	1.36252e-16	-0.434768	0.236	0.331	3.0237e-12
9930111J21Rik2	1.42793e-16	0.314697	0.434	0.31	3.16886e-12
Fnbp4	1.47463e-16	0.269241	0.42	0.299	3.2725e-12
Dock1	1.50604e-16	-0.417575	0.242	0.328	3.34221e-12
Ccnd3	1.50778e-16	-0.357766	0.519	0.577	3.34606e-12
Tlr1	1.54253e-16	0.258373	0.144	0.07	3.42317e-12
Mboat1	2.06451e-16	-0.427813	0.154	0.241	4.58157e-12
Gm3264	2.10538e-16	-0.41254	0.082	0.162	4.67227e-12
Calm2	2.3839e-16	-0.290216	0.582	0.615	5.29035e-12
mt-Co1	2.51793e-16	0.323334	0.463	0.338	5.58778e-12
Rpl36a	2.53646e-16	0.256675	0.107	0.044	5.62891e-12
Ctif	2.64514e-16	0.306032	0.24	0.142	5.8701e-12
Nadk	2.68497e-16	0.342808	0.265	0.162	5.95849e-12
Dgkd	3.0807e-16	-0.260581	0.632	0.647	6.83669e-12
Sipa1l1	3.47573e-16	-0.284827	0.43	0.45	7.71333e-12
Mgll	3.94995e-16	-0.441437	0.14	0.222	8.76573e-12
Ctnnd2	4.12466e-16	-0.451846	0.104	0.177	9.15345e-12
Celf1	4.87407e-16	-0.263823	0.554	0.577	1.08165e-11
Rpl17	5.26183e-16	0.277971	0.199	0.113	1.16771e-11
Fam111a	5.71854e-16	0.264688	0.25	0.154	1.26906e-11
Ubb	5.8518e-16	0.260567	0.398	0.285	1.29863e-11
Dlc1	6.51976e-16	-0.474742	0.212	0.312	1.44686e-11
Pde1b	6.76052e-16	-0.382	0.117	0.175	1.50029e-11
Rps3	8.14627e-16	0.28506	0.162	0.083	1.80782e-11
Prkcb	9.94519e-16	0.29895	0.691	0.578	2.20704e-11
Dop1b	9.98617e-16	0.250792	0.183	0.102	2.21613e-11
Dennd1b	1.15417e-15	0.309572	0.46	0.338	2.56132e-11
Nfxl1	1.19318e-15	0.28483	0.247	0.15	2.64791e-11
Rpl39	1.23794e-15	0.331438	0.189	0.103	2.74723e-11
Gab1	1.29267e-15	-0.398913	0.28	0.345	2.8687e-11
Ttc39b	1.31438e-15	0.263513	0.325	0.218	2.91688e-11
Gm42917	1.34748e-15	0.319078	0.24	0.144	2.99034e-11
H2-T24	1.51816e-15	0.297045	0.209	0.119	3.3691e-11
Tyrobp	1.64344e-15	0.437761	0.448	0.33	3.64713e-11
Lamp1	2.01486e-15	0.281525	0.337	0.227	4.47138e-11
Daam1	2.03817e-15	0.292841	0.216	0.125	4.52312e-11
Bhlhe41	2.96312e-15	0.276592	0.354	0.244	6.57575e-11
Shisa5	3.23604e-15	0.262211	0.107	0.045	7.18141e-11
Btg1	3.41452e-15	0.305392	0.323	0.217	7.57749e-11
Mctp1	5.70502e-15	-0.257171	0.674	0.685	1.26606e-10
Cep170	6.39705e-15	-0.276249	0.455	0.491	1.41963e-10
Ctsl	6.65227e-15	0.368533	0.323	0.216	1.47627e-10
Ptgds	6.93225e-15	0.311867	0.185	0.104	1.53841e-10
Cep68	7.01512e-15	-0.301312	0.406	0.44	1.5568e-10
Gm34589	7.02664e-15	-0.36279	0.242	0.297	1.55935e-10
Ppia	7.12173e-15	0.282393	0.432	0.315	1.58045e-10
Xkr4	8.26244e-15	0.411493	0.145	0.072	1.8336e-10
Rps23	9.4265e-15	0.27931	0.167	0.09	2.09193e-10
Ndufa4	9.80863e-15	0.311033	0.177	0.097	2.17673e-10
Rpl18	1.01049e-14	0.316395	0.206	0.119	2.24248e-10
Usp24	1.12024e-14	-0.259156	0.454	0.48	2.48604e-10
Lgmn	1.57768e-14	0.267664	0.815	0.727	3.50118e-10
Fscn1	1.60826e-14	-0.397358	0.096	0.167	3.56905e-10
Sesn1	1.91065e-14	-0.275991	0.436	0.462	4.24011e-10
Rbpj	2.07348e-14	0.250207	0.32	0.219	4.60147e-10
Rcbtb1	2.29819e-14	0.254043	0.162	0.087	5.10013e-10
Gm26936	2.34278e-14	-0.415374	0.344	0.415	5.19909e-10
Cables1	2.49843e-14	-0.341807	0.22	0.274	5.54451e-10
Cd47	2.69472e-14	0.298937	0.313	0.21	5.98012e-10
Oxr1	3.29751e-14	-0.267403	0.57	0.583	7.31783e-10
Liph	3.33222e-14	0.323074	0.246	0.152	7.39486e-10
Prkca	3.41354e-14	-0.282444	0.62	0.648	7.57532e-10
Plxna4	3.55796e-14	-0.300097	0.559	0.605	7.89583e-10
Rps15	3.58624e-14	0.259776	0.216	0.13	7.95858e-10
Rplp2	4.00876e-14	0.299965	0.166	0.09	8.89624e-10
Apoe	5.13234e-14	0.354637	0.26	0.165	1.13897e-09
Nr6a1	6.94163e-14	-0.318968	0.729	0.758	1.54049e-09
Tmigd3	9.92484e-14	-0.414019	0.211	0.271	2.20252e-09
Chmp4b	1.04018e-13	0.272065	0.221	0.135	2.30837e-09
Cox5b	1.14807e-13	0.250049	0.123	0.06	2.5478e-09
Plekhf2	1.21071e-13	0.255542	0.174	0.098	2.6868e-09
H3f3b	1.28972e-13	0.283067	0.345	0.241	2.86214e-09
Peli1	1.44303e-13	0.322733	0.565	0.449	3.20236e-09
Amz1	1.5436e-13	0.271601	0.189	0.109	3.42557e-09
Gm42601	1.77709e-13	0.266369	0.152	0.082	3.94372e-09
Gm4258	1.81092e-13	-0.317715	0.442	0.505	4.01879e-09
Capza2	1.88456e-13	0.27596	0.58	0.467	4.18222e-09
Vps54	2.15426e-13	0.273987	0.537	0.422	4.78073e-09
9130015G15Rik	2.29539e-13	-0.250314	0.435	0.455	5.09392e-09
Slc25a37	2.56939e-13	-0.325896	0.284	0.333	5.70199e-09
Gnptab	2.59973e-13	0.264868	0.132	0.066	5.76931e-09
Mif	2.95038e-13	0.254727	0.118	0.057	6.54748e-09
Gm26542	3.11547e-13	-0.273492	0.591	0.615	6.91385e-09
Gm20528	4.46302e-13	-0.403725	0.387	0.443	9.90433e-09
E2f3	4.56897e-13	-0.336219	0.317	0.373	1.01395e-08
Edem1	6.07686e-13	-0.364546	0.237	0.299	1.34858e-08
Insyn2a	8.59271e-13	-0.383917	0.111	0.187	1.90689e-08
Slc39a12	8.92391e-13	-0.377163	0.048	0.106	1.98039e-08
Rps16	9.0974e-13	0.274439	0.149	0.08	2.0189e-08
Whrn	9.3233e-13	-0.326585	0.306	0.372	2.06903e-08
March5	1.0826e-12	0.267361	0.226	0.142	2.4025e-08
Lpar6	1.2312e-12	-0.276449	0.523	0.547	2.73229e-08
Kif21b	1.25524e-12	-0.303214	0.273	0.321	2.78562e-08
Rpl36	1.47085e-12	0.250729	0.222	0.141	3.2641e-08
Ctsd	2.14386e-12	0.347657	0.496	0.386	4.75766e-08
Fer	2.33084e-12	-0.3148	0.34	0.387	5.17261e-08
Gm6277	2.37825e-12	-0.379195	0.139	0.199	5.27781e-08
Evi5	2.46453e-12	-0.314801	0.321	0.376	5.46929e-08
Gm20663	2.67165e-12	0.26569	0.123	0.062	5.92893e-08
Traf3	2.67586e-12	0.261974	0.345	0.246	5.93828e-08
Ctnnal1	2.80178e-12	0.278698	0.164	0.093	6.21771e-08
Klhdc8b	2.93863e-12	-0.312436	0.055	0.11	6.5214e-08
Arap3	3.2453e-12	-0.336282	0.273	0.328	7.20196e-08
Rpl8	3.26501e-12	0.317956	0.201	0.122	7.2457e-08
Adamts16	4.5943e-12	-0.394706	0.139	0.219	1.01957e-07
Chsy1	6.87779e-12	-0.349254	0.184	0.241	1.52632e-07
Gm37494	8.74685e-12	-0.30893	0.3	0.34	1.9411e-07
Prpsap2	1.04203e-11	-0.325378	0.24	0.292	2.31248e-07
Pard3bos1	1.21532e-11	-0.428917	0.24	0.31	2.69704e-07
Kcnrg	1.48621e-11	-0.35511	0.362	0.41	3.29821e-07
Rps26	1.70493e-11	0.2629	0.195	0.12	3.78359e-07
Epb41l3	1.8586e-11	0.256975	0.124	0.064	4.12461e-07
Gm3468	1.98603e-11	-0.38149	0.135	0.205	4.4074e-07
Ecscr	2.94566e-11	-0.360633	0.162	0.236	6.53701e-07
Cacna1a	3.36423e-11	-0.376429	0.111	0.182	7.4659e-07
Abcb4	3.68837e-11	-0.363352	0.205	0.268	8.18523e-07
Maml1	6.20996e-11	-0.271211	0.299	0.334	1.37811e-06
Pbx1	7.40279e-11	-0.32396	0.227	0.273	1.64283e-06
Zfp697	1.28588e-10	-0.32469	0.139	0.196	2.85363e-06
Lifr	1.30828e-10	-0.265368	0.21	0.242	2.90334e-06
Tent5a	2.08137e-10	0.254452	0.205	0.131	4.61899e-06
Acss1	2.30832e-10	-0.278935	0.339	0.391	5.12262e-06
Sqor	2.53005e-10	-0.307372	0.098	0.155	5.61469e-06
Cd9	3.8828e-10	0.295067	0.375	0.282	8.61671e-06
Tbc1d9	4.29879e-10	0.289215	0.549	0.451	9.53987e-06
Gm43378	9.78996e-10	-0.32937	0.107	0.165	2.17259e-05
Iffo1	1.20494e-09	-0.258351	0.365	0.405	2.674e-05
Scamp5	1.49026e-09	-0.297258	0.221	0.276	3.30717e-05
Rnasel	2.27463e-09	-0.296804	0.071	0.118	5.04787e-05
Rps13	2.32072e-09	0.264565	0.187	0.119	5.15013e-05
Gm26672	2.39216e-09	-0.305814	0.177	0.212	5.30868e-05
Prkg1	2.93945e-09	-0.510975	0.11	0.166	6.52322e-05
Gm13293	2.954e-09	-0.258732	0.074	0.124	6.55552e-05
Fgf13	3.23981e-09	-0.293615	0.436	0.495	7.18978e-05
Creb3l2	3.50232e-09	-0.275642	0.173	0.212	7.77234e-05
Lpcat3	4.42646e-09	-0.266854	0.223	0.26	9.8232e-05
Ltc4s	4.73522e-09	-0.296993	0.399	0.457	0.000105084
Ctnnd1	8.654e-09	-0.256078	0.279	0.312	0.00019205
1600022D10Rik	1.10172e-08	-0.302019	0.074	0.124	0.000244494
Slc16a7	1.3252e-08	-0.290134	0.29	0.336	0.000294088
Fancc	1.54222e-08	-0.297632	0.081	0.125	0.000342249
Arap2	1.62232e-08	-0.288421	0.056	0.102	0.000360025
1700066B19Rik	1.99403e-08	-0.3227	0.149	0.21	0.000442516
Arhgef40	2.03157e-08	-0.265935	0.244	0.282	0.000450846
4930581F22Rik	3.12268e-08	-0.261636	0.187	0.2	0.000692986
Parp11	3.74735e-08	0.256992	0.119	0.068	0.000831611
Plp1	3.76968e-08	0.251829	0.142	0.087	0.000836567
Gm3488	5.45755e-08	-0.277245	0.177	0.225	0.00121114
Upk1b	5.52453e-08	-0.301787	0.133	0.177	0.001226
2210408I21Rik	9.62342e-08	-0.351147	0.156	0.207	0.00213563
Gm43821	1.02223e-07	-0.281783	0.104	0.149	0.00226853
Usp2	1.2626e-07	-0.266992	0.156	0.201	0.00280196
C430049B03Rik	2.43046e-07	-0.267613	0.084	0.124	0.00539367
Glis3	5.2053e-07	-0.305036	0.107	0.155	0.0115516
Gm21057	6.1133e-07	-0.266993	0.273	0.324	0.0135666
4930517O19Rik	7.05775e-07	-0.250897	0.388	0.43	0.0156626
Nlrp3	9.62532e-07	-0.261758	0.133	0.175	0.0213605
Gm15655	1.06424e-06	-0.251088	0.137	0.182	0.0236177
Adgrl2	1.41625e-06	-0.277538	0.121	0.166	0.0314294
D7Ertd443e	1.68915e-06	-0.254747	0.08	0.127	0.0374857
Ptprs	1.83214e-06	-0.25248	0.157	0.201	0.0406589
Cmya5	2.03045e-06	-0.257948	0.133	0.167	0.0450597
Gabbr1	2.53264e-06	-0.258854	0.183	0.242	0.0562043
Cenpv	2.61711e-06	-0.253788	0.067	0.1	0.058079
D730045B01Rik	4.44847e-06	-0.265198	0.123	0.152	0.0987206
Rnf150	5.95457e-06	-0.266419	0.167	0.205	0.132144
Tpk1	1.03453e-05	-0.254264	0.137	0.165	0.229583
Plxna4os3	4.20714e-05	-0.278073	0.162	0.203	0.93365
Gm36975	0.00049038	-0.258324	0.073	0.103	1
Cst3	0.364973	0.325435	0.883	0.881	1
