# Supplementary material for: cGAS–STING drives ageing-related inflammation and neurodegeneration
Source: Nature. 2023 Aug 2;620(7973):374–80. doi: 10.1038/s41586-023-06373-1 (PMC10412454; doi:10.1038/s41586-023-06373-1)
Supplement: Supplementary file 8 — Gene lists used to define annotated cell states and cell types. Gene sets from existing publications and the Human Protein Atlas single-cell data were used. [file 41586_2023_6373_MOESM8_ESM.xlsx]

## Sheet: H MG
Csmd3
Med12l
Ccr5
Cst3
Gpr155
Cx3cr1
Gcnt1
Gpr34
Gtf2h2
Tmem119
Arhgap5
Mfap3
Golm1
P2ry13
Rab39
Pmepa1
Sall1
Selplg
P2ry12
Sparc
Tlr3
Lrrc3
Plxdc2
Cd164
Lrba
Hexb
Olfml3
Cd81
Crybb1
1700017B05Rik
Tmem173
Srgap2
Txnip
Cmtm6
Lpcat2
Rhob
Maf
Rgs2
Slco2b1
Glul
Siglech
Lgmn
Csf1r
Marcks
Serinc3

## Sheet: ND MG genes
Speg
Vat1
Postn
Egln3
Osbpl8
Adssl1
Plin2
Mfsd12
Plekhh2
Cox6a2
Cpd
Lrguk
Asb10
Ptchd1
Srxn1
Csf1
Ctsb
Ctsl
Ctsz
S1pr1
Pianp
Fabp5
Ell2
Rftn1
Cadm1
Rai14
Gpr162
Gnas
Got1
Rassf3
Gas2l3
Cyp4v3
Cd274
Mdfic
Anxa4
Anxa5
Hif1a
Apbb2
Hcar2
St8sia6
Tmem202
Cd200r4
Apoe
Il1r1
Itgax
Kcnj2
Lag3
Lgals3
Lgals3bp
Lpl
Ly9
Lyz2
Mitf
Asph
Myo5a
Atp1a3
P2rx4
Chst11
Cdk18
Pdcd1
Serpinb6a
Serpine2
Plau
Fblim1
Vps13c
Axl
Sulf2
Ank
Etl4
Psen2
Fam20c
Actr3b
Ptger4
Nceh1
Rap2b
Plekha1
Rxrg
Crlf2
Xylt1
Inf2
Cpeb1
Soat1
Spp1
St14
Tlr2
Tyrobp
Cacna1a
Gnptab
Rnf128
Prr5l
Colec12
Olfr111
Capg
Bcar3
Cst7
Bhlhe40
Nrp1
Synj2
Syngr1
Cd9
Socs6
Cd83
Cd22
Ttyh2
Chst2
Cd34
Cxcl14
Cd68
Cd72
Ctla2b
H2-M3
Masp1
Ccl6
Milr1
Gm1673
Anapc15

## Sheet: DAM genes
Apoe
Ctsd
Ctsb
B2m
Tyrobp
Cst7
Gnas
Fth1
Ctsl
Cd9
Ctss
Ctsz
Lyz2
Lpl
Ccl6
Grn
Trem2
Rplp1
Hexa
Serpine2
Cd68
H2-D1
Cd63
Mpeg1
Timp2
Rps24
Ccl3
Rps21
Ctsa
Spp1
Npc2
Gusb
Rps5
Lgals3bp
Rps14
Axl
Ank
Gm10076
Rps3
Man2b1
Rpl4
Fcer1g
H2-K1
Cd52
Creg1
Rpl32
Rpl23
Rps28
Atp1b3
Rps9
Rplp2
Itgax
Rps10
Rpl13a
Nrp1
Rpl18a
Rps4x
Rpl22
Rplp0
Pabpc1
Cd34
Syngr1
Fam20c
Rps20
Csf1
Cox6a1
Rps19
Rpl14
Rps25
Hif1a
Rps15
Rpl37
Rnaset2a
Cd83
Pld3
Aldoa
Rpl39
Ccl4
Rpl37a
Slc11a1
Aplp2
Eef1b2
Cadm1
Rpsa
Eef2
Tmem176a
Tlr2
Rpl7
Rpl35a
Ppt1
Rps26
Anxa3
Rpl13
Gm2a
Rpl10
Tpt1
Rpl38
Hint1
Nceh1
Lrpap1
Sdf4
Cox4i1
Slamf9
Rps11
Shisa5
Rpl10a
Atp6v0c
Dhrs3
Ldha
Rps15a
Cd74
Eef1a1
Ndufa6
Ssr4
Atox1
Rpl8
Rpl12
Rps8
Rps18
Use1
Npm1
Cxcl16
Scd2
Rps27a
Ramp1
Dnajb14
Gba
Anxa5
Rpl9-ps6
Gm1673
Rps16
Fau
Ndufa1
Cox8a
Psat1
Myo5a
Kcnj2
Cox6a2
Rpl6
Capg
Crlf2
Atp6v1f
Cybb
Rpl35
Pfdn5
Atp6v1c1
Tpd52
Tpi1
Gm2000
Cd84
Rps2
Pea15a
Gpr65
Prdx1
Tmed3
Mif
Prdx4
St8sia6
Sulf2
Apbb2
Sdf2l1
Plbd2
Tspo
Glipr1
Atp5j2
Rpl5
Gpr84
Creb3l2
Adssl1
Rpl27a
Cstb
Pgk1
Naglu
Fuca1
Csf2ra
Vps13c
Bri3bp
Myo1e
AW112010
Rftn1
Ndufs6
Plin2
Cox7a2l
Il4i1
Cpd
Kcnma1
Dpp7
Glb1
Rps12
Bcl2a1d
Rpl3
Fxyd5
Usp12
Soat1
Atp6v0e
Cd72
Uqcr11
Eef1g
Flt1
Scpep1
Rpl11
Atf3
Rpl22l1
Pgam1
Etl4
Gstm5
St14
Arrdc4
Mrpl54
Atp1a3
H2-Ab1
Pebp1
Fblim1
Nexn
Ephx1
Gng5
Naca
Fabp5
Acaca
Chst11
Rpl18
Ghr
Egln3
Gm11808
Galk1
Gsto1
Ftl1
Got1
Fxyd6
Tmem205
Adarb1
Cck
Ctse
Plaur
Tnfsf8
Ttyh2
Cxcl14
Gas7
Tmem163
Taf10
Pigyl
Pdcd1
Slc2a1
Prr5l
Bcl2a1a
Coro2a
Fgl2
Gas2l3
Fabp3
Scarb1
Chst2
Sh3pxd2b
Adcy3
Ifi44
Vat1
Il18bp
Ptchd1
Actr3b
Bhlhe40
Kif1a
Asb10
Inf2
Plekhh2
Hmgn3
Pdgfrl
Maff
Colec12
Il3ra
Tox2
Ldlrad3
Cd200r4
Gla
Ankrd55
Gpr137c
Ecm1
4930556M19Rik
Samd4
Slc25a47

## Sheet: IFN genes
Akt3
Ifi44
Usp18
Cmpk2
Ifi204
Ifit2
Irf7
Isg20
Ifit1
Oas2
Oas3
Chic1
Xaf1
Rnf213
Rtp4
St8sia1
Stat2
Dhx58
Zbp1
Nlrc5
Helz2
Oasl1
Rsad2
Isg15
Ifit3
Sp100
Oasl2
Ifi27l2a

## Sheet: Oligodendrocytes
Mbp
Mag
Mog
Opalin
Bcas1

## Sheet: Astrocytes
Aqp4
Cxcl14
Gja1
F3
Plpp3

## Sheet: Neurons
Snap25
Meg3
Syt1
Rbfox3
Myt1l
Kcnip4
Cntnap2

## Sheet: Microglia
Ccr5
Cst3
Cx3cr1
Gcnt1
Gpr34
Tmem119
Golm1
P2ry13
Rab39
Pmepa1
Sall1
P2ry12
Sparc
Tlr3
Hexb
Olfml3
Cd164
Crybb1
1700017B05Rik
Tmem173
Txnip
Cmtm6
Maf
Cmtm6
Rhob
Maf
Slco2b1
Siglech
Csf1r
