# Supplementary material for: cGAS–STING drives ageing-related inflammation and neurodegeneration
Source: Nature. 2023 Aug 2;620(7973):374–80. doi: 10.1038/s41586-023-06373-1 (PMC10412454; doi:10.1038/s41586-023-06373-1)
Supplement: Supplementary file 9 — Source Data Fig. 1 [file 41586_2023_6373_MOESM9_ESM.xlsx]

## Sheet: Fig. 1a
	WI-38 Fibroblasts
	fold change to CTRL DMSO
	mRNA gene expression
		CTRL; DMSO						CTRL; H-151						IR; DMSO						IR; H151
		#1	#2	#3	#4	#5	#6	#1	#2	#3	#4	#5	#6	#1	#2	#3	#4	#5	#6	#1	#2	#3	#4	#5	#6
	IL6	0.347222	0.0342466	0.046729	0.182149	0.0420168	0.070922	0.338542	0.0206507	0.0269626	0.191257	0.0163025	0.0587234	1	1	1	1	1	1	0.378472	0.0229795	0.249533	0.624772	0.89916	0.588652
	IL8	0.1	0.015748	0.0235849	0.126904	0.00704225	0.0322581	0.0607	0.00765354	0.0112736	0.285533	0.00593662	0.030129	1	1	1	1	1	1	0.119	0.00899213	0.108962	0.480964	0.356338	0.732258
	CCL2	0.136986	0.0364964	0.0390625	0.0877193	0.0163666	0.151745	0.0871233	0.0306934	0.0266797	0.0337719	0.0141571	0.0517451	1	1	1	1	1	1	0.339726	0.0368613	0.304688	0.453509	0.564648	0.641882
	CXCL10	0.326797	0.0970874	0.106724	0.132802	0.02457	0.369004	1.05556	0.038932	0.0194237	0.0803453	0.00304668	0.115498	1	1	1	1	1	1	0.53268	0.047767	0.268943	0.387782	0.46683	0.922509
	IFI44	0.326797	0.584795	0.584795	0.598802	0.361011	0.628931	1.05556	0.240351	0.240351	0.290419	0.1213	0.209434	1	1	1	1	1	1	0.53268	0.364327	0.364327	0.772455	0.841155	0.554088
	# = individual biological repliacted

## Sheet: Fig. 1d
	Kidney Aged mice H151
	fold induction compared to average of young ctrl
	mRNA gene expression
		YOUNG				AGED; DMSO						AGED; H-151
		#1	#2	#3	#4	#1	#2	#3	#4	#5	#6	#1	#2	#3	#4	#5	#6
	B2m	0.39435	0.317785	0.347521	0.376825	1.01965	0.728403	1.2242	1.33822	0.908179	0.781338	0.623038	0.615209	0.436618	0.56741	0.779865	0.615712
	Il1b	0.185843	0.147466	0.130887	0.180252	1.15496	0.520939	1.04676	1.38624	1.10592	0.785179	0.353705	0.412849	0.487251	0.552855	0.753746	0.601157
	Il6	0.10584	0.042601	0.031256	0.071296	1.4192	0.57876	1.09415	0.999685	1.26926	0.638937	1.54413	0.325991	0.422833	0.497857	0.757684	0.415359
	Tnfa	0.048081	0.032739	0.047978	0.050379	0.968222	0.380834	1.41978	1.19716	1.04422	0.989789	0.255615	0.462133	0.31566	0.56397	0.559437	0.782291
	Ccl5	0.067665	0.038743	0.081437	0.051557	1.4491	0.652695	0.922156	1.49701	0.676647	0.802395	0.688623	0.456287	0.232934	0.411976	0.373653	0.466467
	Irf7	0.226849	0.152187	0.163157	0.169025	1.14013	0.660275	1.48974	1.72051	0.564774	0.424572	0.356098	0.213602	0.132272	0.291695	0.510045	0.385312
	Cxcl9	0.185206	0.088412	0.125739	0.105554	1.47405	0.421246	1.16775	1.44724	0.677444	0.812271	0.531218	0.402122	0.178882	0.190407	0.213684	0.379324
	Cxcl10	0.258659	0.182181	0.147374	0.134297	1.21465	0.683784	1.32521	1.40785	0.691876	0.676631	1.14717	0.456302	0.309813	0.44783	0.537277	0.550698
	Isg15	0.255148	0.190706	0.170691	0.165277	1.13108	0.645043	1.77325	1.41445	0.573428	0.462741	0.329675	0.216702	0.157713	0.250105	0.585214	0.393609
	Ifitm3	0.404181	0.251916	0.332404	0.404181	1.16725	0.731707	1.10105	1.21603	0.961672	0.8223	0.874564	0.536585	0.487805	0.644599	0.696864	0.585366

## Sheet: Fig. 1e
	Kidney Aged mice Sting1-/-
	fold induction compared to average of young ctrl
	mRNA gene expression
		YOUNG			AGED				AGED Sting1 -/-
		#1	#2	#3	#1	#2	#3	#4	#1	#2	#3	#4	#5	#6
	B2m	0.527177	0.532982	0.524538	1.43008	0.997361	0.69657	0.875989	0.449604	0.473879	0.548813	0.477573	0.686016	0.670185
	Il1b	0.168216	0.246486	0.233514	1.2173	0.91027	1.29513	0.577297	0.212541	0.261622	0.330811	0.287568	0.300541	0.356757
	Il6	0.07247	0.738854	0.038783	0.854919	0.937013	1.59943	0.608634	0.132201	0.155131	0.236093	0.237509	0.189384	0.238358
	Tnfa	0.179036	0.174445	0.106197	1.14767	0.734507	1.43229	0.685539	0.247896	0.252487	0.280031	0.41622	0.189748	0.217292
	Ccl5	0.176035	0.19695	0.149717	1.57909	0.892375	0.820915	0.707625	0.51939	0.400871	0.482789	0.500218	0.606536	0.542048
	Irf7	0.358318	0.413163	0.325777	1.4479	1.06398	0.709324	0.778793	0.416819	0.293601	0.416819	0.323949	0.424132	0.64351
	Cxcl9	0.68458	1.40554	0.393551	1.3642	1.17404	0.778834	0.682927	0.315006	0.396031	0.273667	0.608516	0.558082	0.496073
	Cxcl10	0.494279	0.462243	0.416476	1.50114	1.07551	0.549199	0.874142	0.40778	0.485126	0.471396	0.457208	0.695652	0.485126
	Isg15	0.491584	0.559406	0.433663	1.4505	1.0396	0.633663	0.876238	0.463861	0.369307	0.554455	0.437624	0.509901	0.762376
	Ifitm3	0.570637	0.686981	0.407202	0.891967	1.20222	0.770083	1.13573	0.587258	0.525762	0.714681	0.565097	0.786704	0.786704

## Sheet: Fig. 1f
	Grip Test
	Strength (grams)
				Aged; DMSO	Aged; H-151
			#1	181.5	194.333
			#2	172.75	222
			#3	161.25	211.5
			#4	163	221
			#5	174	189.25
			#6	194.333	182.75
			#7	169.75	204.5

## Sheet: Fig. 1g
	Treadmill Test
	Distance (km)
			Aged; DMSO	Aged; H-151
		#1	469.42	1572.9
		#2	667.8	1733.79
		#3	342.15	1000.11
		#4	1370.98	983.78
		#5	1014.65	1261.92
		#6	439.01	927.51
		#7	943.5	1513.76

## Sheet: Fig. 1h
	MWM Test
	Learning Latency (seconds)
		Aged; DMSO											Aged; H-151
		#1	#2	#3	#4	#5	#6	#7	#8	#9	#10	#11	#1	#2	#3	#4	#5	#6	#7	#8	#9	#10	#11
	Acq1	87.7667	111.127	85.0933	119.933	120.033	101.107	120.04	105.473	103.047	102.527	120.02	66.02	84.9133	90.6733	120.04	110.2	95.4267	120.033	109.993	111.64	103.487	117.007
	Acq2	71.2533	86.1267	96.8467	119.98	104.8	120.027	104.327	119.953	112.22	90.3733	112.7	61.2133	73.2067	62.0933	56.2267	72.3	102.7	81.2333	81.96	112	80.94	111.28
	Acq3	91.6667	80.1067	54.5267	120.02	87.6133	106.82	104.7	98.0067	79.12	113.5	86.0867	83.2067	49.2067	58.4733	76.2467	79.1067	119.967	94.9867	50.0267	55.6733	51.7933	69.4667
	Acq4	58.4933	47.0133	69.8533	104.6	62.1467	104.127	87.8933	98.9133	88.3267	93.4667	93.2333	37.5733	42.26	24.5267	46.9733	50.1067	71.6933	67.1067	54.5867	79.4933	83.74	94.72
	Contextual Fear condtioning
	Freezing time (%)
		Aged; DMSO	Aged; H151
	#1	10.19	12.95
	#2	4.86	19.53
	#3	9.16	13.87
	#4	5.59	20.91
	#5	17.04	18.44
	#6	15.41	32.8
	#7	12.84	26.76
	#8	5.55	34.59
	#9	12.03	19.75
	#10	12.91	35
	#11	14.46	24.5
