# Supplementary material for: cGAS–STING drives ageing-related inflammation and neurodegeneration
Source: Nature. 2023 Aug 2;620(7973):374–80. doi: 10.1038/s41586-023-06373-1 (PMC10412454; doi:10.1038/s41586-023-06373-1)
Supplement: Supplementary file 10 — Source Data Fig. 2 [file 41586_2023_6373_MOESM10_ESM.xlsx]

## Sheet: Fig. 2a
	IBA1+ cells per mm2
		Young	Aged; Vehicle	Aged; H-151
	#1	46.6554	67.8104	56.6773
	#2	63.0288	67.8438	52.1657
	#3	47.3867	67.617	49.4919
	#4	39.8475	62.6489	58.9371
	#5		64.2517	46.2212
	#6		57.2061	58.3861
	#7		71.9559	55.5129
	#8		65.8744	51.3033
	#: individual mice

## Sheet: Fig. 2b
	NeuN+ cells per 0.01 mm2
		Young	Aged; Vehicle	Aged; H-151
	#1	20.6667	13.8333	15.6667
	#2	19.3333	16.5	20.3333
	#3	20.8333	15.1667	19
	#4	23.8333	12.6667	19.6667
	#5		13.3333	20.1667
	#6		14	15.3333
	#7		16.6667	19.1667
	#8		14	18.1667
	#: individual mice

## Sheet: Fig. 2c
	Synaptophysin reactivity (%)
		Young	Aged; Vehicle	Aged; H-151
	#1	100	52.6259	77.2373
	#2	95.5896	74.2774	99.0975
	#3	78.9097	93.9509	96.723
	#4	81.4636	90.2095	97.9098
	#5		1.79366	61.6372
	#6		28.6068	93.5752
	#7		50.1604	96.3633
	#8		45.9533	99.2365
	#: individual mice

## Sheet: Fig. 2e
	cGAMP ELISA (pg/mg protein)
		Young	Aged
	#1	36.8	50.76
	#2	26.6	34.58
	#3	24	41.2
	#4	27.5	50.4
	#5	21	57.6
	#6	26	34
	#7	20.53	37.29
	#8	21.18	55.31
	#9	21.6	36.37
	#: individual mice
