# Supplementary material for: cGAS–STING drives ageing-related inflammation and neurodegeneration
Source: Nature. 2023 Aug 2;620(7973):374–80. doi: 10.1038/s41586-023-06373-1 (PMC10412454; doi:10.1038/s41586-023-06373-1)
Supplement: Supplementary file 11 — Source Data Fig. 3 [file 41586_2023_6373_MOESM11_ESM.xlsx]

## Sheet: Fig. 3b
	Primary microglia
	mRNA gene expression
	fold change to the average value of young mice control in each experiment (n = 2)
		Young			Aged
		#1	#2	#3	#1	#2	#3	#4
	Irf7	0.776	1.22	1	12.1	14.7	5.92	4.6
	Isg15	0.877	1.12	1	3.74	4.1	4.05	3.03
	Ifi44	1.14	0.857	1	1.6	3.01	4.93	3.78
	Oasl2	1.35	0.651	1	19.1	30	8.34	6.3
	Ifitm3	0.942	1.06	1	2.93	4.45	3.67	2.53
	Ifi204	0.928	1.07	1	4.2	4.41	3.01	2.22
	Ifit1	1.38	0.616	1	2.8	5.1	2.09	1.77
	B2m	1	1.06	0.945	2.93	2.43	1.32	1.74
	Itgax	1	0.893	1.11	9.4	12.9	3.23	3.37
	Clec7a	1	1.03	0.97	3.77	3.54	2.26	2.53
	Cd68	1	0.862	1.14	2.62	2.24	2.12	2.23
	# = individual mice

## Sheet: Fig. 3c
pSTING+ cells (%)
	Young; IBA1+ cells	Young; IBA1- cells	Aged; IBA1+ cells	Aged; IBA1- cells
#1	5.14778	12.5	12.2605	3.125
#2	5.18578	0	30.6931	5.26316
#3	3.376	0	9.30233	0
#4	8.481	0	20.799	0
# = individual mice

## Sheet: Fig. 3d
	Primary microglia
	mRNA gene expression
		fold change to the value of vehicle treated MG per mouse
			Aged; vehicle					Aged; H-151
			#1	#2	#3	#4	#5	#1	#2	#3	#4	#5
		Irf7	1	1	1	1	1	0.684	0.585	0.759	0.698	0.656
		Isg15	1	1	1	1	1	0.705	0.573	0.654	0.664	0.763
		Ifi44	1	1	1	1	1	0.605	0.537	0.403	0.46	0.603
		Oasl2	1	1	1	1	1	0.773	0.405	0.858	0.859	0.675
		Ifitm3	1	1	1	1	1	0.904	0.632	0.91	0.91	0.892
		Ifi204	1	1	1	1	1	0.859	0.775	0.605	0.76	0.827
		Ifit1	1	1	1	1	1	0.452	0.595	0.837	0.48	0.634
		# = individual mice

## Sheet: Fig. 3e
	damaged mitochondria per cell (% of mitochondria)
		Young	Aged
	#1	23.0769	56.9378
	#2	26.3158	35.4839
	#3	39.2857	51.0638
	#4	14.2857	48.4848
	#5	0	38.0952
	#6	22.2222	50.9091
	#7	26.3158	39.0244
	#8	38.4615	36.3636
	#9	31.0345	57.1429
	#10	45.4545	28.2051
	#11	0
	#12	0
	#13	3.84615
	# = individual cells representative of n= 3 mice

## Sheet: Fig. 3f
		Primary microglia isolated from Young and Aged mice
		cytosolic mitochondrial DNA levels normalized to the levels of the respective genes in the membraneous fractions
		data normalized to the average of young mice controls
			YOUNG				AGED
			#1	#2	#3	#4	#1	#2	#3	#4
		MitoM	0.99	0.507	0.946	1.56	2.26	1.46	3.87	4.73
		COI	1.02	0.519	0.94	1.52	2.38	1.65	3.29	4.55
		B2m	0.929	0.67	1.16	1.25	1.24	0.594	0.416	1.68

## Sheet: Fig. 3g
	Imaging analysis of DNA foci (in proximity of TOMM20 mitochondria), plotted as a ratio of foci out of mitochondira relative to the total in each cell analyzed
		Young	Aged
	#1	0.0802469	0.15942
	#2	0.05	0.2
	#3	0.0669291	0.135802
	#4	0.0619658	0.530516
	#5	0.0843621	0.557971
	#6	0.108108	0.796875
	#7	0.141414	0.421053
	#8	0.208333	0.33125
	#9	0.255814	0.224759
	#10	0.0761421	0.242718
	#11	0.1425	0.298137
	#12	0.154229	0.478873
			#= individual cells, from n= 3 mice
