# Supplementary material for: cGAS–STING drives ageing-related inflammation and neurodegeneration
Source: Nature. 2023 Aug 2;620(7973):374–80. doi: 10.1038/s41586-023-06373-1 (PMC10412454; doi:10.1038/s41586-023-06373-1)
Supplement: Supplementary file 12 — Source Data Fig. 4 [file 41586_2023_6373_MOESM12_ESM.xlsx]

## Sheet: Fig. 4b
	IBA1+ cells per mm2
		TMEM119-cre-cGASwt/wt	TMEM119-cre-cGASwt/R241E
	#1	39.3284	64.6695
	#2	50.6299	67.5039
	#3	41.3579	61.089
	#4	36.2325	61.0351
	#5	46.3198	55.7063
	# = individual mice

## Sheet: Fig. 4d
	Whole brain
	mRNA gene expression
	fold induction measured to the average of TMEM119-cre-cGASwt/wt values
		TMEM119-cre-cGASwt/wt					TMEM119-cre-cGASwt/R241E
		#1	#2	#3	#4	#5	#1	#2	#3	#4	#5	#6
	Ifnb	0.863	1.17	1.01	1.17	0.792	2.27	4.14	1.46	4.37	3.93	3.6
	Tnfa	1.08099	1.04259	0.593437	1.57086	0.712125	1.96649	1.88504	1.23342	3.11845	2.83919	3.97952
	Il1a	1.12	0.977	0.935	0.988	0.979	1.74	1.41	0.821	2.22	1.89	2.15
	Ccl5	0.942	1.07	0.907	1.39	0.687	25.5	21.3	9.58	37.1	17.1	24.8
	Irf7	0.958	1.01	0.929	1.17	0.931	6.69	7.87	2.79	11.4	8.54	9.4
	Cxcl9	0.565	0.863	1.76	0.908	0.907	27.9	28	10.7	36.4	12.7	23.8
	Cxcl10	0.877	0.986	0.792	1.06	1.29	8.7	9.94	2.4	15.3	9.51	8.51
	Isg15	1.05	0.961	0.819	1.1	1.07	4.76	4.42	1.5	8.55	5.99	6.59
	Ifi44	0.891	1.14	0.85	1.07	1.05	7.45	8.45	3.9	15.4	10.2	11.2
	# = individual mice

## Sheet: Fig. 4g
	Microglia populations ( % of total microglia)
	relative proportions from sn-RNAseq analysis
		TMEM119-cre-cGASwt/wt			TMEM119-cre-cGASwt/R241E
		#1	#2	#3	#1	#2	#3
	H-MG	86.1472	82.4251	80.1101	70.4296	n.a.	68.677
	DAM-1	8.98268	10.5586	13.6958	12.4875	n.a.	13.4241
	DAM-2	2.1645	3.13351	3.64763	4.4955	n.a.	7.7821
	IFN-MG	1.08225	2.3842	1.37646	9.19081	n.a.	8.17121
	ND-MG	1.62338	1.49864	1.16999	3.3966	n.a.	1.94553
	# = individual mice
	N.B. TMEM119-cre-cGASwt/R241E #2 was removed from the anlysis due to wrong genotyping

## Sheet: Fig. 4h
	MWM Test
	Learning Latency (seconds)
		TMEM119-cre-cGASwt/wr						TMEM119-cre-cGASwt/R241E
		#1	#2	#3	#4	#5	#6	#1	#2	#3	#4	#5	#6	#7	#8	#9	#10	#11
	Acq1	90.7133	90.86	75.8	70.52	81.2133	113.08	83.6067	120.04	110.647	103.48	101.527	90.4067	77.0267	101.113	110.947	94.7467	93.8267
	Acq2	31.4067	86.7467	46.1467	44.7133	49.16	62.2467	92.4133	90.44	120	66.3267	87.7733	72.1867	102.447	101.407	63.28	50.9667	58.7
	Acq3	23.7267	31.3533	18.6333	57.44	40.42	31.46	25.7267	120.04	70.8067	54.2533	67.6333	41.3867	70.9267	72.54	66.0333	31.9067	32.86
	Acq4	14.3733	32.76	11.82	37.5133	14.3533	44.0467	57.46	103.1	49.78	47.76	66.3133	46.26	57.4	67.24	27.14	19.0733	52.1267
	# = individual mice

## Sheet: Fig. 4i
	NeuN+ cells per 0.01 mm2
		TMEM119-cre-cGASwt/wt	TMEM119-cre-cGASwt/R241E
	#1	30.5	19.25
	#2	22.5	18.5
	#3	25	16.5
	#4	24.5	15.25
	#5	21	20.5
	# = individual mice
		0

## Sheet: Fig. 4j
	co-culture cortical neurons + primary microglia from Rosa26-Cre-ERT2-cGASwt/R241E mice
	2:1 neuron:microglia 72h
	slides from n=3 mice
		% MAP2+ cells per FOV
		- 4-OHT	+ 4-OHT	+ 4-OHT +aTNF	+ 4-OHT 1 aIFNAR
	#1	44.2057	26.9589	40.6395	40.9357
	#2	41.7765	39.8605	50.0423	35.3846
	#3	42.8801	30.9702	44.129	31.9444
	#4	50.4477	32.5285	47.9509
	#5	54.3026	39.8553
	#6	53.5355	37.4468
	# = individual slides from n= 3 mice

## Sheet: Fig. 4k
	co-culture hippocampall neurons + primary microglia from young and aged mice
	1:1 neuron:microglia 72h
	averaged from 2-3 slides for each mouse condition
		% MAP2+ cells per FOV averaged per mouse
		Young	Aged	Aged + aTNF	Aged + aIFNAR
	#1	44.5995	24.8719	34.5194	29.2238
	#2	41.5743	31.8588	44.0669	27.6333
	#3	40.2987	30.6862	37.5562	30.6862
	# = individual mice
