# Supplementary material for: cGAS–STING drives ageing-related inflammation and neurodegeneration
Source: Nature. 2023 Aug 2;620(7973):374–80. doi: 10.1038/s41586-023-06373-1 (PMC10412454; doi:10.1038/s41586-023-06373-1)
Supplement: Supplementary file 13 — Source Data Extended Data Fig. 1 [file 41586_2023_6373_MOESM13_ESM.xlsx]

## Sheet: Ext. Fig 1a
	Mouse colon
	mRNA gene expression
	fold induction measured fo the average of untreated ctrl
		ctrl			dmxaa			dmxaa + H-151			Sting1-/- dmxaa
		#1	#2	#3	#1	#2	#3	#1	#2	#3	#1	#2	#3
	Ifnb	0	2.31	0.693	437	762	523	176	30.4	44.3	0.6	0	0.775
	Il1b	0.832	1.51	0.656	7	8.94	5.04	2.57	1.53	3.06	0.427	0.519	0.56
	Il6	0.707	0.956	1.34	141	155	154	61.5	44	29.4	0.753	0.856	0.709
	Tnf	1.03	1.39	0.583	3.64	6.95	4.77	3.15	2.66	3.11	0.424	0.587	0.29
	Cxcl10	0.933	1.53	0.536	378	350	453	138	171	90.4	1.01	0.973	0.483
	Isg15	0.71	1.28	1.01	21.9	19.3	22.9	13.9	15.8	11.2	0.404	0.578	0.208
	Ifit2	0.766	1.14	1.09	29.7	35.2	33.3	18.5	22.3	19.6	0.576	0.845	0.697
	Il10	0.743	1.76	0.495	5.79	9.3	6.92	5.01	3.25	3.92	0.688	0.42	0.31
	# = individual mice

## Sheet: Ext. Fig. 1b
	Mouse WAT
	mRNA gene expression
	fold induction measured fo the average of untreated ctrl
		ctrl			dmxaa			dmxaa + H-151			Sting1-/- dmxaa
		#1	#2	#3	#1	#2	#3	#1	#2	#3	#1	#2	#3
	Ifnb	1.87	1.09	0.0472	16.7	64.9	164	3.52	2.69	0.275	0.095	0.0435	0.599
	Il1b	1.44	0.932	0.623	30.9	30.6	51.8	11.5	5.77	44.1	0.671	1.33	1.02
	Il6	2.16	0.619	0.218	50.2	107	112	57.6	47.1	20.8	0.254	0.253	0.569
	Tnf	1.58	0.751	0.671	7.37	15.2	35.7	3.11	5.02	4.28	0.953	0.811	0.582
	Ifit2	1.81	0.619	0.572	32.1	52	39.5	17	28.3	1.39	1.33	0.541	0.695
	Gbp2	1.54	0.68	0.782	7.47	12.4	11.1	5.21	7.82	1.49	1.06	0.54	0.936
	Ccl5	1.28	1.05	0.674	7.76	13.6	19.7	3.47	4.19	1.1	0.79	0.847	0.807
	Cxcl9	1.46	0.741	0.799	6.2	18	15.6	4.8	7.38	1.01	1.09	0.625	1.14
	Cxcl10	2.52	0.437	0.0457	47.5	96	64.5	41.1	39.2	1.8	0.0631	0.0341	0.324
	# = individual mice

## Sheet: Ext. Fig 1c
	mouse body weight change (g)
		DMSO										H-151
		#1	#2	#3	#4	#5	#6	#7	#8	#9	#10	#1	#2	#3	#4	#5	#6	#7	#8	#9	#10
days	1	19	20	21	20	18	19	20	19	20	19	19	19	20	20	20	20	20	19	19	20
	2	20	20	20	20	20	21	20	19	20	20	20	19	20	19	19	18	20	19	20	20
	3	20	20	20	20	21	21	19	21	20	20	21	21	20	19	19	21	20	20	21	20
	4	20	20	21	20	17	19	20	20	20	19	19	19	21	20	20	20	20	20	19	20
	5	20	20	21	20	20	21	21	19	20	20	20	19	20	19	20	18	21	19	20	20
	6	20	20	20	20	21	21	19	21	20	20	21	21	20	19	19	21	20	20	21	20
	7	21	20	20	20	20	21	20	20	20	21	18	21	18	22	20	20	20	19	19	20
	8	21	20	20	20	20	21	20	20	20	21	18	21	18	22	20	20	20	19	19	20
	9	21	20	21	20	20	20	21	20	21	20	18	22	22	20	20	19	19	21	21	19
	10	21	20	20	20	19	20	20	20	20	21	20	20	21	18	21	20	20	19	19	18
	11	21	21	20	20	20	22	20	22	20	20	20	20	22	20	18	21	22	19	20	20
	12	22	20	20	20	21	20	21	21	21	21	22	20	20	18	20	20	19	21	22	20
	13	20	21	20	20	21	22	20	20	20	20	20	18	22	20	21	21	18	20	21	20

## Sheet: Ext. Fig. 1d
	Urea (mmol/L)
	DMSO										H-151
	#1	#2	#3	#4	#5	#6	#7	#8	#9	#10	#1	#2	#3	#4	#5	#6	#7	#8	#9
	9	9	7	8	10	8	7	10	8	9	11	8	8	9	9	9	8	8	8
	Creatinine (umol/L)
	DMSO										H-151
	#1	#2	#3	#4	#5	#6	#7	#8	#9	#10	#1	#2	#3	#4	#5	#6	#7	#8	#9
	8	2	6	7	3	5	15	10	5	5	6	4	7	5	7	4	6	6	4
	ASAT (U/L)
	DMSO										H-151
	#1	#2	#3	#4	#5	#6	#7	#8	#9	#10	#1	#2	#3	#4	#5	#6	#7	#8	#9
	75	99	66	157	114	132	143	183	48	135	80	101	121	144	148	95	148	159	132
	ALAT ( (U/L)
	DMSO										H-151
	#1	#2	#3	#4	#5	#6	#7	#8	#9	#10	#1	#2	#3	#4	#5	#6	#7	#8	#9
	26	24	20	28	29	77	21	25	15	20	21	20	24	26	28	23	31	25	22

## Sheet: Ext. Fig. 1e
	Kidney analysis young mice
	Fold change relative to the average of DMSO control values
		DMSO					H151
		#1	#2	#3	#4	#5	#1	#2	#3	#4
	Il1b	1.26	1.51	0.761	0.83	0.636	0.688	1.05	1.16	1.23
	Gbp2	1.15	1.05	0.87	0.895	1.03	0.854	0.758	0.685	1.01
	Ccl4	1.16	0.727	0.868	0.819	1.43	1.57	0.984	1.61	0.882
	Ccl5	1.08	0.907	0.853	0.969	1.19	0.982	0.963	0.647	1.43
	Il6	0.963	2.22	0.555	0.607	0.653	1.14	1.24	1.62	1.21
	Irf7	1.49	0.853	0.665	0.573	1.42	1.26	1.21	1.45	1.33
	Cxcl9	1.27	0.792	0.955	1.11	0.871	0.966	0.6	0.26	0.973
	Cxcl10	1.39	0.927	0.738	0.87	1.07	0.88	0.559	0.562	0.952
	Isg15	1.02	1.1	0.899	0.886	1.1	1.15	0.869	1.17	1.01
	Ifi44	0.858	1.39	1.04	0.959	0.753	1.01	0.75	0.964	1.12
	Tnf	1.14	0.814	0.842	0.972	1.24	0.921	1.1	1.02	0.718
	B2m	0.997	0.941	0.969	0.968	1.12	1.55	0.467	0.653	0.402
	Ifit2	0.581	1.25	1.39	0.821	0.967	0.99	1.01	0.762	0.949
	Mmp12	0.91	1.05	0.79	1.32	0.933	1.39	0.529	0.884	0.595
	Ifitm3	0.888	1.08	1.02	0.992	1.02	1.62	0.98	0.718	0.64

## Sheet: Ext. Fig. 1f
	Liver analysis young mice
	Fold change relative to the average of DMSO control values
		DMSO					H151
		#1	#2	#3	#4	#5	#1	#2	#3	#4
	Il1b	1.38	1.73	0.52	0.629	0.738	0.333	0.995	2.61	0.93
	Gbp2	1.35	0.796	0.782	1.01	1.07	1.09	0.813	0.889	0.953
	Ccl4	1.25	1	0.71	0.861	1.18	0.824	0.859	1.21	0.622
	Ccl5	1.55	1.03	0.655	0.811	0.961	0.839	0.941	0.903	0.969
	Il6	1.32	1.38	0.682	0.589	1.03	0.399	0.974	0.998	0.857
	Irf7	1.3	0.696	0.648	1	1.36	0.765	0.743	1.42	0.948
	Cxcl9	1.52	1.04	0.48	0.976	0.982	1.57	1.14	1.21	0.92
	Cxcl10	1.12	0.955	0.709	1.22	0.996	0.646	0.363	1.19	1.21
	Isg15	1.2	0.744	0.619	1.31	1.12	1.35	0.964	1.16	0.947
	Ifi44	1.05	0.725	0.712	1.39	1.12	1.75	1.03	1.15	0.798
	Tnf	1.34	0.616	0.547	0.916	1.58	0.98	0.587	0.751	1.16
	B2m	1.35	0.864	0.812	1.17	0.81	0.685	0.685	0.678	1.09
	Ifit2	1.45	0.775	0.733	1.24	0.8	0.801	0.843	0.722	1.12
	Mmp12	1.58	0.253	0.326	1.17	1.66	0.526	0.77	1.83	1.07
	Ifitm3	1.48	0.792	0.641	1.26	0.818	0.764	0.787	0.808	1.19

## Sheet: Ext. Fig. 1g
	Brain analysis young mice
	Fold change relative to the average of DMSO control values
		DMSO					H151
		#1	#2	#3	#4	#5	#1	#2	#3	#4	#5
	Il1b	1.02	0.722	1.28	1.44	0.542	1.24	1.1	1.62	0.947	0.673
	Gbp2	1.57	0.963	0.837	0.844	0.786	1.17	0.791	0.797	0.791	0.78
	Ccl4	0.942	0.774	1.13	1.05	1.1	1.23	0.764	0.929	0.822	0.57
	Ccl5	1.32	1.01	0.938	0.76	0.971	1.01	0.922	0.926	0.721	1.04
	Il6	1.44	0.991	1.06	0.924	0.582	1.73	1.18	1.94	1.03	0.737
	Irf7	1.58	0.835	0.776	0.914	0.899	1.11	0.913	0.924	0.839	0.705
	Cxcl9	0.893	1.43	0.767	0.426	1.48	0.999	0.963	1.31	0.897	2.21
	Cxcl10	1.26	0.948	1.45	0.381	0.959	0.784	0.616	0.712	0.497	0.86
	Isg15	1.37	0.838	0.937	0.978	0.876	1.27	0.949	0.993	0.852	0.708
	Ifi44	1.54	0.839	0.68	1.13	0.808	1.41	0.863	0.807	0.895	0.664
	Tnf	1.08	0.809	1.03	0.8	1.28	2.36	1.05	1.38	0.381	1.29
	B2m	1.69	0.671	0.837	0.642	1.16	0.966	0.847	0.908	0.694	1.05
	Ifit2	1.49	0.655	1.23	0.398	1.22	0.727	0.75	0.579	0.915	0.991
	Mmp12	0.852	1.08	1.22	0.817	1.04	0.975	1.27	0.904	0.96	1.17
	Ifitm3	2.41	0.462	0.599	0.401	1.13	1.03	0.96	0.642	0.613	1.17
	Itgax	1.16	0.856	0.859	0.913	1.21	1.09	1.06	0.631	0.58	0.975
	Clec7a	1.84	0.747	1.02	0.592	0.795	0.805	0.822	1.11	0.689	0.89
	Trem2	1.16	0.816	1.03	0.857	1.14	1.07	0.71	1.03	0.715	0.675
	Oasl2	1.39	0.865	0.936	0.6	1.21	0.907	0.821	0.556	0.536	0.965

## Sheet: Ext. Fig. 1h
	IBA1+ cells per mm2					NeuN+ cells per 0.01 mm2
		DMSO	H151				DMSO	H151
	#1	45	37			#1	21	17.5
	#2	52	48			#2	25	22.5
	#3	48	50			#3	22.5	24
	#4	42	43			#4	20	20.5
	#5	39	41			#5	18.5	19.5
