# Supplementary material for: cGAS–STING drives ageing-related inflammation and neurodegeneration
Source: Nature. 2023 Aug 2;620(7973):374–80. doi: 10.1038/s41586-023-06373-1 (PMC10412454; doi:10.1038/s41586-023-06373-1)
Supplement: Supplementary file 14 — Source Data Extended Data Fig. 2 [file 41586_2023_6373_MOESM14_ESM.xlsx]

## Sheet: Ext. Fig. 2a
	mRNA gene expression
	Bleomycin
	normalized to BLEO; DMSO induction levels for each experiment
		CTRL; DMSO				CTRL: H-151				BLEO; DMSO				BLEO; H-151
		#1	#2	#3	#4	#1	#2	#3	#4	#1	#2	#3	#4	#1	#2	#3	#4
	IL6	0.0704225	0.0476191	0.100806	0.151745	0.0479578	0.0287143	0.0391129	0.125645	1	1	1	1	0.509155	0.332857	0.547379	0.485584
	IL8	0.184502	0.0209205	0.015625	0.054054	0.160886	0.0101674	0.0131719	0.0504865	1	1	1	1	0.573801	0.173013	0.446875	0.355676
	CCL2	0.0740741	0.0322581	0.0233645	0.187266	0.0474074	0.027129	0.0202103	0.0638577	1	1	1	1	0.488148	0.509677	0.595794	0.520599
	CXCL10	0.308642	0.204082	0.0395257	0.502513	0.145062	0.0818367	0.00490119	0.157286	1	1	1	1	0.682099	0.608163	0.44664	0.462312
	Abemaciclib
	normalized to ABEM; DMSO induction levels for each experiment
		CTRL; DMSO			CTRL; H-151			ABEM; H-151			ABEM ; H-151
		#1	#2	#3	#1	#2	#3	#1	#2	#3	#1	#2	#3
	IL8	0.0323625	0.0361011	0.0130378	0.0196764	0.035704	0.0109909	1	1	1	0.188026	0.305415	0.391134
	CCL2	0.0322581	0.0666667	0.0218818	0.027129	0.0523333	0.0189278	1	1	1	0.509677	0.448	0.452954
	_x0001_CXCL1	0.0017301	0.0075188	0.00653595	0.00100173	0.00031579	0.00023529	1	1	1	0.0347751	0.120301	0.166013
	Replicative senescence (RS)
	normalized to RS; DMSO induction levels for each experiment
		CTRL; DMSO				CTRL: H-151				RS; DMSO				RS; H-151
		#1	#2	#3	#4	#1	#2	#3	#4	#1	#2	#3	#4	#1	#2	#3	#4
	IL6	0.204918	0.190114	0.0934579	0.0763359	0.141803	0.0908745	0.0446729	0.0628244	1	1	1	1	0.842213	0.61597	0.237383	0.172519
	IL8	outlier	0.138122	0.0653595	0.104822	outlier	0.13011	0.0615686	0.104822	1	1	1	1	0.642405	0.38674	0.106536	0.485325
	CXCL10	0.0769231	0.133511	0.495049	0.495049	0.0214615	0.00867824	0.0321782	0.0321782	1	1	1	1	0.220769	0.216288	0.40099	0.40099
	IFI44	0.746269	0.387597	0.625	0.121803	0.357463	0.096124	0.155	0.170524	1	1	1	1	0.510448	0.534884	0.65625	0.518879
	# = individual biological replicates

## Sheet: Ext. Fig. 2b
	ELISA conditionned medium of IR cells
	cytokine concentration (pg/ml)
		CTRL; DMSO					CTRL; H-151					IR; DMSO					IR; H-151
		#1	#2	#3	#4	#5	#1	#2	#3	#4	#5	#1	#2	#3	#4	#5	#1	#2	#3	#4	#5
	IL6	n.d.	n.d.	568.786	1137.5	875	n.d.	n.d.	83.815	n.d.	133.75	12126.7	13611.7	1014.45	11121.2	13368.8	5955	6371.67	517.919	6896.25	12850
	IL8	n.d.	n.d.	372.903	n.d.	n.d.	n.d.	n.d.	120.645	n.d.	n.d.	85368.4	84673.7	3743.23	54597.2	70840.3	38400	50378.9	1652.9	38312.5	54243.1
	n.d. = not detected (below detection limit of the assay)
	# = individual biological replicates

## Sheet: Ext. Fig. 2c
	WI-38 Irradiation
	mRNA gene expression
	Fold induction to CTRL DMSO
		CTRL; DMSO				CTRL; H-151				IR; DMSO				IR; H-151
		#1	#2	#3	#4	#1	#2	#3	#4	#1	#2	#3	#4	#1	#2	#3	#4
	CDKN2A	1	1	1	1	1.37	1.02	0.634	0.848	2.31	1.08	1.35	1.39	1.49	0.936	2.19	1.09
	LMNB1	1	1	1	1	1.43	0.192	0.265	0.269	0.829	0.121	0.0877	0.348	0.925	0.0719	0.0542	0.32
	# = individual biological replicates

## Sheet: Ext. Fig. 2e
	SA-B-Galactosidase positivity (%)
	% cells relative to total DAPI+ cells
	CTRL; MSO				CTRL; H-151				IR; DMSO				IR; H-151
	#1	#2	#3	#4	#1	#2	#3	#4	#1	#2	#3	#4	#1	#2	#3	#4
	4.16667	4.53564	6.00462	4.81928	7.03125	5.29801	3.20513	1.68919	100	100	100	100	100	100	100	100
	# = FOV, representative of n = 3 experiments

## Sheet: Ext. Fig. 2f
	BJ Irradiation + si STING
	mRNA gene expression
	fold change relative to IR si-NC ctrl
		5% 02 ctrl			IR si-NC (ctrl)			IR si-STING 1			IR si-STING 2
	IL6	0.272	0.0167	0.0279	1	1	1	0.526	0.491	0.53	0.598	0.571	0.379
	IL8	0.516	0.00784	0.0277	1	1	1	0.807	0.267	0.46	0.583	0.238	0.499
	CCL2	0.448	0.573	0.499	1	1	1	0.534	0.787	0.796	0.348	0.71	0.69
	CXCL10	0.00723	0.00784	0.00714	1	1	1	outlier	0.267	0.209	0.296	0.238	0.266
	# = individual biological replicates
