# Supplementary material for: cGAS–STING drives ageing-related inflammation and neurodegeneration
Source: Nature. 2023 Aug 2;620(7973):374–80. doi: 10.1038/s41586-023-06373-1 (PMC10412454; doi:10.1038/s41586-023-06373-1)
Supplement: Supplementary file 15 — Source Data Extended Data Fig. 3 [file 41586_2023_6373_MOESM15_ESM.xlsx]

## Sheet: Ext. Fig. 3b
		ELISA : cytokine measurements in conditionned medium from tissue explant (pg/ml)
			IL6	DMSO	H-151	D+Q			IL8	DMSO	H-151	D+Q			MCP-1	DMSO	H-151	D+Q
			#1	76.7556	63.5667	1.86222			#1	275.631	163.143	15.2143			#1	1364.03	612.222	333.75
			#2	152.25	40.4583	39.625			#2	1331.35	496.667	73.3333			#2	1728.65	972.484	216.25
			#3	418.681	224.918	6.24805			#3	819.278	596.75	14.4185			#3	1915.89	1412.4	114.011
			#4	189.226	213.433	29.1376			#4	1039.94	871.201	260.283			#4	934.115	939.315	252.404
			#5	338.009	268.281	157.179			#5	649.355	650.433	271.937			#5	1460.45	1204.16	592.148
			#6	359.011	195.753	130.915			#6	1210.05	897.514	315.422			#6	2021.94	1012.83	168.616
			#7	258.082	237.214	59.7566			#7	931.166	931.915	321.728
			#8	297.775	138.368	64.2626			#8	1770.3	1171.63	260.033
			#9	304.278	157.863	11.2637			#9	636.914	663.105	0.00384615
			#10	241.77	77.2082	12.5041			#10	1187.95	721.464	172.91
			#11	82.5625	32.9759	16.6763			#11	947.873	784.752	67.5408
			# = individual patients

## Sheet: Ext. Fig. 3c
	mRNA gene expression
	fold change measured relative to DMSO
	CCL2	DMSO	H-151	D+Q			IL6	DMSO	H-151	D+Q			IL8	DMSO	H-151	D+Q			CXCL10	DMSO	H-151	D+Q
	#1	1	0.726726	0.368692			#1	1	0.522668	0.203731			#1	1	0.489012	0.0987696			#1	1	0.101814	n.d.
	#2	1	0.548106	0.295292			#2	1	0.402	0.382			#2	1	0.385	0.153			#2	1	0.291	0.102
	#3	1	0.15	0.141218			#3	1	0.815016	0.837917			#3	1	0.295	0.057			#3	1	0.0469208	0.130654
	#4	1	1.03793	0.205917			#4	1	0.263	0.353			#4	1	0.904	0.118			#4	1	0.146	n.d.
	#5	1	0.414222	0.343246			#5	1	0.507	0.559			#5	1	0.131	0.0845			#5	1	0.217	0.0967
	#6	1	0.491789	0.120315			#6	1	0.193	0.269									#6	1	0.608	0.0454
	# = individual patients

## Sheet: Ext. Fig. 3d
	mRNA gene expression
	fold change measured relative to DMSO
	CDKN2A	DMSO	H-151	D+Q			ADIPOQ	DMSO	H-151	D+Q			CEPBA	DMSO	H-151	D+Q
	#1	1	0.414642	0.0430142			#1	1	1.24	3.15			#1	1	1.86	3.18
	#2	1	0.76	0.444			#2	1	0.97	1.49			#2	1	2.02	1.74
	#3	1	1.02214	0.954251			#3	1	2.63	11.4			#3	1	1.97	5.16
	#4	1	0.721	0.884			#4	1	1.65	5.91			#4	1	1.26	6.16
	#5	1	0.469	0.602			#5	1	6.85	1.89			#5	1	4.97	1.32
	#6	1	0.805	0.582			#6	1	1.08	14.6			#6	1	0.975	4.76
	# = individual patients
