# Supplementary material for: cGAS–STING drives ageing-related inflammation and neurodegeneration
Source: Nature. 2023 Aug 2;620(7973):374–80. doi: 10.1038/s41586-023-06373-1 (PMC10412454; doi:10.1038/s41586-023-06373-1)
Supplement: Supplementary file 16 — Source Data Extended Data Fig. 4 [file 41586_2023_6373_MOESM16_ESM.xlsx]

## Sheet: Ext. Fig. 4a
	Kidney
	mRNA gene expression
	fold induction to average of young CTRL
	Cxcl10	young CTRL					Aged; vehicle						Aged; H151
		#1	#2	#3	#4	#5	#1	#2	#3	#4	#5	#6	#1	#2	#3	#4	#5	#6
	21 months	0.697279	0.858844	0.873016	1.20748	1.36338	1.22732	0.654762	1.28685	0.938209	1.22166		0.637755	0.895692	0.31746	0.17432	0.589569
	26 months	1.432	1.0086	0.8159	0.7435		6.7246	3.7856	7.3367	7.7942	3.8304	3.746	6.351	2.5262	1.7152	2.4793	2.9745	3.0488
	Cxcl9	young CTRL				Aged; vehicle				Aged; H-151
		#1	#2	#3	#4	#1	#2	#3	#4	#1	#2	#3	#4
	21 months	0.916	0.703	1.38	outlier	1.11	1.06	1.42	0.955	0.943	1.52	1.04	1.47
	26 months	0.903	0.845	1.01	1.24	1.67	3.22	2.15	1.89	0.743	1.24	1.44	1.1
	Ccl5	young CTRL					Aged; vehicle						Aged; H151
		#1	#2	#3	#4	#5	#1	#2	#3	#4	#5	#6	#1	#2	#3	#4	#5	#6
	21 months	0.58313	0.902862	1.03228	1.05816	1.42357	1.19367	0.545067	1.76614	0.927223	2.3447		0.785627	1.07795	0.0170524	0.0103532	0.0605968
	26 months	1.13	0.647	1.36	0.861		24.2	10.9	15.4	25	11.3	13.4	11.5	7.62	3.89	6.88	6.24	7.79
	Tnf	young CTRL					Aged; vehicle						Aged; H151
		#1	#2	#3	#4	#5	#1	#2	#3	#4	#5	#6	#1	#2	#3	#4	#5	#6
	21 months	0.685602	1.01371	0.979432	1.19001	1.13124	0.999021	0.558276	1.61117	1.18511	2.762		1.01861	0.901077	2.30167	1.35162	2.4094
	26 months	1.0734	0.7309	1.0711	1.1247		21.6155	8.5021	31.6965	26.7265	23.3121	22.097	5.7066	10.3171	7.0471	12.5906	12.4894	17.4646
	Ifi44	young CTRL					Aged; vehicle								Aged; vehicle
		#1	#2	#3	#4	#5	#1	#2	#3	#4	#5	#6	#7	#8	#1	#2	#3	#4	#5	#6	#7	#8
	21 months	1.01	0.83	0.991	1.02	1.15	0.917	0.834	0.55	0.582	0.582				0.54	0.478	0.622	0.482	0.26
	26 months	1.19	0.94	1	0.873		15.4	4.9	21.6	17.7	4.51	4.46	6.37	5.1	6.24	2.31	2.24	1.1	2.68	3.2	3.41	4.14

## Sheet: Ext. Fig.4b
	Liver Aged H-151
	mRNA gene expression
	fold induction to average of young CTRL
		Young ctrl				Aged; vehicle							Aged; H-151
		#1	#2	#3	#4	#1	#2	#3	#4	#5	#6	#7	#1	#2	#3	#4	#5
	Il1b	0.202403	0.190068	0.163716	0.56628	1.97637	0.667201	1.02323	0.535443	0.400881	1.04005	1.35683	0.400881	0.602723	0.297157	0.129235	0.468162
	Il6	0.268145	0.425739	0.39375	0.795027	1.14785	0.931452	1.11962	0.522177	1.05847	1.43952	0.780914	0.550403	0.526882	0.38246	0.439852	1.27487
	Tnfa	0.102852	0.060949	0.062549	0.078472	1.32564	0.591206	1.24184	0.329887	0.220178	1.59991	1.69134	0.148563	0.309316	0.114279	0.116565	1.4323
	Ccl4	0.08808	0.087294	0.078564	0.060712	1.31334	1.18751	1.13246	0.397146	0.295697	1.48635	1.18751	0.153354	0.243006	0.120324	0.129761	0.904393
	Ccl5	0.039812	0.065321	0.050286	0.069825	1.16	1.23884	1.24447	0.503982	0.239884	1.72311	0.889711	0.335049	0.196525	0.164428	0.174564	0.715148
	Ifi44	0.60066	0.514026	0.623762	0.575248	0.785479	1.60561	1.47855	0.947195	0.306106	0.687294	1.18977	0.273762	0.70462	0.675743	0.337294	0.380033
	Gbp2	0.36425	0.354132	0.39629	0.391231	1.04553	0.661046	1.27319	0.989882	0.399663	1.26138	1.36931	0.293423	0.408094	0.391231	0.328836	0.991568
	# = individual mice

## Sheet: Ext. Fig. 4c
	Kidney
	number of inflammatory clusters
		Young	Aged; Vehicle	Aged;H-151
	#1	0	8	13
	#2	0	15	5
	#3	0	26	6
	#4	0	20	0
	#5		17	12
	#6		18	4
	#7		17	0
	#8		8	4
	# = individual mice

## Sheet: Ext. Fig. 4d
	Kidney
	Creatinine (umol/L)						Urea (umol/L)
		Young	Aged; Vehicle	Aged;H-151				Young	Aged; Vehicle	Aged; H-151
	#1	4.6	15.9	7.1			#1	8.08	27.93	11.32
	#2	7.8	10.2	6.2			#2	8.89	16.55	9.38
	#3	6.9	25.3	8.3			#3	8.86	35.63	17.43
	#4	6.8	56.4	10.9			#4	7.76	60.23	19.96
	#5		19.7	6.4			#5	6.71	39.06	8.44
	#6		11.5	12.5			#6		15.64	13.37
	#7		22.7	1.25			#7		12.9	7.567
	#8		18.2	5.32			#8		15.17	7.46
	# = individual mice

## Sheet: Ext. Fig. 4e
	WAT
	F4/80+ macrophage inflitration (% relative to total DAPI+ cells)
			Young	Aged;Vehicle	Aged; H-151
		#1	19.4444	38.806	18.7713
		#2	22.4138	26.8765	19.9005
		#3	24.2424	24.1905	24.7401
		#4	16.5094	25.1327	22.6601
		#5	25.2381	29.8734	21.2598
		#6		30.4124	24.6334
		#7		23.0769	25.3133
		#8		33.3333	20.1389
		#9		28.6585	25.1462
	# = individual mice

## Sheet: Ext. Fig. 4f
	Liver Sting1-/-
	mRNA gene expression
	normalized to average of Aged WT values
		young			Aged WT					Aged Sting1-/-
		#1	#2	#3	#1	#2	#3	#4	#5	#1	#2	#3	#4	#5
	Il1b	0.0801	0.194	0.203	0.189	1.19	0.915	1.08	1.62	0.309	0.434	0.427	0.497	0.156
	Il6	0.21	0.297	0.3	0.15	1.48	0.875	1.36	1.13	0.362	0.561	0.367	0.588	0.142
	Tnfa	0.236	0.411	0.191	1.12	1.35	0.897	1.28	0.349	0.835	0.649	0.221	0.391	0.517
	Ccl4	0.225	0.255	0.152	1.12	1.05	0.445	0.501	1.88	0.724	0.69	0.608	0.375	0.355
	Ccl5	0.105	0.125	0.0863	1.09	1.43	0.316	0.746	1.42	0.38	0.573	0.431	0.525	0.174
	Ifi44	0.152	0.287	0.166	0.437	1.49	1.5	0.172	1.4	0.344	0.168	0.414	0.516	0.226
	Gbp2	0.385	0.547	0.303	0.761	1.72	0.588	0.839	1.09	0.813	0.968	0.839	0.586	0.461
	# = individual mice

## Sheet: Ext. Fig. 4g
	Brain
	mRNA gene expression
	fold induction to average of young CTRL
	Isg15	young CTRL				Aged; vehicle				Aged; H-151
		#1	#2	#3	#4	#1	#2	#3	#4	#1	#2	#3	#4
	21 months	0.916	0.703	1.38		1.11	1.06	1.42	0.955	0.943	1.52	1.04	1.47
	26 months	0.903	0.845	1.01	1.24	1.67	3.22	2.15	1.89	0.743	1.24	1.44	1.1
	Irf7	young CTRL				Aged; vehicle				Aged; H-151
		#1	#2	#3	#4	#1	#2	#3	#4	#1	#2	#3	#4
	21 months	0.802	0.633	1.56		1.63	1.92	1.61	1.12	1.17	2.59	1.25	1.6
	26 months	0.699	0.95	1.2	1.16	3.61	3.69	3.93	3.84	1.92	1.79	3.27	1.65
	Ifi44	young CTRL				Aged; vehicle				Aged; H-151
		#1	#2	#3	#4	#1	#2	#3	#4	#1	#2	#3	#4
	21 months	0.673	0.745	1.49	1.09	1.23	1.02	1.37	0.778	1.05	1.02	0.895	0.88
	26 months	0.9	0.917	1.04	1.15	1.95	3.42	2.87	2.15	1.18	1.24	1.66	1.4
	Gbp2	young CTRL				Aged; vehicle				Aged; H-151
		#1	#2	#3	#4	#1	#2	#3	#4	#1	#2	#3	#4
	21 months	0.712	1.25	1.12	0.917	1.18	0.925	1.74	1.3	1.21	0.812	1.2	1.21
	26 months	0.758	0.921	1.17	1.15	2.19	2.08	2.15	1.71	0.969	1.12	1.65	1.58

## Sheet: Ext. Fig. 4h
	whole brain
	mRNA gene expression
	normalized to average of Aged vehicle values
			young CTRL				Aged; vehicle				Aged; H-151
			#1	#2	#3	#4	#1	#2	#3	#4	#1	#2	#3	#4
		Ccl5	0.139983	0.146462	0.245524	0.150554	0.813299	1.45098	0.920716	0.815004	0.671782	0.54561	0.83717	0.560955
		Ccl4	0.155947	0.156977	0.180335	0.194075	0.89824	1.11121	1.06827	0.922284	0.401889	0.743667	0.657793	0.50322
		Irf7	0.185534	0.252157	0.318514	0.307896	0.958195	0.979429	1.04313	1.01924	0.509622	0.475116	0.86795	0.437956
		Cxcl10	0.186181	0.163899	0.206106	0.299946	0.681307	0.964114	1.30691	1.04767	0.818425	0.535619	1.00482	0.59775
		Isg15	0.404479	0.378499	0.452408	0.555431	0.74804	1.44233	0.963046	0.846585	0.332811	0.555431	0.645017	0.492721
		Ifi44	0.346487	0.353032	0.400385	0.442733	0.750722	1.31665	1.10491	0.827719	0.454283	0.477382	0.639076	0.53898
		Mmp12	0.033202	0.053755	0.037708	0.033281	0.83004	0.988142	0.881423	1.30039	0.73913	0.588933	0.257312	0.407115
		Gbp2	0.37294	0.453137	0.575646	0.565806	1.07749	1.02337	1.05781	0.841328	0.476753	0.551046	0.811808	0.777368
		Ifit2	0.556334	0.580054	0.677089	0.778437	0.955256	1.05445	1.07385	0.916442	0.784906	0.806469	0.879784	0.763342
	# = individual mice
