# Supplementary material for: cGAS–STING drives ageing-related inflammation and neurodegeneration
Source: Nature. 2023 Aug 2;620(7973):374–80. doi: 10.1038/s41586-023-06373-1 (PMC10412454; doi:10.1038/s41586-023-06373-1)
Supplement: Supplementary file 17 — Source Data Extended Data Fig. 5 [file 41586_2023_6373_MOESM17_ESM.xlsx]

## Sheet: Ext. Fig. 5a
	Mac3+ cells in hippocampal area
	cells per mm2
		Young	Aged; Vehicle	Aged; H-151
	#1	7.93141	30.5946	19.5162
	#2	6.54072	33.632	38.3571
	#3	6.96864	33.4286	26.9033
	#4	1.25834	43.0711	28.7498
	#5		41.555	22.2385
	#6		38.4794	29.5338
	#7		34.1969	37.6784
	#8			21.7797
	#: individual mice

## Sheet: Ext. Fig. 5b
		GFAP intensity in hippocampal area
		arbitrary units
			Young	Aged; Vehicle	Aged; H-151
		#1	1.16952	1.33201	1.07684
		#2	1.15271	1.47653	1.16665
		#3	1.1826	1.60099	0.986338
		#4	0.999996	1.23046	0.864004
		#5	1	1.38285	1.23975
		#6	1.0847	1.22026	1.1602
		#7	1.17786	1.72	1.42329
		#8	1.04441	1.923	1.2002
		#9	1.28601	1.54376	1.3876
		#10		1.81146	1.35637
		#11		2.11263	1.34967
		#: individual mice

## Sheet: Ext. Fig. 5c
		IBA1+ cells per mm2 in hippocampal area
		Aged Wild-type	Aged Tmem173-/-
	#1	92	56
	#2	68	61
	#3	68	47
	#4	80	62
	#5	64	52
	#6	62	58
	#: individual mice

## Sheet: Ext. Fig. 5d
		NeuN+ cells in CA1 area per mm2
		Aged Wild-type	Aged Tmem173-/-
	#1	2799	3399
	#2	3750	4200
	#3	1998	3849
	#4	3249	6000
	#5	3399	3399
	#6	2850	3300
	#: individual mice
