# Supplementary material for: cGAS–STING drives ageing-related inflammation and neurodegeneration
Source: Nature. 2023 Aug 2;620(7973):374–80. doi: 10.1038/s41586-023-06373-1 (PMC10412454; doi:10.1038/s41586-023-06373-1)
Supplement: Supplementary file 18 — Source Data Extended Data Fig. 6 [file 41586_2023_6373_MOESM18_ESM.xlsx]

## Sheet: Ext. Fig. 6c
		pSTING average fluorescence intensity per cell
			young	Aged
		#1	1.28621	13.8554
		#2	1.53243	16.4402
		#3	1	8.40617
		# = individual mice

## Sheet: Ext. Fig. 6d
	Primary microglia survival (relative %)
	CTB assay, normalized to survival of DMSO contorl group for each mouse
		DMSO	H-151
	#1	100	105
	#2	100	98
	#3	100	102
	#: individual mice

## Sheet: Ext. Fig. 6e
Primary microglia
mRNA gene expression
	fold change to the value of vehicle treated MG per mouse
		Aged; vehicle			Aged; VBIT-4
		#1	#2	#3	#1	#2	#3
	Irf7	1	1	1	0.405	0.227	0.232
	Isg15	1	1	1	0.648	0.222	0.24
	Ifi44	1	1	1	0.412	0.167	0.164
	Oasl2	1	1	1	0.237	0.333	0.318
	Ifitm3	1	1	1	0.234	0.235	0.266
	Ifi204	1	1	1	0.474377	0.43541	0.508033
	Ifit1	1	1	1	0.446441	0.232418	0.240511
	# = individual mice
