# Supplementary material for: cGAS–STING drives ageing-related inflammation and neurodegeneration
Source: Nature. 2023 Aug 2;620(7973):374–80. doi: 10.1038/s41586-023-06373-1 (PMC10412454; doi:10.1038/s41586-023-06373-1)
Supplement: Supplementary file 19 — Source Data Extended Data Fig. 7 [file 41586_2023_6373_MOESM19_ESM.xlsx]

## Sheet: Ext. Fig. 7a
	BV2 Irradiation
	mRNA gene expression
	fold change to CTRL from each experiment
		CTRL					IR; DMSO					IR; H-151
		#1	#2	#3	#4	#5	#1	#2	#3	#4	#5	#1	#2	#3	#4	#5
	Cdkn2a	1	1	1	1	1	3.96	1.56	1.49	3.34	5.36	3.24	2.07	1.4	3.04	2.58
	Lmnb1	1	1	1	1	1	0.434	0.514	0.514	0.368	0.705	0.399	0.509	0.4	0.407	0.601
	# = individual biological replicates

## Sheet: Ext. Fig. 7d
	Irradiaterd BV2
	mRNA gene expression
	normalized e to IR; DMSO induction level from each experiment
		CTRL				IR; DMSO				IR; H-151
		#1	#2	#3	#4	#1	#2	#3	#4	#1	#2	#3	#4
	Il1b	0.112994	0.282486	0.0273224	0.173913	1	1	1	1	0.728814	0.675141	0.491803	0.586087
	Ccl2	0.183486	0.471698	0.37037	0.249377	1	1	1	1	0.579817	0.811321	0.544444	0.546135
	Gbp2	outlier	0.554861	0.0740741	0.124224	outlier	1	1	1	outlier	0.409722	0.188889	0.202484
	Cxcl10	0.12837	0.122549	0.552486	0.111857	1	1	1	1	0.265725	0.284314	0.177901	0.217002
	Isg15	0.0884956	0.27027	0.0840336	0.116144	1	1	1	1	0.263717	0.343243	0.182353	0.125436
	Ifi44	0.158983	0.0980392	0.166945	0.0564972	1	1	1	1	0.656598	0.238235	0.385643	0.0966102
	Irf7	0.222222	0.293255	0.18018	0.200803	1	1	1	1	0.424444	0.548387	0.203604	0.178112
	Ccl5	0.0413223	0.0909091	0.0390625	0.0746269	1	1	1	1	0.289256	0.447273	0.40625	0.423881
	# = individual biological replicates

## Sheet: Ext. Fig. 7e
		BV2 Irradiation
		ELISA cGAMP (pg/mg protein)
			CTRL	IR Day 6
		#1	337.19	1319.09
		#2	219.8	1132.2
		#3	459.99	1213.04
		#4	283.47	1037.19
		#5	751.07	2817.45
		#6	245.11	1951.1
		#7	751.07	1811.66
		# = individual biological replicates

## Sheet: Ext. Fig. 7f
	cGAS KO BV2 IR
	mRNA gene expression
	normalized e to WT IR induction level from each experiment
		CTRL				WT IR				CGAS KO IR
		#1	#2	#3	#4	#1	#2	#3	#4	#1	#2	#3	#4
	Il1b	0.027027	0.0980392	0.0943396	0.0884956	1	1	1	1	0.244595	0.559804	0.588679	0.466372
	Gbp2	0.15949	0.157978	0.147275	0.185874	1	1	1	1	0.317384	0.28752	0.294551	0.477695
	Isg15	0.21692	0.141243	0.211416	0.209644	1	1	1	1	0.685466	0.518362	0.465116	0.832285
	Ifi44	0.0613497	0.0340136	0.0452489	0.101523	1	1	1	1	0.0766871	0.0557823	0.102715	0.375635
	Irf7	0.308642	0.162866	0.301205	0.342466	1	1	1	1	0.601852	0.271987	0.39759	0.873288
	Cxcl9	0.413223	0.657895	0.636943	0.520833	1	1	1	1	0.295868	0.525658	0.477707	0.232813
	# = individual biological replicates
												c

## Sheet: ext. Fig. 7g
	SA-B-GAL staining
	% cells positive of total DAPI+ cells
		CTRL	IR; DMSO	IR; H-151	IR cGAS KO
	#1	2.80374	58.9681	68.1159	55.1084
	#2	0.806452	60	56.9343	56.5553
	#3	0.869565	58.209	62.0536	67.6606
	EdU+ % cells
	% cells positive of total DAPI+ cells
		CTRL	IR; DMSO	IR; H-151	IR cGAS KO
	#1	35.294	13.514	20	8.22368
	#2	42.857	14.141	8.696	20
	#3	32.558	13.793	18.519	22.7273
	#4	53.061
	#5	43.889
	#6	41.497
	#7	50.311
	#8	30.986
	# = FOV, representative of n = 3 experiments

## Sheet: Ext. Fig. 7h
	MitoM relative expression (RE) in ctrl and ρ0 BV2 cells (whole cell)
	Fold induction to CTRL
		#1	#2
	CTRL	1	1
	ρ0	0.322011	0.366
	MitoM cytosolic expression fold induciton in IR (WT and ρ0 BV2 cells ) as compared to non-irradiated CTRL BV2
	B2m used as internal control
		#1	#2
	CTRL	1	1
	IR	7.42	13.2
	ρ0 IR	1.02	0.399
	# = individual biological replicates

## Sheet: Ext. Fig. 7i
	BV2
	fold induction to no treatment CTRL
	mRNA gene expression
		90mer BV2			90mer ρ0 BV2			LPS BV2			LPS ρ0 BV2
		#1	#2	#3	#1	#2	#3	#1	#2	#3	#1	#2	#3
	Il6	1600	937	652	1310	1000	1170	1550	741	469	374	525	840
	Tnfa	22.6	15.2	19.3	18.8	23.5	24.1	59.6	37.6	43.4	30.1	47.4	47.2
	Il1b	23.5	17.3	12.1	12.3	17	7.32	1930	902	967	572	1080	959
	Ifit2	106	62.5	88.6	68.9	79.6	83	19.6	17.2	20.2	2.65	6.88	5.08
	Cxcl10	1010	816	955	1480	1460	1300	415	259	286	155	254	240
	Isg15	95.8	69.8	81.9	124	102	97.6	32.5	18.1	20.8	12.8	12	11.2
	Ifi44	13.4	6.66	8.56	27	27.5	19.1	13.3	5.42	7.41	6.95	9.04	6.42
	# = individual biological replicates

## Sheet: Ext. Fig. 7j
	Irradiaterd BV2
	data normalized to the induction levels in IR control BV2 for each experiment
	mRNA gene expression
		CTRL			IR			ρ0 IR
		#1	#2	#3	#1	#2	#3	#1	#2	#3
	Il1b	0.030289	0.0201613	0.0288184	1	1	1	0.405612	0.419355	0.449568
	Ccl2	0.520287	0.363636	0.662252	1	1	1	0.443217	0.490909	0.511258
	Gbp2	0.0793556	0.1	0.119332	1	1	1	0.524737	0.578	0.578759
	Cxcl10	0.0561798	0.0632911	0.0552486	1	1	1	0.657303	0.632911	0.585635
	Isg15	0.0793704	0.100806	0.0900901	1	1	1	0.47829	0.782258	0.398198
	# = individual biological replicates
