# Supplementary material for: cGAS–STING drives ageing-related inflammation and neurodegeneration
Source: Nature. 2023 Aug 2;620(7973):374–80. doi: 10.1038/s41586-023-06373-1 (PMC10412454; doi:10.1038/s41586-023-06373-1)
Supplement: Supplementary file 20 — Source Data Extended Data Fig. 8 [file 41586_2023_6373_MOESM20_ESM.xlsx]

## Sheet: Ext. Fig. 8c
	Tail fibroblasts										Lymph node T cells
	ELISA cGAMP (pg/mg protein)										ELISA cGAMP (pg/mg protein)
		Tmem119-CreERT2-cGAS+/+ -4-OHT		Tmem119-CreERT2-cGAS+/+ +4-OHT								Tmem119-CreERT2-cGAS+/+ -4-OHT		Tmem119-CreERT2-cGAS+/+ +4-OHT
		#1	#2	#1	#2							#1	#2	#1	#2
	cGAMP	352.6	486.15	2699.26	1810.77						cGAMP	352.6	486.15	2699.26	1810.77
	# = individual mice										# = individual mice

## Sheet: Ext. Fig. 8d
		Tail fibroblasts										Bone marrow derived macrophages (BMDM)
		mRNA gene expression										mRNA gene expression
		fold change measured to Tmem119-CreERT2-cGAS+/+ -4-OHT										fold change measured to Tmem119-CreERT2-cGAS+/+ -4-OHT
			Tmem119-CreERT2-cGAS+/+ -4-OHT		Tmem119-CreERT2-cGAS+/+ +4-OHT								Tmem119-CreERT2-cGAS+/+ -4-OHT		Tmem119-CreERT2-cGAS+/+ +4-OHT
			#1	#2	#1	#2							#1	#2	#1	#2
		Ifnb	1	1	744.526	1666.67						Ifnb	1	1	5	3.45736
		Cxcl10	1	1	3714.29	1085.63						Isg15	1	1	28.1525	28.0851
		Isg15	1	1	968.831	46.6321						iNOS	1	1	5.29808	3.00885
		Ccl2	1	1	4.00943	8.45103
												# = individual mice
		# = individual mice

## Sheet: Ext. Fig. 8g
	Microglia morphological analysis
	Filament length (sum)
			#1	#2	#3
		Tmem119-CreERT2-cGASwt/wt	1718.05	1140.59	1439.02
		Tmem119-CreERT2-cGASwt/R241E	895.513	828.415	726.332
	Filament No, dendrite branches
			#1	#2	#3
		Tmem119-CreERT2-cGASwt/wt	1713.33	1139	1439.33
		Tmem119-CreERT2-cGASwt/R241E	897.667	826.333	728.333
	Filament No, Sholl Intersections
			#1	#2	#3
		Tmem119-CreERT2-cGASwt/wt	989.667	654.333	861.667
		Tmem119-CreERT2-cGASwt/R241E	542.667	482.333	435
	# = individual mice

## Sheet: Ext. Fig. 8h
		Mac3+ cells per mm2
			Tmem119-CreERT2-cGASwt/wt	Tmem119-CreERT2-cGASwt/R241E
		#1	7.64719	9.37954
		#2	5.08721	9.34957
		#3	5.62859	10.8997
		#4	7.30379	7.75049
		#5	5.52679	7.36612
		# = individual mice

## Sheet: Ext. Fig. 8i
	Splenocytes
	mRNA gene expression
	B-actin used for normalization
			Tmem119-CreERT2-cGASwt/wt				Tmem119-CreERT2-cGASwt/R241E
			#1	#2	#3	#4	#1	#2	#3	#4
		Il1b	0.0138	0.00728	0.0145	0.0176	0.00391	0.00408	0.00205	0.00205
		Ccl2	0.00681	0.00476	0.00383	0.00364	0.00468	0.00321	0.00275	0.00294
		Ccl5	0.727	0.391	0.264	0.183	0.157	0.166	0.155	0.164
		Il6	0.000521	0.000338	0.000472	0.000311	0.000216	7.18e-05	9.45e-05	8.58e-05
		Irf7	0.0442	0.0358	0.0401	0.0226	0.0427	0.034	0.0238	0.0242
		Cxcl9	0.00372	0.0024	0.00131	0.000747	0.0021	0.00151	0.00201	0.0015
		Cxcl10	0.00193	0.00121	0.000961	0.000837	0.00129	0.0013	0.00113	0.000903
		Isg15	0.0573	0.0321	0.0233	0.0157	0.0387	0.0258	0.0265	0.0209
		Ifi44	0.000527	0.000297	0.000228	0.000138	0.000705	0.000437	0.000385	0.000367
		Gbp2	0.000661	0.00047	0.00037	7.76e-05	9.6e-05	0.000195	0.000259	7.45e-05
		Tnfa	0.00231	0.00171	0.00189	0.00167	0.00203	0.00189	0.00125	0.00106
		# = individual mice

## Sheet: Ext. Fig. 8j
	Whole Brain
	mRNA gene expression
	fold induction measured to average of Tmem119-CreERT2-cGASwt/wt controls
		Tmem119-CreERT2-cGASwt/wt				Tmem119-CreERT2-cGASwt/R241E				Tmem119-CreERT2-cGASWT/R241E + H-151
		#1	#2	#3	#4	#1	#2	#3	#4	#1	#2	#3	#4
	Ifnb	1.07	1.34	1.17	0.42	12.2	18.7	12.2	5.69	6.3	0.758	2.57	5.33
	Ccl5	1.68	0.596	0.877	0.845	35	36.5	35	15.6	20.2	1.28	4.14	15.1
	Irf7	1.18	0.878	1.02	0.913	13.1	13	13.1	6.62	8.7	1.12	1.82	5.42
	Cxcl10	1.48	0.805	0.848	0.867	24.7	30.4	24.7	15.6	16.9	1.6	2.98	12
	Isg15	1.22	0.888	0.937	0.956	10.5	10.7	10.5	4.6	6.88	1.13	1.19	4.4
	Ifi44	1.25	0.966	0.884	0.901	12.7	11	12.7	5.33	8.52	1.25	2.29	6.16
		Tmem119-CreERT2-cGASwt/wt				Tmem119-CreERT2-cGASwt/R241E				Tmem119-CreERT2-cGASWT/R241E + H-151
		#1	#2	#3	#4	#1	#2	#3	#4	#1	#2	#3	#4
	B2m	1.14	0.898	0.959	1	4.51	5.19	4.51	2.55	2.77	1	1.2	2.48
	Trem2	1.01	0.973	0.989	1.02	1.42	1.98	1.42	1.24	1.15	0.976	0.472	0.903
	Clec7a	1.29	0.835	0.955	0.916	4.75	6.36	4.75	2.8	3.26	1.16	1.12	2.71
	Itgax	1.42	0.823	0.876	0.885	7.61	13.8	7.61	4.53	5.5	0.82	2.22	4.18
	# = individual mice
