# Supplementary material for: cGAS–STING drives ageing-related inflammation and neurodegeneration
Source: Nature. 2023 Aug 2;620(7973):374–80. doi: 10.1038/s41586-023-06373-1 (PMC10412454; doi:10.1038/s41586-023-06373-1)
Supplement: Supplementary file 21 — Source Data Extended Data Fig. 10 [file 41586_2023_6373_MOESM21_ESM.xlsx]

## Sheet: Ext. Fig. 10a
		Primary Microglia
		qPCR analysis after 4 days induction
		fold induction measured to untreated control for each mouse
			Rosa26-CreERT2-cGASR241/wt - 4-OHT			Rosa26-CreERT2-cGASR241/wt +4-OHT
			#1	#2	#3	#1	#2	#3
		Itgax	1	1	1	1.74	1.62	1.34
		Stat1	1	1	1	2.53	1.21	1.15
		B2m	1	1	1	1.23	1.06	1.13
		Oasl2	1	1	1	2.48	1.41	1.2
		Lgals3	1	1	1	1.55	1.51	1.12
		Clec7a	1	1	1	1.5	1.76	1.12
		Irf7	1	1	1	1.41	1.62	0.9
		Tyropb	1	1	1	1.35	1.57	1.11
		Cd68	1	1	1	1.7	1.37	1.17
		# = individual mice

## Sheet: Ext. Fig. 10b
		B2m staining intensity in IBA1+ microglia
		Fold induction relative to the average of control mice
			Tmem119-CreERT2-cGASwt/wt	Tmem119-CreERT2-cGASwt/R241E
		#1	1.3307	1.7079
		#2	0.9228	1.3724
		#3	0.8728	1.7099
		#4	0.9969	1.7897
		#5	0.8767	1.2228

## Sheet: Ext. Fig. 10e
	MWM Test
	Learning Latency (seconds)
		TMEM119-cre-cGASwt/wr						TMEM119-cre-cGASwt/R241E											TMEM119-cre-cGASwt/R241E + H-151
		#1	#2	#3	#4	#5	#6	#1	#2	#3	#4	#5	#6	#7	#8	#9	#10	#11	#1	#2	#3	#4	#5
	Acq1	90.7133	90.86	75.8	70.52	81.2133	113.08	83.6067	120.04	110.647	103.48	101.527	90.4067	77.0267	101.113	110.947	94.7467	93.8267	119.74	94.02	76.7	102.407	102.96
	Acq2	31.4067	86.7467	46.1467	44.7133	49.16	62.2467	92.4133	90.44	120	66.3267	87.7733	72.1867	102.447	101.407	63.28	50.9667	58.7	76.9733	35.96	67.6267	45.94	43.4867
	Acq3	23.7267	31.3533	18.6333	57.44	40.42	31.46	25.7267	120.04	70.8067	54.2533	67.6333	41.3867	70.9267	72.54	66.0333	31.9067	32.86	82.04	32.3733	33.7067	37.6933	18.5467
	Acq4	14.3733	32.76	11.82	37.5133	14.3533	44.0467	57.46	103.1	49.78	47.76	66.3133	46.26	57.4	67.24	27.14	19.0733	52.1267	47.5133	62.1467	46.5867	53.5133	45.6667
	# = individual mice

## Sheet: Ext. Fig. 10h
	cortical neuron cultured with cGAS activateed BMDM conditionned medium for 72h
	1:2 BMDM CM:neurobasal medium
	experiment from n=3 mice
	% MAP2+ cells per area
		#1	#2	#3	#4	#5	#6	#7
	-4OHT	49.2	43.52	51.03	48.9362
	+ 4OHT	24	32.1	30.93	29.63	31.17	29.15	29.37
	+4OHT + aTNFa	35.51	37.58	35.75	32.5	36.63
	+ 4OHT + aIFNb	28.28	28.89	34.16	32.6923	31.8519	31.0526
	#: FOV

## Sheet: Ext. Fig. 10i
		co-culture hippocampall neurons culture with rm TNF for 72h
		averaged from 3 slides per condition
		% MAP2+ cells per FOV
			untreated	TNF 50 ng/ml	TNF 100 ng/ml
		#1	49.0991	39.6396	34.8018
		#2	55.2301	48.8764	38.191
		#3	55.9184	37.963	34.1564
		#4	61.5686	42.4242	36.2069
		#5	57.0175	44.8598
		#6		42.9245
